# Supplementary material for: Comparative Analysis of Transcriptional Profiles of Adult Schistosoma japonicum from Different Laboratory Animals and the Natural Host, Water Buffalo
Source: PLoS Negl Trop Dis. 2015 Aug 18;9(8):e0003993. doi: 10.1371/journal.pntd.0003993 (PMC4540470; doi:10.1371/journal.pntd.0003993)
Supplement: S1 Table — The primers for reference gene PSMD4 were obtained from Liu et al. [19]. (XLSX) [file pntd.0003993.s001.xlsx]

## Sheet: Sheet1
S1 Table. List of primers used for real-time PCR analysis.
Probe Set ID	Primer	Sequence （5’-3’）	Description
CNUS0000105673.1	Forward	CAAAAGATGTTCAACAACTTGGAG	SJCHGC02739 protein
	Reverse	ATCATGTAGTGGGTGAAATTCTTG
Sja_S24183254	Forward	GACTGTCGATATTGAAGAAGGTG	putative titin
	Reverse	GTTCGACCTGATTTACTCCATGT
Sja_S53121734	Forward	GGTGTTTCTACAGAATCGCATAC	hypotheticial protein
	Reverse	CATTGAACTGCTTGATACGGCT
Sja_S53120167	Forward	GCTTTGAATACACTCCTAATGGC	annexin A13
	Reverse	TAGATCAATCTCACAACGAAGAC
Sja_S23398992	Forward	CGACATACTCTGAGGCCACAAT	trematode eggshell synthesis protein
	Reverse	CCCATGATTTGAAGAATGTTCAC
CNUS0000102459.1	Forward	TGGCGAGAATAATCTCACCTCT	SjSP-13
	Reverse	AGCCCAAGTCTTAATTTCCCTT
CNUS0000106569.1	Forward	CTCAGTCATGTTCAAAGATATGGTG	legumain
	Reverse	GATGTAACGTGTGTAATGGAATGTC
CNUS0000098266.1	Forward	CGATTTTGGTGGAGATACGCTT	F-type H + transporting ATPase subunit f
	Reverse	TTGAATGCCTGTGACTCTTGTGTT
CNUS0000097643.1	Forward	GATATTCTGTTTACTTTTCGCTGAG	Saposin B,domain-containing protein
	Reverse	TCAAAAGGTTAATGAAAGTGCATAG
PG015603	Forward	CGAGGACCTAACAGCAGAGG	NADH dehydrogenase (ubiquinone) flavoprotein 2
	Reverse	TCCGAACGAACTTTGAATCC
