# Supplementary material for: Comparative Analysis of Transcriptional Profiles of Adult Schistosoma japonicum from Different Laboratory Animals and the Natural Host, Water Buffalo
Source: PLoS Negl Trop Dis. 2015 Aug 18;9(8):e0003993. doi: 10.1371/journal.pntd.0003993 (PMC4540470; doi:10.1371/journal.pntd.0003993)
Supplement: S2 Table — (XLSX) [file pntd.0003993.s002.xlsx]

## Sheet: S2.1 Table
Table S2.1. Statistically diferentially expressed gene products in adult worms from buffalo and C57BL/6 mice.
Probe Set ID	Buffalo_P1	Buffalo_P2	Buffalo_P3	C57BL/6_P1	C57BL/6_P2	C57BL/6_P3	Fold change	p-value
Sja_S53112306	3806.86	3882.13	3917.09	14.6499	14.4107	13.221	274.495	3.641e-05
CNUS0000105469.1	6274.31	5746.8	6104.37	42.06	75.1404	59.1487	102.782	0.000378864
PG013918	10915.2	11284	11000.6	120.576	209.955	138.032	70.8545	2.97384e-05
Sja_S23515403	1076.97	642.103	904.849	12.3394	21.8579	12.5868	56.0858	0.0109652
Sja_S53113250	540.165	943.846	830.93	12.937	17.0132	13.0837	53.7934	0.0119573
PG015781	792.975	562.961	618.115	18.4848	14.9264	17.1582	39.0364	0.00559403
CNUS0000099574.1	5786.89	6394.43	6248.39	206.926	529.845	277.555	18.1694	0.00020189
CNUS0000103274.1	17893.4	19185.9	17470.3	1450.14	948.282	1210.5	15.1152	0.000688876
PG003960	815.59	853.696	860.237	95.2956	33.0284	51.5644	14.0616	0.000814442
Sja_S46903971	8213.36	8478.43	8409.01	720.791	522.458	608.622	13.5543	0.000154277
Sja_S45451880	1894.9	2179.11	2346.69	162.81	370.213	284.263	7.85611	0.00142157
PG002518	623.576	252.741	513.898	56.0763	57.55	63.4369	7.85151	0.0332944
CNUS0000096762.1	811.05	941.431	779.014	125.591	104.343	112.039	7.40261	0.00270378
Sja_S53120167	2509.79	1918.25	2034.09	391.015	211.177	327.397	6.9516	0.00274839
Sja_S53122564	844.908	1776.41	957.65	199.781	104.877	216.413	6.86848	0.0447408
Sja_S53123060	834.567	946.525	829.263	141.576	129.072	150.196	6.20267	0.00180679
Sja_S53124298	1543.66	769.754	1049.5	393.166	169.496	318.689	3.81564	0.0189934
Sja_S23846726	572.896	828.773	714.674	173.162	210.627	194.455	3.65995	0.00742002
CNUS0000099000.1	450.796	960.286	798.501	254.212	162.217	204.745	3.55711	0.0477769
Sja_S53112566	785.558	373.147	538.689	206.211	107.141	166.033	3.54077	0.0238407
CNUS0000100091.1	911.148	2005.94	1628.79	511.985	361.821	424.295	3.50194	0.0485678
Sja_S23381933	468.396	329.263	396.776	168.07	68.227	131.26	3.24966	0.00101179
Sja_S53113579	1235.44	531.39	865.268	300.819	262.617	259.402	3.1988	0.0441663
Sja_S23390008	423.525	360.504	392.962	179.553	71.6358	125.378	3.12558	0.00117669
CNUS0000105822.1	431.907	534.541	500.24	156.894	177.154	150.1	3.02942	0.00320146
Sja_S23403781	1057.09	850.76	918.293	479.541	124.328	331.596	3.02111	0.00289622
CNUS0000104211.1	2311.69	1060.92	1740.59	575.463	555.736	613.804	2.9302	0.0436369
CNUS0000106600.1	338.48	366.66	390.234	118.703	138.181	124.136	2.87485	0.00177206
PG004147	542.495	643.835	555.864	148.305	276.968	182.811	2.86505	0.000239203
Sja_S53121884	326.491	287.562	296.114	123.569	106.445	97.275	2.78093	0.000592139
Sja_S53113501	531.618	482.839	387.376	196.281	154.193	161.471	2.73825	0.0069783
CNUS0000097538.1	373.091	454.911	414.933	142.116	148.929	172.084	2.68378	0.0039619
Sja_S53117708	1125.11	1398.9	1176.99	496.286	416.881	513.218	2.59468	0.0106316
Sja_S23426036	494.434	604.106	558.934	258.869	206.799	194.877	2.50925	0.0106607
Sja_S53116252	677.119	599.266	880.55	222.91	390.428	252.832	2.4902	0.0356657
Sja_S53123489	350.099	278.105	308.508	145.514	101.197	133.561	2.46328	0.0013256
Sja_S53123102	591.863	597.441	563.79	344.249	153.739	249.045	2.34674	0.0140983
Sja_S53116528	661.706	702.749	640.068	288.529	288.87	295.412	2.29663	0.00141149
Sja_S23423062	644.77	594.12	702.817	326.739	273.874	269.197	2.23234	0.00560913
Sja_S53117908	903.879	990.682	886.235	434.517	393.995	419.169	2.22877	0.00347532
Sja_S53118522	753.249	714.905	722.873	449.109	238.502	299.647	2.21931	0.00786469
CNUS0000101324.1	737.924	1169.75	1000.48	206.684	693.77	415.249	2.21034	0.00175587
Sja_S23424867	519.326	581.107	506.9	249.246	233.833	264.108	2.15118	0.0058496
PG008246	829.378	965.394	857.921	392.812	440.079	403.438	2.14562	0.00163872
CNUS0000106579.1	811.587	1663.28	1298.42	214.867	1053.9	521.135	2.1081	0.00382927
CNUS0000106004.1	733.038	617.041	654.757	336.476	296.399	320.046	2.10389	0.00219673
PG010030	2546.22	2126.9	2340.13	1221.94	935.942	1180.68	2.10068	0.000848375
CNUS0000098376.1	598.53	826.459	863.637	405.886	337.19	350.326	2.09313	0.0304646
PG011699	593.696	517.084	505.423	271.018	238.489	263.119	2.09183	0.00338027
Sja_S53121734	2274.06	1907.31	2078.58	1129.96	917.748	1015.48	2.04361	0.000874858
CNUS0000098156.1	2959.26	2746.91	2651.01	1593.47	1019.83	1481.65	2.04085	0.00647964
CNUS0000106378.1	577.168	517.705	520.515	195.566	305.232	291.538	2.03877	0.0182084
CNUS0000101332.1	2152.51	2558.18	2381.5	1259.63	1102.38	1121.72	2.0358	0.00914905
CNUS0000105117.1	918.063	564.293	647.647	425.141	263.378	373.013	2.00654	0.0176756
PG002240	371.417	413.801	380.797	231.323	158.22	196.152	1.99082	0.0144577
CNUS0000099977.1	969.888	974.777	995.84	550.189	432.091	509.161	1.97159	0.00268669
Sja_S23873827	1098.53	1645.05	1489.28	309.206	1158.51	684.178	1.96704	0.0108047
CNUS0000102477.1	329.197	351.403	371.739	189.101	171.806	175.19	1.96296	0.00465691
CNUS0000096660.1	2156.56	2008.88	1950.39	965.443	1132.07	1019.28	1.96222	0.00464135
PG013434	459.11	459.098	442.415	250.843	220.428	225.844	1.95179	0.000839351
CNUS0000099411.1	321.746	312.008	255.222	555.484	648.281	537.523	1.95876	0.00534525
PG013928	195.919	301.687	289.371	396.54	643.542	501.734	1.95916	0.0154255
Sja_S23384347	751.898	787.437	818.766	1531.79	1647.34	1447.19	1.96189	0.00398151
Sja_S23866265	1078.47	1185.87	1237.05	2703.56	2004.52	2163.76	1.9626	0.0235309
Sja_S53113169	555.773	447.144	466.081	873.509	1043.35	968.139	1.96392	0.0143663
Sja_S53119745	658.765	834.489	704.991	1514.14	1391.91	1412.78	1.96467	0.0072429
CNUS0000098613.1	1066.99	1131.9	1135.44	2391.19	1833.52	2327.79	1.96516	0.0148956
PG009040	325.194	250.683	352.17	690.234	543.356	592.6	1.96778	0.0071259
CNUS0000106449.1	944.988	911.83	982.667	1715.08	2039.32	1854.72	1.9754	0.00649916
CNUS0000101499.1	770.986	753.342	783.451	1449.93	1715.56	1394.38	1.97587	0.00996063
Sja_S23366389	1094.32	1131.86	1067.16	2316.9	2232.14	1977.92	1.98187	0.0035036
PG014989	387.569	431.992	395.932	823.602	853.919	731.449	1.98189	0.00308988
Sja_S53117014	535.127	1082.02	910.58	1558.05	1913.61	1546.71	1.98534	0.00880618
CNUS0000105598.1	442.978	484.863	475.121	999.788	766.865	1042.21	2.0021	0.0187368
PG013260	2532.06	2572.14	2589.38	4883.87	5614.99	4984.15	2.01246	0.00366509
CNUS0000098297.1	511.06	502.111	565.857	980.763	1184.46	1020.37	2.01744	0.00917153
Sja_S53116115	109.644	188.338	150.543	240.166	408.091	256.956	2.0182	0.0238216
PG002792	522.114	487.719	513.12	884.42	1182.27	1028.26	2.0322	0.0159862
Sja_S53111899	1773.33	2613.3	2461.58	5373.39	4056.77	4528.15	2.03824	0.0329744
Sja_S23385389	327.08	411.103	286.625	461.643	899.918	730.192	2.04112	0.0427861
PG015099	238.174	236.209	355.762	562.958	543.074	589.373	2.0423	0.00461023
Sja_S53113592	1391.18	768.923	1230	2037.07	2388.93	2522.51	2.04965	0.0267899
Sja_S53123052	324.16	335.191	353.759	640.248	742.224	695.534	2.05112	0.00288262
CNUS0000103292.1	212.335	341.009	261.115	448.611	716.818	511.477	2.05892	0.0114911
PG013335	296.961	276.746	271.029	448.648	749.899	549.539	2.06939	0.0421838
PG007408	1946.65	1291.95	1668.58	4120.31	2526.99	3625.44	2.09341	0.0121271
PG009278	192.559	188.237	195.212	425.503	418.858	363.782	2.09744	0.0049309
CNUS0000103598.1	3836.32	3987.16	3892.75	8582.69	7840.3	8173.57	2.09936	0.00179481
Sja_S23394251	633.022	787.04	757.158	1568.58	1560.11	1485.18	2.11916	0.00298382
Sja_S23875093	2682	2181.61	2143.45	5422.77	4884.13	4616.49	2.12977	0.000501071
CNUS0000098663.1	355.239	304.76	336.117	721.722	716.634	693.096	2.13976	0.000998571
PG003858	172.709	183.558	185.45	393.382	415.697	357.862	2.15415	0.00381114
Sja_S53118586	384.836	276.081	370.853	690.683	801.477	733.399	2.15703	0.0131355
PG010947	1671.06	1431.6	1659.16	3185.19	3863.64	3255.52	2.16395	0.0121385
Sja_S53111895	281.231	260.703	256.014	543.896	625.465	581.053	2.19364	0.00432282
CNUS0000105257.1	1358.72	1638.75	1319.56	3246.94	2994.59	3237.65	2.19577	0.00553963
CNUS0000106406.1	136.385	189.944	184.273	306.278	406.633	422.325	2.22333	0.00460762
CNUS0000101583.1	549.519	345.604	445.428	1017.7	982.741	1003.07	2.24051	0.00383072
CNUS0000096157.1	139.097	164.785	158.367	284.079	414.75	337.046	2.24094	0.0126042
CNUS0000099897.1	178.149	164.713	175.542	495.122	288.403	378.249	2.24106	0.0310654
Sja_S24183703	1034	1470.97	1332.54	3313.05	2579.74	2743.32	2.25045	0.0224385
Sja_S23386182	193.369	214.986	239.386	459.144	545.834	456.664	2.25652	0.00719502
CNUS0000104373.1	163.01	158.44	175.316	401.139	358.508	366.387	2.26673	0.0023472
CNUS0000102770.1	140.377	149.452	130.569	422.781	231.949	300.855	2.27305	0.0455145
Sja_S53113293	561.587	595.479	447.483	1043.61	1415.54	1192.96	2.27609	0.0109159
Sja_S23418592	209.828	207.826	208.819	388.596	575.936	474.231	2.29661	0.019252
Sja_S23402596	825.51	805.924	840.89	1481.47	2283.22	1918.4	2.29868	0.0228737
PG009370	365.495	232.699	345.94	701.861	751.674	727.13	2.3097	0.00865476
CNUS0000103732.1	1002.83	1604.1	1282.16	1915.07	3970.35	3113.99	2.31402	0.0284428
PG011575	1421.36	1296.58	1239.89	2725.35	3584.12	3095.89	2.37639	0.0118503
CNUS0000097668.1	136.166	131.088	121.412	343.071	274.301	327.924	2.43215	0.0063821
Sja_S23402001	2259.95	1267.72	1807.01	4240.39	4344.09	4393.59	2.43277	0.00756336
CNUS0000106123.1	260.534	254.404	260.06	610.484	752.065	577.382	2.50315	0.00990464
CNUS0000106089.1	2133.46	2198.98	2113.56	6047.88	4663.23	5601.14	2.5306	0.00834465
CNUS0000099414.1	873.573	697.14	798.253	2053.57	2005.03	2024.04	2.56763	0.000456096
CNUS0000105371.1	221.752	170.917	189.152	534.447	459.243	503.949	2.57406	0.000386755
Sja_S23386806	508.808	641.573	720.592	1797.09	1594.71	1460.4	2.59341	0.0124225
PG004539	2586.58	2498.3	2608.58	7017.37	6655.36	6496.24	2.62157	0.000709264
CNUS0000102774.1	470.171	624.711	513.596	1721.07	1105.02	1395.64	2.62468	0.029745
Sja_S53119916	121.009	331.711	242.103	412.964	890.39	571.908	2.6989	0.0210157
Sja_S53122220	204.254	338.508	246.803	584.01	887.558	665.95	2.70721	0.0063555
Sja_S53118436	124.169	246.513	174.992	334.852	747.327	410.1	2.73474	0.0384192
Sja_S53114302	283.768	259.424	280.284	611.651	1000.96	672.357	2.77478	0.0315455
Sja_S53123161	274.612	803.951	541.749	1147.8	1973.56	1401.11	2.79111	0.00538249
CNUS0000102606.1	1005.58	1412.06	1110.85	2905.38	3908.29	3082.76	2.80472	0.00387459
CNUS0000104822.1	217.242	83.5276	154.198	417.936	491.766	378.564	2.83155	0.0257476
CNUS0000102326.1	644.496	651.906	656.802	1914.56	1903.34	1847.99	2.90081	0.00018484
Sja_S46904058	1320.75	1186.38	1450.94	3911.78	4121.06	3496.78	2.91294	0.00517491
PG001785	146.396	104.242	134.777	349.167	367.972	413.726	2.93415	0.00432983
CNUS0000097921.1	161.251	177.045	209.38	466.063	612.937	553.612	2.98098	0.00566581
CNUS0000106997.1	93.4483	87.619	136.779	353.739	315.483	281.232	2.99029	0.0128711
Sja_S23398179	113.471	109.542	112.905	392.458	310.592	312.003	3.02174	0.00662002
Sja_S46926290	3793.67	2690.23	3199.47	10265.1	9594.33	9568.38	3.039	0.00031017
Sja_S53118296	693.175	292.103	465.97	1474.35	1656	1463.89	3.16571	0.0126738
Sja_S23379857	221.154	237.026	192.819	518.584	883.976	659.198	3.16707	0.021549
Sja_S53129052	2578.16	2372.26	2325.33	8672.63	7046.02	7759.37	3.22688	0.00286328
Sja_S23515461	2257.99	1343.12	1669.34	5232.34	6605.09	5238.77	3.24	0.014504
CNUS0000104527.1	4424.92	3354.09	3836.6	14512.2	11000.2	13204.1	3.33314	0.00318263
Sja_S53115460	137.575	112.748	112.397	460.102	397.598	402.012	3.47296	0.000782838
PG010937	75.3712	124.496	116.919	305.002	421.009	387.705	3.51567	0.0026666
Sja_S23874575	144.85	65.5751	113.954	364.223	505.036	422.334	3.98173	0.0185657
CNUS0000099499.1	703.103	478.859	590.039	2853.5	1998.33	2327.81	4.05172	0.00518449
Sja_S23515733	1509.79	1513.21	1411.86	6740.4	5140.42	6091.12	4.05243	0.00534505
Sja_S23377582	502.593	386.697	422.018	1794.98	1851.38	1729.93	4.09994	0.000822668
PG004596	967.475	697.28	774.448	3690.71	3192.89	3275.69	4.16501	0.000423636
Sja_S53116518	105.505	178.822	160.32	481.776	805.807	580.008	4.20017	0.0127915
CNUS0000100039.1	292.203	337.276	402.641	1583.17	1555.97	1426.8	4.42384	0.00227159
Sja_S23384986	1243.99	1434.26	1289.1	4925.17	7112.26	5560.7	4.43573	0.00828502
Sja_S53118425	281.243	288.045	241.517	1378.67	1037.03	1188.41	4.44509	0.00576986
Sja_S46930723	969.509	480.167	731.6	3283.77	3542.5	2991.02	4.50072	0.00509724
Sja_S23378882	881.55	831.463	1026.01	4941.25	3577.78	4140.74	4.622	0.00685109
CNUS0000099072.1	4871.71	3130.43	3997.66	20878.4	15692.3	18972.2	4.62866	0.00245455
CNUS0000100553.1	94.5284	72.7733	75.2146	510.827	244.289	402.334	4.77267	0.0254217
Sja_S46927189	2666.21	1762.02	2309.87	13080.6	11218.1	11024.2	5.24226	0.00132839
Sja_S46926516	6193.06	3879.89	4565.08	30890.3	20119.1	28167.5	5.40899	0.00744992
Sja_S46927082	2089.82	1277.34	1653.73	10205.7	8304.15	9072.87	5.4936	0.000894077
Sja_S23848067	3505.3	2039.78	2839.94	20324.8	15492.8	16801.8	6.2754	0.00250545
PG002596	763.067	601.822	708.68	5363.11	3594.74	4289.75	6.38879	0.00775872
Sja_S23365692	58.2956	53.4374	38.8367	488.105	159.16	347.664	6.60776	0.0483776
CNUS0000098370.1	33.5039	42.1238	94.3462	346.466	461.081	324.457	6.65987	0.013919
PG014022	68.2516	64.5926	60.5288	524.959	408.74	442.284	7.1157	0.003485
Sja_S53118242	68.9737	182.303	118.451	1069.78	751.906	844.862	7.21218	0.013018
Sja_S53121313	183.919	139.273	150.48	1342.47	1085.03	1215.75	7.6915	0.0016902
Sja_S23875433	3515.99	2451.8	2877.43	28242	16956.7	23041.1	7.71488	0.0107884
Sja_S53123570	3010.66	1859.44	2329.69	22096.9	18032.1	17545.4	8.01058	0.00237585
CNUS0000105673.1	2917.72	2255.83	2565.92	25279.8	21598.8	20697.3	8.73133	0.00197702
Sja_S46920434	150.298	148.609	140.176	1316.74	1283.38	1241.81	8.7499	0.000136026
Sja_S53116937	115.071	259.232	182.664	1991.36	1355.89	1641.03	8.95616	0.0112371
CNUS0000105998.1	57.7097	44.2454	49.2652	507.754	463.96	423.19	9.22431	0.00141806
Sja_S46904016	42.229	41.2661	56.9934	473.539	443.166	384.221	9.26002	0.0031764
CNUS0000106784.1	211.141	166.324	184.994	2425.67	1100.32	2108.67	10.0179	0.0243691
CNUS0000100569.1	1124.42	687.437	817.261	10232.4	9942.78	9110.47	11.139	0.000565939
Sja_S23847581	612.046	516.951	594.09	8169.85	7198.89	7483.59	13.2624	0.000702328
Sja_S53127848	254.459	213.015	243.404	4067.37	2841.35	3108.5	14.0913	0.0066696
Sja_S23861579	469.775	245.43	358.62	6611.51	5530.28	4783.32	15.7615	0.00434282
CNUS0000104283.1	486.651	322.878	380.945	6833.64	7362.1	6168.92	17.1064	0.00159529
Sja_S53118455	67.0203	121.455	100.196	2016.51	1224.5	1767.23	17.3492	0.0120565
Sja_S23362334	21.4801	48.0935	40.8406	575.394	1044.2	835.057	22.2313	0.0128628
Sja_S23861326	14.3835	11.9901	9.9365	500.871	680.511	681.446	51.3032	0.00497388
Sja_S23866441	11.7166	8.49155	8.34295	1023.78	1442.25	1343.46	133.427	0.00502834
Note:
P=adult worm pair from corresponding mammalian host, each sample with three biological replicates.
The statistically diferentially expressed gene products were identified using fold change cut-off value ≥ 2 between adult worms from two mammalian hosts and p-value < 0.05 (one-tailed Student’s t-test).

## Sheet: S2.2 Table
Table S2.2. Statistically diferentially expressed gene products in adult worms from buffalo and BALB/c mice.
Probe Set ID	Buffalo_P1	Buffalo_P2	Buffalo_P3	BALB/c_P1	BALB/c_P2	BALB/c_P3	Fold change	p-value
Sja_S23398992	6101.92	8625.49	8525.94	146.56	91.6726	175.56	56.1956	0.00584728
Sja_S23515403	1076.97	642.103	904.849	15.5429	10.2522	22.5866	54.2336	0.0102065
PG015781	792.975	562.961	618.115	16.0232	14.5572	14.9626	43.3447	0.00564604
PG003960	815.59	853.696	860.237	43.718	19.7989	29.682	27.1411	0.000307266
CNUS0000098552.1	948.977	1129.48	1036.2	102.379	82.4543	76.3846	11.9236	0.00185029
Sja_S53124298	1543.66	769.754	1049.5	222.182	103.879	151.341	7.04422	0.0187911
Sja_S53120167	2509.79	1918.25	2034.09	412.657	210.798	333.313	6.75413	0.00252927
CNUS0000103274.1	17893.4	19185.9	17470.3	2305.21	3262.35	2543.81	6.72508	0.000178957
PG002518	623.576	252.741	513.898	84.1592	63.5954	65.013	6.53396	0.0323365
Sja_S53112566	785.558	373.147	538.689	81.099	73.4369	113.581	6.3308	0.0288239
CNUS0000096762.1	811.05	941.431	779.014	148.821	146.706	149.126	5.69319	0.00260712
Sja_S46903971	8213.36	8478.43	8409.01	1487.56	2183.02	1622.66	4.74205	0.000273716
PG013918	10915.2	11284	11000.6	2830.47	3282.15	2976.73	3.6526	4.74944e-06
CNUS0000099574.1	5786.89	6394.43	6248.39	1681.04	1860.84	1812.3	3.44211	0.000440334
CNUS0000106349.1	1515.77	1373.25	1431.73	490.73	355.281	453.999	3.32363	0.000107001
Sja_S53123060	834.567	946.525	829.263	238.769	256.623	317.388	3.21164	0.00364199
Sja_S53120233	300.57	328.936	292.762	74.0614	144.522	71.3589	3.18087	0.00196803
Sja_S23846726	572.896	828.773	714.674	267.246	191.674	213.83	3.14581	0.0188542
Sja_S53117282	506.663	489.736	507.492	130.666	219.631	138.516	3.07662	0.00502757
CNUS0000105469.1	6274.31	5746.8	6104.37	1816.43	2521.14	1705.5	2.99938	0.00489065
Sja_S53117259	6084.71	12327.6	8973.1	3082.08	2625.2	3452.33	2.9898	0.044863
Sja_S45451880	1894.9	2179.11	2346.69	624.513	867.229	796.313	2.80618	0.00199344
CNUS0000105117.1	918.063	564.293	647.647	318.019	221.685	240.453	2.73023	0.0141444
CNUS0000104211.1	2311.69	1060.92	1740.59	648.157	614.369	656.241	2.66484	0.0469265
Sja_S53128470	468.895	488.962	517.414	131.129	254.724	172.842	2.64057	0.00668909
PG002426	2468.98	4878.59	3572.77	1413.19	1593.1	1450.65	2.45019	0.0394437
Sja_S23875534	435.151	135.74	352.389	171.563	70.5297	139.428	2.42	0.0467998
Sja_S23403781	1057.09	850.76	918.293	459.702	287.296	420.947	2.41976	0.00140623
CNUS0000095654.1	352.879	363.88	378.202	259.231	52.2813	143.279	2.40761	0.0395092
CNUS0000106378.1	577.168	517.705	520.515	203.254	235.951	235.203	2.39527	0.00455509
Sja_S53112306	3806.86	3882.13	3917.09	1355.28	1980.67	1607.62	2.34771	0.00273314
Sja_S23367684	313.013	516.067	386.714	195.096	169.944	179.814	2.23141	0.0389963
CNUS0000098376.1	598.53	826.459	863.637	342.93	351.273	347.334	2.19736	0.0179347
CNUS0000105822.1	431.907	534.541	500.24	257.911	163.012	247.504	2.19424	0.0217683
PG004147	542.495	643.835	555.864	252.586	346.45	219.388	2.12872	0.00109572
Sja_S23381326	559.935	1168.92	868.409	347.422	498.544	377.134	2.12351	0.037583
Sja_S53121884	326.491	287.562	296.114	109.385	180.901	142.83	2.10144	0.0191084
Sja_S53117908	903.879	990.682	886.235	609.857	349.283	388.557	2.06337	0.0208688
CNUS0000096200.1	1472.66	1334.14	1207.65	601.452	605.798	777.134	2.02302	0.0174427
CNUS0000097538.1	373.091	454.911	414.933	250.214	146.838	222.928	2.0048	0.030761
CNUS0000096660.1	2156.56	2008.88	1950.39	1154.88	902.764	997.177	2.00202	0.000974633
CNUS0000106290.1	458.237	346.225	378.471	189.219	209.696	192.521	2.0001	0.0181772
Sja_S53116937	115.071	259.232	182.664	290.243	506.992	298.632	1.96756	0.0210918
PG003003	419.528	350.81	388.714	722.678	859.935	718.168	1.98506	0.013862
PG007218	271.416	284.113	333.448	433.823	769.225	568.948	1.9933	0.0473802
Sja_S23848788	332.403	308.699	359.916	734.883	603.683	665.622	2.00215	0.00514514
Sja_S23402001	2259.95	1267.72	1807.01	3343.74	3648.48	3808	2.02453	0.0209334
Sja_S23515036	827.237	993.611	1022.56	1847.46	2215.52	1731.93	2.03802	0.0110984
Sja_S24183703	1034	1470.97	1332.54	2006.89	3212.07	2627.33	2.04463	0.0133377
Sja_S23864741	163.084	153.911	191.25	331.783	346.074	367.635	2.05706	0.000741972
PG011527	1128.27	2123.71	1686.96	2524.6	4402.07	3248.38	2.06017	0.011612
Sja_S53113293	561.587	595.479	447.483	906.599	1378.1	1043.9	2.07448	0.022695
Sja_S23384347	751.898	787.437	818.766	1662.5	1621.39	1608.7	2.0748	0.00086848
PG004539	2586.58	2498.3	2608.58	5023.37	5793.67	5223.31	2.08493	0.00436327
CNUS0000106600.1	338.48	366.66	390.234	663.589	755.812	872.859	2.09267	0.00644374
Sja_S23515461	2257.99	1343.12	1669.34	3743.2	3603.7	3836.44	2.1219	0.00751338
CNUS0000096232.1	448.079	449.435	448.009	738.752	1113.54	1003.61	2.12252	0.0226296
CNUS0000106089.1	2133.46	2198.98	2113.56	5026.86	4271.42	4765.13	2.18173	0.00453815
Sja_S23386182	193.369	214.986	239.386	461.96	520.47	440.201	2.19629	0.0068952
CNUS0000103732.1	1002.83	1604.1	1282.16	2632.84	3140.81	2865.93	2.22149	0.000144583
CNUS0000098816.1	308.294	440.6	494.921	897.166	970.401	944.633	2.26095	0.00294842
Sja_S23384986	1243.99	1434.26	1289.1	2758.75	3304.32	2957.68	2.27374	0.00185449
CNUS0000098426.1	98.2585	164.872	145.484	308.591	331.108	295.3	2.28822	0.00521906
PG006158	1112.67	1338.86	1253.64	2297.67	3535.37	2845.14	2.34218	0.0150097
Sja_S53119916	121.009	331.711	242.103	410.631	713.26	505.627	2.34523	0.00647134
PG007766	1084.98	1367.14	1270.21	3103.87	2495.55	3153.34	2.35143	0.013109
Sja_S53113169	555.773	447.144	466.081	1025.59	1261.53	1167.99	2.35202	0.0113429
Sja_S53111899	1773.33	2613.3	2461.58	5110.53	5980.41	5389.63	2.40655	0.000970039
PG003744	246.716	245.27	316.209	426.548	846.157	672.445	2.40678	0.0449887
CNUS0000106279.1	590.493	423.291	480.157	1048.26	1378.41	1206.55	2.43198	0.0191524
Sja_S23386806	508.808	641.573	720.592	1376.78	1816.17	1362.3	2.4347	0.0142577
PG002242	166.767	211.821	174.716	326.842	544.274	482.148	2.44579	0.0191735
Sja_S23385389	327.08	411.103	286.625	699.485	1037.01	828.04	2.50245	0.0102197
CNUS0000102326.1	644.496	651.906	656.802	1682.68	1601.9	1680.32	2.54193	0.000368965
Sja_S46926290	3793.67	2690.23	3199.47	9042.2	7542.58	8394.71	2.57963	0.000296118
Sja_S53123161	274.612	803.951	541.749	1171.28	1824.59	1362.95	2.69011	0.00201602
PG007768	276.232	323.476	267.164	780.136	750.57	817.93	2.70933	0.00264218
Sja_S53118425	281.243	288.045	241.517	571.285	993.115	716.081	2.81261	0.0275676
CNUS0000099414.1	873.573	697.14	798.253	2710.89	1935.24	2396.75	2.97297	0.0061336
PG011393	178.854	384.739	262.204	706.137	972.366	880.872	3.09928	0.00107431
CNUS0000102606.1	1005.58	1412.06	1110.85	2995.52	4271.44	3953.32	3.17991	0.00615134
Sja_S53129052	2578.16	2372.26	2325.33	7999.79	7790.31	7682.6	3.22615	7.47972e-06
Sja_S23378882	881.55	831.463	1026.01	2855.28	3443.92	2653.88	3.26872	0.00941899
Sja_S46904058	1320.75	1186.38	1450.94	4878.91	4567.17	3873.58	3.36519	0.00626687
PG003858	172.709	183.558	185.45	463.546	775.736	610.433	3.41454	0.01886
Sja_S53122365	98.6519	138.151	145.67	428.209	462.139	434.183	3.46307	0.00083574
CNUS0000104527.1	4424.92	3354.09	3836.6	14983.7	13253.7	12868.4	3.53884	0.0010086
Sja_S23515048	166.92	66.4126	175.778	390.562	574.815	488.997	3.55497	0.0267896
PG004596	967.475	697.28	774.448	2942.35	2759.94	2987.76	3.56266	0.000557339
Sja_S53122393	87.8508	98.305	122.73	355.589	381.023	365.13	3.56682	0.000988147
Sja_S23515733	1509.79	1513.21	1411.86	5505.52	5437.93	5159.95	3.6311	0.000179055
CNUS0000100039.1	292.203	337.276	402.641	1391.79	1148.47	1464.7	3.88032	0.00412114
PG003217	242.305	289.735	242.792	720.738	1163.73	1124.1	3.88286	0.0152478
Sja_S23377582	502.593	386.697	422.018	1977.39	1828.01	1865.22	4.3244	2.79183e-05
Sja_S46930723	969.509	480.167	731.6	3532.42	3061.43	3664.58	4.70294	0.000997126
CNUS0000099072.1	4871.71	3130.43	3997.66	19601.2	18064.2	19757.2	4.7853	0.000216128
Sja_S46927189	2666.21	1762.02	2309.87	11398.8	10692.8	11006.5	4.91208	3.43262e-05
Sja_S46927082	2089.82	1277.34	1653.73	8122.12	8850.37	8437.95	5.06095	0.00212801
Sja_S23848067	3505.3	2039.78	2839.94	15235.2	13215.4	14053.6	5.06905	0.000123463
Sja_S46926516	6193.06	3879.89	4565.08	28058.7	28159	27191.4	5.69811	0.000482197
Sja_S23846010	49.1395	112.053	97.2486	351.663	730.608	536.555	6.26382	0.0191951
PG014022	68.2516	64.5926	60.5288	411.103	405.262	416.541	6.37579	9.56068e-05
PG002596	763.067	601.822	708.68	4168.1	4526.22	4626.05	6.42388	0.00104869
Sja_S53123570	3010.66	1859.44	2329.69	17269.2	15948.1	18534.1	7.1879	0.00104118
Sja_S23875433	3515.99	2451.8	2877.43	22573	19963	21748.1	7.26766	0.000347157
CNUS0000105998.1	57.7097	44.2454	49.2652	424.639	427.771	445.731	8.58444	0.000249784
CNUS0000105673.1	2917.72	2255.83	2565.92	24671.3	23311.9	23884.8	9.28592	4.52537e-05
Sja_S46920434	150.298	148.609	140.176	1489.25	1751.23	1489.04	10.7713	0.00181017
CNUS0000100569.1	1124.42	687.437	817.261	10606.3	9062.81	9967.62	11.2725	0.000661843
Sja_S23362334	21.4801	48.0935	40.8406	280.669	604.719	390.319	11.5538	0.0238644
Sja_S23861579	469.775	245.43	358.62	4749.78	3642.46	4240.54	11.7643	0.00218092
Sja_S23365692	58.2956	53.4374	38.8367	662.754	471.619	662.862	11.9362	0.00699175
Sja_S23847581	612.046	516.951	594.09	7908.81	6407.07	7353.92	12.5762	0.00188893
Sja_S53127848	254.459	213.015	243.404	3969.91	2662.26	3830.48	14.7179	0.00749001
CNUS0000104283.1	486.651	322.878	380.945	7506.28	7395.57	8520.12	19.6745	0.00120636
Sja_S23866441	11.7166	8.49155	8.34295	715.911	599.307	533.603	64.7547	0.00366914
Note:
P=adult worm pair from corresponding mammalian host, each sample with three biological replicates.
The statistically diferentially expressed gene products were identified using fold change cut-off value ≥ 2 between adult worms from two mammalian hosts and p-value < 0.05 (one-tailed Student’s t-test).

## Sheet: S2.3 Table
Table S2.3. Statistically diferentially expressed gene products in adult worms from buffalo and rabbits.
Probe Set ID	Buffalo_P1	Buffalo_P2	Buffalo_P3	Rabbit_P1	Rabbit_P2	Rabbit_P3	Fold change	p-value
Sja_S53112306	3806.86	3882.13	3917.09	21.6881	15.5125	23.7715	190.351	3.57137e-05
CNUS0000105469.1	6274.31	5746.8	6104.37	39.4089	37.0346	74.2911	120.248	0.000324917
Sja_S23515403	1076.97	642.103	904.849	13.2843	17.7813	14.4162	57.6916	0.0106971
CNUS0000103274.1	17893.4	19185.9	17470.3	415.31	582.678	537.941	35.5157	0.000386998
PG003960	815.59	853.696	860.237	12.8478	30.3639	30.1015	34.5029	5.05755e-05
PG013918	10915.2	11284	11000.6	407.668	297.666	326.17	32.1858	8.56121e-05
PG015781	792.975	562.961	618.115	14.5397	33.2705	14.8234	31.5174	0.00657172
Sja_S46903971	8213.36	8478.43	8409.01	264.042	341.09	334.397	26.7164	2.35476e-05
CNUS0000099574.1	5786.89	6394.43	6248.39	383.994	390.763	404.339	15.6304	0.000487401
Sja_S53116226	2654.39	1896.05	2570.68	227.375	361.736	208.614	8.92677	0.00904157
Sja_S23367684	313.013	516.067	386.714	68.8905	72.8517	82.4265	5.42356	0.0151842
Sja_S53112566	785.558	373.147	538.689	98.4624	105.063	128.775	5.10802	0.0329835
CNUS0000096762.1	811.05	941.431	779.014	186.702	180.457	193.966	4.51146	0.00326226
Sja_S23873566	4156.71	4738.51	4208.36	1140.18	1720.24	1375.24	3.09363	0.000215796
CNUS0000104211.1	2311.69	1060.92	1740.59	512.839	598.417	569.22	3.04271	0.0487262
CNUS0000104984.1	4732.29	4559.37	4448.27	1721.35	1576.64	1575.53	2.8193	0.000101699
CNUS0000106349.1	1515.77	1373.25	1431.73	506.375	569.559	539.362	2.6749	0.00216729
CNUS0000106378.1	577.168	517.705	520.515	191.029	252.967	189.135	2.55143	0.00564937
CNUS0000098552.1	948.977	1129.48	1036.2	353.203	448.367	423.278	2.5429	0.000853734
PG008111	3550.14	4541.94	3918.25	1559.54	1685.25	1547.5	2.50618	0.00533915
CNUS0000106009.1	960.552	1188.85	1106.97	307.626	662.201	498.446	2.21782	0.00191404
PG008112	10597.7	11532.7	11468.1	4958.89	5230.51	5029.52	2.20768	0.000810818
CNUS0000106699.1	439.164	383.137	402.207	143.656	227.302	184.69	2.20375	0.015659
Sja_S23398021	2623.24	2143.84	2356.85	889.12	1188.86	1156.77	2.20231	0.015034
Sja_S53113586	861.413	727.59	742.999	364.497	369.519	327.45	2.19696	0.00446209
Sja_S23371994	287.506	311.629	326.321	156.264	143.175	123.524	2.18803	0.00743886
Sja_S53120233	300.57	328.936	292.762	150.375	144.36	145.703	2.09398	0.00277591
CNUS0000104125.1	565.166	515.175	538.038	247.388	275.964	272.816	2.03271	0.0035169
CNUS0000098059.1	2926.21	2785.59	2806.82	1053.88	1747.73	1398.05	2.02841	0.0134902
CNUS0000105662.1	3462.16	3261.04	3456.63	1396.48	1965.89	1705.18	2.00883	0.00839873
Sja_S53122269	1234.52	1249.96	1170.89	550.087	657.43	615.948	2.00463	0.00197182
PG010924	738.847	881.192	778.336	333.421	469.908	403.838	1.98678	0.000412462
Sja_S23390258	1998.09	2781.2	2516.71	1167.74	1287.1	1235.44	1.97709	0.0127481
CNUS0000106279.1	590.493	423.291	480.157	988.766	1017.42	930.196	1.96553	0.00726456
CNUS0000106784.1	211.141	166.324	184.994	331.379	406.597	373.423	1.97596	0.0171203
CNUS0000100363.1	222.948	237.687	230.088	453.088	484.132	431.204	1.98115	0.00171291
Sja_S23381746	684.406	742.307	709.783	1578	1243.48	1420.17	1.98533	0.0125608
Sja_S53116937	115.071	259.232	182.664	341.751	432.327	331.717	1.98539	0.0076836
PG003338	1178.12	1375.63	1266.33	2673.85	2341.19	2604.3	1.99455	0.00752785
CNUS0000106380.1	631.352	591.772	577.484	1263.99	1157.96	1234.37	2.0306	0.000957825
CNUS0000099065.1	226.276	200.339	213.688	472.003	428.988	406.841	2.04252	0.0024039
CNUS0000099499.1	703.103	478.859	590.039	1205.15	1161.05	1277.7	2.05638	0.00470802
Sja_S53119745	658.765	834.489	704.991	1234.05	1812.39	1517.74	2.07628	0.0106275
Sja_S24184616	1205.3	1080.91	1777.69	3135.26	2336.41	2967.97	2.07674	0.0126426
Sja_S23372837	1769.4	1844.86	2465.62	4782.87	3420.76	4460.75	2.083	0.0179005
Sja_S23384347	751.898	787.437	818.766	1861.59	1435.44	1641.1	2.09411	0.0118158
CNUS0000097537.1	151.982	172.293	162.927	272.155	419.219	333.973	2.10456	0.019829
Sja_S53119973	540.228	888.108	843.361	1422.16	1633.65	1745.47	2.11352	0.00169185
Sja_S23386182	193.369	214.986	239.386	506.116	403.852	463.222	2.11997	0.0112359
CNUS0000107620.1	495.757	382.399	367.914	802.753	989.665	859.521	2.12824	0.016548
CNUS0000107640.1	622.392	366.887	513.649	1382.52	756.042	1067.59	2.13327	0.0169603
Sja_S53111899	1773.33	2613.3	2461.58	5174.21	4488.19	4981.1	2.1383	0.0138852
PG013184	955.725	911.26	1288.78	2141.62	2354.24	2280.44	2.14728	0.00576352
CNUS0000098297.1	511.06	502.111	565.857	1276.56	974.053	1141.66	2.14833	0.0098125
CNUS0000100812.1	119.128	154.751	176.575	279.938	271.023	426.311	2.16953	0.0232302
Sja_S23365719	1804.67	2025.94	2748.88	4703.44	4683.48	4912.3	2.1733	0.00349973
Sja_S23423062	644.77	594.12	702.817	1050.96	1765.82	1422.78	2.18342	0.0374095
Sja_S23386806	508.808	641.573	720.592	1394	1335.98	1395.11	2.20478	0.00394683
CNUS0000096650.1	172.647	114.614	153.511	349.805	302.16	326.768	2.22049	0.000282477
CNUS0000099872.1	508.381	423.924	504.175	913.269	1286.32	991.986	2.2218	0.0266422
CNUS0000103292.1	212.335	341.009	261.115	637.845	579.771	633.992	2.27342	0.0124486
Sja_S53121827	1276.74	1352.65	1350.54	2648.73	3510.01	3130.74	2.33408	0.00801237
Sja_S53119916	121.009	331.711	242.103	501.149	612.878	519.492	2.35099	0.00568048
PG014420	308.586	179.462	226.345	529.829	615.641	535.676	2.35325	0.0177456
Sja_S46904009	1363.31	1458.54	1715.41	3862.58	3170.82	3730.16	2.37226	0.00598867
PG006047	180.64	209.471	303.548	656.08	410.512	593.565	2.39333	0.0287812
PG002550	889.139	819.313	790.77	2708.84	1266.44	2042.81	2.40799	0.0492554
Sja_S23378882	881.55	831.463	1026.01	2285.3	2185.89	2210.66	2.4395	0.00126976
Sja_S53121880	228.201	232.766	237.226	601.606	548.363	556.385	2.44396	0.00154174
PG003565	479.697	419.744	477.841	1192.74	1098.81	1101.93	2.46389	0.000741778
Sja_S23418700	522.532	630.977	618.709	1663.78	1144.49	1568.55	2.46968	0.0214274
PG001785	146.396	104.242	134.777	308.384	327.248	328.504	2.50155	0.00411952
Sja_S23384986	1243.99	1434.26	1289.1	4362.85	2616.97	3206.72	2.56759	0.0333803
Sja_S53123161	274.612	803.951	541.749	1614.12	1353.59	1451.7	2.7275	0.0274917
CNUS0000102482.1	248.911	239.924	256.229	479.606	996.918	685.733	2.90211	0.0456409
CNUS0000106474.1	209.556	162.498	186.262	380.305	749.77	587.918	3.07709	0.0424706
Sja_S23379926	156.988	276.687	210.769	559.437	849.361	649.463	3.19386	0.00592645
CNUS0000102501.1	85.7756	112.001	108.209	316.595	373.89	302.363	3.24476	0.00361561
Sja_S53119504	212.965	372.188	289.635	854.222	1177.8	900.119	3.35182	0.00385506
Sja_S53116518	105.505	178.822	160.32	597.833	420.862	485.638	3.38321	0.0203823
PG014240	148.719	102.79	113.787	311.633	490.684	442.708	3.40826	0.0244569
CNUS0000104681.1	238.932	198.084	214.666	917.114	607.921	705.722	3.42308	0.0110168
Sja_S53117282	506.663	489.736	507.492	1240.28	2476.37	1924.29	3.7509	0.031291
PG011393	178.854	384.739	262.204	1074.8	1254.93	1068.46	4.11503	0.000482726
Sja_S53122365	98.6519	138.151	145.67	634.772	469.071	516.563	4.23666	0.0111957
Sja_S53122393	87.8508	98.305	122.73	556.616	379.945	425.237	4.40874	0.0136479
CNUS0000107957.1	116.172	111.989	55.0863	493.96	407.486	456.895	4.79559	0.00398596
Sja_S23377582	502.593	386.697	422.018	2567.98	2348.97	2406.9	5.58515	0.000121834
CNUS0000107972.1	256.067	103.215	141.349	945.735	923.298	930.307	5.59161	0.00131176
Sja_S23383090	122.561	164.009	132.849	3647.81	1890.14	2971.49	20.2886	0.017885
Sja_S23360909	26.2912	23.9285	17.6487	410.952	569.232	511.586	21.9803	0.00490658
Sja_S23362334	21.4801	48.0935	40.8406	1439.17	1035.23	1315.13	34.321	0.00524299
Sja_S23383027	11.9557	17.4934	11.7057	634.073	416.381	569.039	39.3512	0.00775715
Sja_S23387894	7.2745	8.71025	7.8574	687.828	179.294	460.541	55.6855	0.0492284
Sja_S23365227	21.7983	18.2886	18.946	634.053	1613.33	1246.99	59.1936	0.0286762
Sja_S23391595	26.2386	25.2706	17.3853	2817.03	1109.82	2091.06	87.3496	0.0284772
Sja_S23383389	10.493	7.7501	14.3702	2568.99	862.456	1896.17	163.357	0.0352599
Note:
P=adult worm pair from corresponding mammalian host, each sample with three biological replicates.
The statistically diferentially expressed gene products were identified using fold change cut-off value ≥ 2 between adult worms from two mammalian hosts and p-value < 0.05 (one-tailed Student’s t-test).

## Sheet: S2.4 Table
Table S2.4. Statistically diferentially expressed gene products in adult worms from rabbits and C57BL/6 mice.
Probe Set ID	Rabbit_P1	Rabbit_P2	Rabbit_P3	C57BL/6_P1	C57BL/6_P2	C57BL/6_P3	Fold change	p-value
Sja_S23383389	2568.99	862.456	1896.17	12.581	11.7987	13.8872	139.222	0.0354174
Sja_S23391595	2817.03	1109.82	2091.06	17.9454	21.3626	18.9339	103.326	0.0284928
Sja_S23387894	687.828	179.294	460.541	9.00665	7.1061	8.0952	54.8441	0.0487006
Sja_S23383027	634.073	416.381	569.039	14.1373	13.7739	11.0635	41.5522	0.00736113
Sja_S23365227	634.053	1613.33	1246.99	36.9177	22.8956	44.7215	33.4279	0.0298145
Sja_S23360909	410.952	569.232	511.586	18.5936	19.7638	15.3543	27.7737	0.00456756
Sja_S23383090	3647.81	1890.14	2971.49	189.231	141.762	141.473	18.0107	0.016521
PG011393	1074.8	1254.93	1068.46	67.2733	95.1923	88.9947	13.5138	0.00141925
Sja_S53120167	2621.18	4588.96	3431.6	391.015	211.177	327.397	11.4478	0.0175758
PG014240	311.633	490.684	442.708	52.7832	33.2509	39.3316	9.93113	0.0121544
Sja_S23874317	457.197	611.317	506.559	66.1385	58.9652	62.5881	8.3918	0.00518641
CNUS0000107957.1	493.96	407.486	456.895	53.5608	47.138	62.3575	8.3305	0.00168537
Sja_S53119504	854.222	1177.8	900.119	147.935	122.391	132.177	7.28475	0.00794519
Sja_S23379926	559.437	849.361	649.463	118.622	80.8293	105.496	6.74957	0.013162
Sja_S53120627	419.211	214.944	354.319	68.7756	52.943	57.7165	5.50881	0.0202842
Sja_S23381933	778.17	476.503	611.88	168.07	68.227	131.26	5.07827	0.00683671
CNUS0000107972.1	945.735	923.298	930.307	93.8338	292.26	187.46	4.88069	0.00365223
Sja_S23423062	1050.96	1765.82	1422.78	326.739	273.874	269.197	4.87412	0.0184787
Sja_S45451880	1391.3	1344.55	1120.03	162.81	370.213	284.263	4.71791	0.00632313
CNUS0000096650.1	349.805	302.16	326.768	99.8152	65.8477	65.017	4.24282	0.000433936
Sja_S53117282	1240.28	2476.37	1924.29	550.282	348.341	470.251	4.12087	0.0377861
Sja_S23390008	430.039	572.739	488.208	179.553	71.6358	125.378	3.95942	0.0180107
CNUS0000105822.1	607.324	535.629	602.595	156.894	177.154	150.1	3.60541	0.00269618
Sja_S53123060	421.301	623	471.522	141.576	129.072	150.196	3.60187	0.0153981
Sja_S23426036	962.249	630.047	759.499	258.869	206.799	194.877	3.56038	0.0099815
Sja_S23424867	926.771	760.782	871.914	249.246	233.833	264.108	3.42547	0.0025735
PG003338	2673.85	2341.19	2604.3	810.218	751.939	726.28	3.3295	0.00139183
Sja_S53116839	1381.97	1018.5	1202.22	470.924	263.16	362.988	3.28392	0.00144468
Sja_S53118522	1322.63	855.597	1059.41	449.109	238.502	299.647	3.27942	0.00481899
Sja_S53121880	601.606	548.363	556.385	168.126	170.247	184.156	3.26556	0.00121778
Sja_S53117708	1758.98	1385.33	1476.98	496.286	416.881	513.218	3.23987	0.00425459
Sja_S53122393	556.616	379.945	425.237	109.878	193.045	121.856	3.2059	0.0266467
Sja_S53122365	634.772	469.071	516.563	103.445	250.951	156.589	3.17114	0.0275247
Sja_S23418700	1663.78	1144.49	1568.55	551.472	422.111	492.709	2.98496	0.00801666
Sja_S53120957	477.77	226.272	329.253	114.715	109.375	124.354	2.96545	0.0433811
PG010030	3529.14	2999.89	3217.71	1221.94	935.942	1180.68	2.91944	0.000807069
Sja_S46904009	3862.58	3170.82	3730.16	1539.95	656.621	1501.32	2.91074	0.000634335
PG011197	2377.12	1610.9	2097.62	870.265	536.585	721.706	2.85905	0.00464728
PG002240	709.565	422.156	516.078	231.323	158.22	196.152	2.81341	0.0156599
Sja_S53122564	555.905	430.193	469.833	199.781	104.877	216.413	2.79411	0.0047003
CNUS0000104681.1	917.114	607.921	705.722	328.128	208.418	267.31	2.77507	0.00721894
CNUS0000102501.1	316.595	373.89	302.363	185.733	74.1886	102.077	2.74268	0.0251163
Sja_S53116252	649.037	857.241	857.765	222.91	390.428	252.832	2.72931	0.00577112
CNUS0000107723.1	823.563	767.385	758.758	340.542	241.759	291.865	2.68794	0.000633202
CNUS0000107620.1	802.753	989.665	859.521	364.216	292.368	337.002	2.66906	0.00924193
PG015097	2778.96	1822.13	2513.5	917.063	880.811	900.676	2.63645	0.0165777
Sja_S23393259	1036.49	1279.39	1051.32	326.81	555.246	395.581	2.63549	0.000445887
CNUS0000104999.1	423.979	271.464	284.087	109.611	146.907	116.634	2.62501	0.0360995
PG013563	843.835	812.866	781.159	229.899	399.484	300.304	2.62224	0.00672945
CNUS0000101332.1	3655.26	2400.09	3036.11	1259.63	1102.38	1121.72	2.60969	0.0138502
Sja_S23385106	465.66	376.423	372.161	176.661	148.94	149.32	2.55673	0.00370099
Sja_S53113257	2809.21	1981.26	2356.82	1209.67	678.693	909.537	2.55451	0.00173952
CNUS0000099872.1	913.269	1286.32	991.986	464.606	353.675	431.189	2.55434	0.0237223
Sja_S23872876	1427.66	1036.55	1183.83	423.659	535.104	491.139	2.51607	0.0188518
CNUS0000100363.1	453.088	484.132	431.204	150.457	203.224	199.117	2.47545	0.00291746
CNUS0000105117.1	974.158	694.322	957.967	425.141	263.378	373.013	2.47421	0.00392953
CNUS0000102170.1	3427.12	3444.29	3173.08	1497.32	1194.57	1466.95	2.41521	0.00320122
Sja_S53116222	1197.15	956.729	1050.15	388.57	504.518	446.343	2.39208	0.0132537
PG007468	1177.79	1336.22	1236.69	507.522	514.28	564.256	2.36479	0.00240281
CNUS0000103385.1	952.751	718.076	818.709	366.336	357.727	335.683	2.34918	0.00914057
PG011699	686.636	494.301	618.604	271.018	238.489	263.119	2.32912	0.00901683
Sja_S23389228	449.009	702.044	569.775	194.363	335.854	209.264	2.32708	0.00603644
CNUS0000099000.1	521.99	447.85	474.709	254.212	162.217	204.745	2.32551	0.000209736
CNUS0000101878.1	1079.96	831.202	908.558	390.621	409.374	417.917	2.31521	0.0109133
PG001323	480.835	312.188	387.304	167.605	201.673	155.603	2.24875	0.0327939
CNUS0000099997.1	3010.22	2339.68	2572.26	1106.12	1245.19	1179.26	2.24387	0.0125491
Sja_S53115879	981.575	646.546	790.24	390.387	334.417	356.48	2.23656	0.0156569
PG013133	560.359	378.503	426.193	228.352	218.999	163.629	2.2342	0.0187613
PG003603	2249.92	2183.46	2119.9	987.416	961.636	984.885	2.23361	0.000484872
PG003773	745.146	533.719	637.838	304.499	281.442	281.483	2.20965	0.0117059
CNUS0000106004.1	625.035	750.376	729.992	336.476	296.399	320.046	2.20942	0.00808806
PG013918	407.668	297.666	326.17	120.576	209.955	138.032	2.20142	0.0412973
Sja_S23379682	1275.25	1405.24	1368.53	678.519	593.483	574.69	2.19258	0.00434488
CNUS0000099977.1	1231.19	1004.93	1020.14	550.189	432.091	509.161	2.1833	0.00352877
Sja_S23874374	1917.7	1588.12	1817.98	1025.98	559.745	853.707	2.18239	0.000840675
Sja_S23387664	335.974	695.383	529.794	146.312	370.673	200.592	2.17559	0.0127501
PG001536	332.142	294.447	317.557	173.647	113.127	147.376	2.1747	0.000749537
Sja_S53129181	2955.14	2587.23	2955.83	1422.73	1255.2	1275.05	2.14982	0.00220939
PG015533	3220.79	2344.65	2863.78	1240.42	1366.49	1325.27	2.14364	0.017723
PG004147	478.065	413.693	410.64	148.305	276.968	182.811	2.14181	0.0267124
CNUS0000096584.1	1496.05	1379.37	1519.17	638.215	772.299	660.496	2.12195	0.00574279
Sja_S53116928	570.772	583.505	536.067	284.526	257.396	256.625	2.11678	0.00119431
Sja_S53123102	582.343	468.563	527.327	344.249	153.739	249.045	2.11267	0.00316763
CNUS0000102243.1	604.87	382.769	510.358	249.851	221.271	240.086	2.10627	0.0213532
PG003861	1007.09	1015.65	1233.28	560.974	470.852	520.77	2.09714	0.0091209
Sja_S24187670	580.116	473.999	578.736	305.348	228.046	246.842	2.09276	0.00390164
PG011009	390.33	515.54	562.438	235.456	237.197	230.772	2.08737	0.0198388
CNUS0000098985.1	448.088	473.724	455.145	207.432	223.437	229.215	2.08603	0.000438613
CNUS0000097824.1	386.712	377.431	352.821	206.972	135.863	192.775	2.0854	0.00784232
Sja_S53121734	2116.52	2132.65	2105.33	1129.96	917.748	1015.48	2.07447	0.00180066
PG013168	695.51	796.941	756.591	381.992	371.05	336.26	2.06466	0.00441438
CNUS0000105335.1	429.404	526.116	460.906	246.955	221.647	218.003	2.06294	0.0101642
CNUS0000106066.1	1769.04	1654.68	1587.43	868.779	775.872	787.092	2.06073	0.000622651
Sja_S53113501	297.066	423.901	333.494	196.281	154.193	161.471	2.05972	0.03306
CNUS0000102644.1	1310.26	1206.16	1220.62	667.755	551.513	605.305	2.04817	0.000166244
CNUS0000107186.1	712.076	503.287	571.155	324.978	246.088	305.763	2.03748	0.00932511
CNUS0000098598.1	387.435	312.788	353.03	145.755	201.079	173.012	2.02609	0.0208961
CNUS0000100140.1	374.816	294.415	320.557	179.288	156.309	153.482	2.02378	0.00486025
Sja_S23846726	420.512	372.812	375.586	173.162	210.627	194.455	2.02148	0.00838116
CNUS0000107736.1	799.668	804.235	788.97	439.627	365.113	379.576	2.02047	0.00163055
Sja_S53119079	825.335	951.957	880.968	364.102	514.508	438.993	2.0175	0.000133069
CNUS0000096379.1	217.096	363.632	350.062	158.27	151.503	154.758	2.00372	0.042627
Sja_S53111844	336.301	328.305	315.98	119.74	205.972	166.194	1.99344	0.0141298
CNUS0000097888.1	1084.55	771.62	868.787	491.604	379.373	496.946	1.99204	0.0117351
CNUS0000102833.1	720.962	817.395	759.522	245.888	546.722	366.791	1.98195	0.0118081
CNUS0000105461.1	767.488	673.373	740.291	446.428	276.4	381.624	1.97487	0.00185379
CNUS0000100460.1	809.69	742.867	749.553	407.192	380.486	378.812	1.97354	0.000520207
Sja_S23418934	574.916	476.964	507.002	235.891	320.695	233.677	1.97261	0.0204342
CNUS0000100812.1	279.938	271.023	426.311	152.628	140.112	204.203	1.96657	0.0177698
CNUS0000101575.1	339.887	247.687	322.834	193.034	156.738	113.977	1.96315	0.0242666
Sja_S53123004	1719.53	1943.21	1850.71	3985.64	2874.85	3895.88	1.95093	0.0257773
Sja_S53113586	364.497	369.519	327.45	670.444	695.975	709.183	1.95541	0.00222615
CNUS0000095586.1	156.29	182.32	148.613	365.246	307.819	283.411	1.96312	0.0136679
CNUS0000095675.1	380.903	463.401	432.895	923.268	767.841	819.715	1.96588	0.013796
CNUS0000099499.1	1205.15	1161.05	1277.7	2853.5	1998.33	2327.81	1.97032	0.0199564
Sja_S46903971	264.042	341.09	334.397	720.791	522.458	608.622	1.97106	0.0320128
CNUS0000100215.1	1486.8	2029.55	1739.54	3450.77	3487.32	3426.02	1.9719	0.00365323
Sja_S53122269	550.087	657.43	615.948	1345.92	1025.02	1227.67	1.97351	0.0206176
Sja_S23434826	366.016	455.731	423.397	783.684	876.337	797.318	1.97354	0.000696444
PG005400	364.194	469.955	381.757	699.093	938.097	764.474	1.97521	0.00479102
CNUS0000102227.1	271.627	336.545	251.643	592.967	565.48	542.38	1.97813	0.0046338
CNUS0000101196.1	225.471	299.955	218.589	519.881	484.438	467.497	1.97821	0.00842176
PG001771	788.844	1122.9	946.316	1993.73	1760.16	1937.1	1.9912	0.014685
PG007716	347.484	520.67	431.305	867.624	923.049	800.566	1.99409	0.0055583
Sja_S23394251	686.137	893.054	727.771	1568.58	1560.11	1485.18	1.99998	0.00326488
CNUS0000106198.1	207.355	311.156	246.384	514.056	503.585	512.444	2.00038	0.00837995
CNUS0000107398.1	433.155	565.484	504.557	1037.95	949.894	1019.28	2.00049	0.00794861
CNUS0000100242.1	621.267	1205.79	992.521	1606.01	2187.7	1853.86	2.00299	0.000928186
Sja_S53123052	300.569	399.523	335.041	640.248	742.224	695.534	2.00748	0.000174359
CNUS0000096531.1	833.719	1159.74	944.242	1768.57	2131.9	2007.25	2.011	0.00073721
CNUS0000103690.1	216.774	284.49	224.212	465.105	539.397	454.571	2.01119	0.000449479
CNUS0000095538.1	1765.09	2326.08	2071.75	4460.4	4033.83	3934.22	2.01665	0.0104441
Sja_S53117376	201.131	226.826	221.898	391.676	513.485	405.877	2.01743	0.0109653
Sja_S24184913	325.116	433.991	329.746	789.125	672.352	736.438	2.01856	0.0159761
Sja_S53122573	1544.49	1769.96	1493.84	3513.3	2916.37	3313.44	2.02631	0.0114205
PG015458	1224.98	1573.52	1340.06	2835.59	2725.27	2860.1	2.03476	0.00476222
CNUS0000106123.1	321.372	333.707	297.747	610.484	752.065	577.382	2.03598	0.00899767
PG009370	303.784	374.797	389.795	701.861	751.674	727.13	2.0411	0.00114838
Sja_S53119540	1372.95	2123.5	1613.83	3837.8	3313.06	3281.79	2.0415	0.0206272
Sja_S53129220	1082.63	1130.54	1081.67	1866.98	2711.39	2210.41	2.06042	0.0185246
CNUS0000103356.1	557.872	813.328	602.797	1271.69	1385.91	1425.24	2.06831	0.00521127
CNUS0000103306.1	166.633	255.936	185.432	472.708	356.671	429.982	2.07131	0.0351709
PG012438	469.979	690.821	563.327	1067.86	1301.7	1205.15	2.07335	0.000223008
CNUS0000106387.1	205.178	170.63	215.969	469.144	343.48	415.638	2.07555	0.00792588
CNUS0000096157.1	139.814	207.854	148.967	284.079	414.75	337.046	2.08579	0.00524367
CNUS0000098552.1	353.203	448.367	423.278	981.369	737.939	835.668	2.08595	0.023191
CNUS0000095676.1	2534.95	3231.95	3068.6	6552.59	5795.53	6136.8	2.09212	0.00855606
PG000041	1020.17	1069.94	1044.74	2015.78	2397.24	2155.86	2.09544	0.0035674
CNUS0000098663.1	345.124	343.205	328.819	721.722	716.634	693.096	2.09552	4.94409e-05
PG009178	202.896	223.956	182.261	458.562	396.186	422.32	2.09661	0.00648675
CNUS0000099050.1	194.056	222.892	183.643	475.963	362.21	424.073	2.10168	0.0174706
Sja_S53121408	869.944	786.684	819.567	2290.07	1202.83	1720.47	2.10539	0.0439228
CNUS0000105475.1	538.698	490.043	508.66	809.521	1356.96	1078.75	2.11085	0.0402463
Sja_S53123169	259.498	425.376	297.76	702.46	682.614	695.553	2.1174	0.0112791
CNUS0000103090.1	2439.73	3547.42	3024.56	6814.58	5949.95	6446.65	2.1318	0.013464
CNUS0000097738.1	528.429	628.13	510.201	1125.19	1244.79	1195.86	2.13938	0.000902804
CNUS0000102051.1	400.295	465.971	433.055	1016.66	808.769	954.494	2.13952	0.0127011
PG010937	179.244	177.105	164.074	305.002	421.009	387.705	2.14002	0.0161876
CNUS0000099870.1	165.204	287.709	193.882	509.579	442.862	432.488	2.14122	0.0230588
PG009933	213.497	274.821	225.699	573.777	434.694	538.028	2.16591	0.02214
PG008111	1559.54	1685.25	1547.5	3481.27	3376.63	3551.46	2.17211	0.0012435
CNUS0000104467.1	561.944	712.867	602.644	1457	1221.38	1417.57	2.18165	0.0122213
CNUS0000099362.1	1405.4	1676.72	1530.66	3519.52	3090.27	3461.01	2.18324	0.00651396
PG010469	167.571	200.855	171.778	406.099	373.085	402.232	2.18698	0.00470618
CNUS0000107328.1	1373.27	1754.25	1567.66	2990.38	3827.44	3532.93	2.20455	0.00264317
CNUS0000105212.1	204.976	235.422	225.049	497.411	464.276	512.337	2.21509	0.00283725
Sja_S23367919	3587.15	4563.62	3926.45	8880.8	9227.7	8728.33	2.2221	0.000752471
Sja_S23369075	457.509	432.313	444.647	760.093	1217.3	990.087	2.22372	0.029827
Sja_S53129071	282.993	414.86	368.666	672.145	855.828	844.163	2.22419	0.00165374
CNUS0000096555.1	257.447	286.942	217.325	632.318	528.691	533.389	2.22445	0.00750168
CNUS0000097019.1	494.886	596.235	528.931	1188.05	1136.66	1287.35	2.2296	0.00466587
PG015415	210.128	293.98	233.965	574.44	591.69	486.368	2.23894	0.00558914
PG002790	989.857	1611.28	1247.85	3284.82	2516.37	2832.65	2.24315	0.0289267
CNUS0000095805.1	163.062	220.385	168.15	424.512	383.596	430.353	2.24522	0.00999897
CNUS0000105049.1	248.609	488.713	304.646	805.711	763.892	782.234	2.25711	0.0175074
CNUS0000100393.1	146.93	272.254	185.769	487.149	395.643	484.802	2.26066	0.0310472
PG007750	315.953	462.673	358.405	961	830.182	779.426	2.26081	0.0151099
CNUS0000106089.1	2400.55	2491.34	2319.12	6047.88	4663.23	5601.14	2.26213	0.0103613
CNUS0000098007.1	383.721	705.498	543.64	1029.68	1449.2	1228.95	2.27076	0.000840412
CNUS0000099414.1	968.315	877.471	823.117	2053.57	2005.03	2024.04	2.27908	0.000440297
Sja_S53121075	772.152	1196.32	980.558	1397.51	3202.68	2137.51	2.28472	0.0440998
CNUS0000105428.1	253.489	258.017	237.9	584.173	558.83	579.381	2.29833	0.000701711
CNUS0000098640.1	179.763	403.467	271.948	711.838	625.498	633.322	2.30438	0.0267569
Sja_S23385389	260.892	347.145	296.153	461.643	899.918	730.192	2.3134	0.030977
Sja_S53117925	461.147	749.344	593.041	1450.88	1344.44	1404.9	2.32888	0.00989815
Sja_S53121069	401.036	1313.66	907.414	2128.97	1995.57	2000.03	2.33574	0.0308517
CNUS0000103274.1	415.31	582.678	537.941	1450.14	948.282	1210.5	2.34967	0.0350974
Sja_S23847184	1008.04	1147.26	1035.17	2742.01	2147.71	2616.81	2.3528	0.0116458
Sja_S23856975	215.708	345.928	263.057	628.031	663.783	651.563	2.35648	0.00286839
PG010861	265.137	403.706	287.01	847.581	685.737	724.318	2.36191	0.0188554
CNUS0000096235.1	1895.17	2622.88	1942.44	5619.66	4679.94	5204.37	2.39981	0.0130604
PG010646	172.648	247.927	176.447	408.271	580.677	446.6	2.40452	0.00509244
CNUS0000103128.1	119.901	197.112	142.77	352.649	369.244	384.596	2.40654	0.00507103
PG001055	1350.41	1846.3	1530.57	4118.22	3440.88	4022.71	2.44999	0.0115987
Sja_S23515461	2374.91	2209.12	2281.87	5232.34	6605.09	5238.77	2.48711	0.0103368
Sja_S24183254	1968.38	2652.29	2227.86	5844.18	5665.44	5677.29	2.50958	0.00259081
PG003977	129.476	123.802	132.226	341.794	317.577	311.061	2.5173	0.001229
CNUS0000104615.1	972.821	1318.65	1132.98	2890.64	2677.02	3066.37	2.52129	0.00582754
PG009040	157.403	337.732	224.491	690.234	543.356	592.6	2.53769	0.02988
Sja_S23385553	759.125	614.165	595.916	2007.28	1337.35	1743.92	2.58406	0.0115618
Sja_S53122575	230.648	373.589	314.236	923.023	655.087	800.733	2.59	0.027278
Sja_S23368570	213.879	364.822	281.501	777.802	629.677	839.419	2.61206	0.0213495
PG003003	197.661	389.657	271.639	441.926	1160.77	656.984	2.63072	0.0486992
CNUS0000099411.1	206.417	250.488	197.249	555.484	648.281	537.523	2.66189	0.00121394
Sja_S23369473	325.818	433.234	377.944	1053.13	1051.85	924.185	2.66418	0.003444
CNUS0000107603.1	948.306	830.735	923.6	2078.09	2861.66	2273.8	2.66907	0.015514
Sja_S53114302	289.101	267.642	277.538	611.651	1000.96	672.357	2.73885	0.0311113
Sja_S53118425	270.152	629.798	415.017	1378.67	1037.03	1188.41	2.74083	0.0318862
Sja_S23873886	941.894	1049.51	926.049	2494	2861.98	2676.7	2.75332	0.00105751
CNUS0000101320.1	264.873	552.012	370.743	1028.36	1113.79	1150.69	2.77262	0.00492152
Sja_S53113592	699.524	959.432	812.119	2037.07	2388.93	2522.51	2.81194	0.00279931
Sja_S23866265	566.49	1052.09	814.467	2703.56	2004.52	2163.76	2.82438	0.0255744
Sja_S23847179	229.755	389.301	286.761	939.712	853.248	779.537	2.83998	0.00948943
CNUS0000103732.1	1031.97	962.438	1039.9	1915.07	3970.35	3113.99	2.96588	0.0418924
CNUS0000098613.1	528.284	906.996	742.276	2391.19	1833.52	2327.79	3.0091	0.0171997
Sja_S23366389	645.425	786.26	729.148	2316.9	2232.14	1977.92	3.02057	0.00348334
Sja_S53120278	289.384	173.286	218.196	511.6	913.405	667.257	3.07294	0.0441352
Sja_S53119553	301.967	542.312	406.506	1027.39	1602.13	1335.95	3.17038	0.00568364
PG014989	212.594	290.419	227.107	823.602	853.919	731.449	3.29941	0.00151293
Sja_S23874575	138.171	124.809	121.902	364.223	505.036	422.334	3.35581	0.0105062
Sja_S53118436	97.5284	193.502	147.513	334.852	747.327	410.1	3.40281	0.0371919
Sja_S53118242	203.918	349.633	223.251	1069.78	751.906	844.862	3.43273	0.0211653
Sja_S23873566	1140.18	1720.24	1375.24	5169.14	4814.72	5024.15	3.54324	0.00283052
Sja_S23367684	68.8905	72.8517	82.4265	310.609	303.907	274.846	3.96738	0.00226525
Sja_S53118296	467.075	296.689	348.417	1474.35	1656	1463.89	4.13084	0.00397485
CNUS0000104527.1	2551.81	3579.91	2866.16	14512.2	11000.2	13204.1	4.30284	0.00875377
PG002596	917.725	1096.51	1057.9	5363.11	3594.74	4289.75	4.31218	0.0134471
Sja_S53129052	1391.73	2372.17	1676.49	8672.63	7046.02	7759.37	4.3155	0.0076707
CNUS0000102774.1	353.309	322.673	281.119	1721.07	1105.02	1395.64	4.41096	0.0117069
Sja_S53116937	341.751	432.327	331.717	1991.36	1355.89	1641.03	4.51104	0.0126354
CNUS0000102326.1	286.413	510.04	425.134	1914.56	1903.34	1847.99	4.63813	0.00123792
CNUS0000106784.1	331.379	406.597	373.423	2425.67	1100.32	2108.67	5.06988	0.0347971
Sja_S53121313	234.318	218.2	230.242	1342.47	1085.03	1215.75	5.33606	0.00247346
Sja_S46927082	1465.37	2020.17	1655.28	10205.7	8304.15	9072.87	5.36542	0.00444147
Sja_S46904058	537.888	842.278	731.898	3911.78	4121.06	3496.78	5.45893	0.00180557
Sja_S23515733	915.135	1168.86	1113.79	6740.4	5140.42	6091.12	5.62012	0.00581475
Sja_S53113110	372.99	37.0207	183.573	1081.26	1086.22	1241.31	5.74272	0.00735577
Sja_S46926290	1103.33	2097.69	1602.33	10265.1	9594.33	9568.38	6.12652	0.00181358
Sja_S53115460	67.4408	67.3706	64.4806	460.102	397.598	402.012	6.32093	0.00154694
Sja_S23379857	80.7271	127.525	115.417	518.584	883.976	659.198	6.36996	0.0125801
PG014022	49.7706	81.3748	65.7097	524.959	408.74	442.284	6.98983	0.00600332
CNUS0000100553.1	26.3145	76.1456	59.2768	510.827	244.289	402.334	7.15638	0.0341513
PG004596	412.545	587.813	411.153	3690.71	3192.89	3275.69	7.19746	0.00224374
CNUS0000099072.1	1973.47	2977.9	2289.85	20878.4	15692.3	18972.2	7.67039	0.00620553
CNUS0000100039.1	80.8358	266.419	182.9	1583.17	1555.97	1426.8	8.61245	0.00174289
Sja_S53118455	147.761	211.98	171.264	2016.51	1224.5	1767.23	9.43163	0.0137298
Sja_S23848067	1050.32	2475.74	1760.55	20324.8	15492.8	16801.8	9.95334	0.00668937
Sja_S23847581	644.641	928.816	652.621	8169.85	7198.89	7483.59	10.2657	0.001388
Sja_S23875433	1910.51	2552.98	1876.78	28242	16956.7	23041.1	10.7629	0.0134447
CNUS0000105998.1	28.3413	59.7545	38.4747	507.754	463.96	423.19	11.0208	0.00231553
Sja_S46930723	116.404	522.203	230.574	3283.77	3542.5	2991.02	11.2949	0.000793476
CNUS0000100569.1	726.625	941.423	800.011	10232.4	9942.78	9110.47	11.8659	0.000749386
Sja_S46926516	1380.53	3195.9	2058.1	30890.3	20119.1	28167.5	11.9341	0.0116632
Sja_S53123570	900.761	2116.16	1369.24	22096.9	18032.1	17545.4	13.1492	0.00461444
Sja_S53127848	182.814	343.438	226.808	4067.37	2841.35	3108.5	13.302	0.00872572
Sja_S46927189	464.617	1340.45	846.32	13080.6	11218.1	11024.2	13.3224	0.00313972
Sja_S23861579	196.868	638.224	362.257	6611.51	5530.28	4783.32	14.1355	0.00645664
CNUS0000105673.1	1034.05	1673.7	1273.97	25279.8	21598.8	20697.3	16.9715	0.00258701
Sja_S46904016	22.2834	17.1283	20.3422	473.539	443.166	384.221	21.7714	0.00195765
Sja_S46920434	56.699	59.1824	55.0181	1316.74	1283.38	1241.81	22.4806	0.000149294
CNUS0000104283.1	102.666	432.461	197.13	6833.64	7362.1	6168.92	27.8109	0.000991581
Sja_S23861326	17.7386	12.968	11.6554	500.871	680.511	681.446	43.9742	0.00511446
Sja_S23866441	11.0058	9.31555	11.939	1023.78	1442.25	1343.46	118.086	0.00497854
Note:
P=adult worm pair from corresponding mammalian host, each sample with three biological replicates.
The statistically diferentially expressed gene products were identified using fold change cut-off value ≥ 2 between adult worms from two mammalian hosts and p-value < 0.05 (one-tailed Student’s t-test).

## Sheet: S2.5 Table
Table S2.5. Statistically diferentially expressed gene products in adult worms from rabbits and BALB/c mice.
Probe Set ID	Rabbit_P1	Rabbit_P2	Rabbit_P3	BALB/c_P1	BALB/c_P2	BALB/c_P3	Fold change	p-value
Sja_S23391595	2817.03	1109.82	2091.06	14.0508	17.9232	18.1065	120.165	0.0284268
Sja_S23383389	2568.99	862.456	1896.17	19.8423	15.0357	10.3897	117.691	0.0353998
Sja_S23387894	687.828	179.294	460.541	7.01165	8.3261	10.6878	51.0138	0.0493152
Sja_S23383027	634.073	416.381	569.039	10.3448	9.89705	14.0173	47.2718	0.00720115
Sja_S23398992	4535.33	7107.84	5980.47	146.56	91.6726	175.56	42.5905	0.00853448
Sja_S23365227	634.053	1613.33	1246.99	27.0813	46.5264	23.4569	36.0005	0.028169
Sja_S23383090	3647.81	1890.14	2971.49	99.8638	117.144	140.124	23.8271	0.0170794
Sja_S23360909	410.952	569.232	511.586	19.8682	23.8094	36.7225	18.5543	0.00443558
Sja_S53117282	1240.28	2476.37	1924.29	130.666	219.631	138.516	11.5401	0.0177915
Sja_S53120167	2621.18	4588.96	3431.6	412.657	210.798	333.313	11.1226	0.0180013
Sja_S53119921	583.784	200.56	530.805	118.117	24.9144	62.2196	6.40751	0.0312852
CNUS0000096650.1	349.805	302.16	326.768	44.8148	64.0644	65.1469	5.62406	0.00264626
CNUS0000107957.1	493.96	407.486	456.895	28.8153	176.441	55.6433	5.20637	0.017296
PG014240	311.633	490.684	442.708	87.5104	73.7837	78.0594	5.20161	0.014121
Sja_S53116518	597.833	420.862	485.638	84.8623	91.4414	114.975	5.16458	0.00919349
PG011588	503.584	161.422	320.829	93.9159	58.7374	48.7314	4.89528	0.0492641
Sja_S53124298	1205.98	368.962	738.87	222.182	103.879	151.341	4.84668	0.0492684
CNUS0000098552.1	353.203	448.367	423.278	102.379	82.4543	76.3846	4.68899	0.00603714
Sja_S53119504	854.222	1177.8	900.119	291.196	171.003	236.295	4.1978	0.0155176
Sja_S23423062	1050.96	1765.82	1422.78	416.697	328.887	326.642	3.95398	0.0226314
Sja_S23379926	559.437	849.361	649.463	230.711	150.277	198.501	3.55186	0.0227719
CNUS0000105117.1	974.158	694.322	957.967	318.019	221.685	240.453	3.36656	0.00699408
PG002721	967.838	383.489	698.957	244.617	164.212	210.721	3.30931	0.0409517
Sja_S53113574	491.204	480.838	429.029	101.331	196.53	134.529	3.24029	0.0053337
Sja_S53121880	601.606	548.363	556.385	206.185	141.141	190.227	3.17429	0.000490075
CNUS0000107972.1	945.735	923.298	930.307	372.47	225.617	302.096	3.10974	0.00160889
Sja_S53117259	11908.1	6143.38	10288.7	3082.08	2625.2	3452.33	3.09404	0.026967
Sja_S23362334	1439.17	1035.23	1315.13	280.669	604.719	390.319	2.97053	0.0298836
Sja_S23381933	778.17	476.503	611.88	202.575	248.765	188.36	2.91786	0.0278022
Sja_S23381746	1578	1243.48	1420.17	512.784	488.137	475.49	2.87295	0.00471906
CNUS0000104681.1	917.114	607.921	705.722	249.636	283.746	252.928	2.83699	0.0203176
Sja_S53120627	419.211	214.944	354.319	109.014	135.607	105.684	2.82174	0.045558
PG011719	1295.23	704.404	1026.81	367.985	369.954	354.883	2.76939	0.0320934
CNUS0000097537.1	272.155	419.219	333.973	134.429	98.0712	142.243	2.73613	0.0287927
PG002550	2708.84	1266.44	2042.81	844.756	625.999	768.974	2.68698	0.035238
CNUS0000105822.1	607.324	535.629	602.595	257.911	163.012	247.504	2.61143	0.00018904
Sja_S46904009	3862.58	3170.82	3730.16	2361.61	226.588	1691.36	2.51511	0.0179644
CNUS0000101332.1	3655.26	2400.09	3036.11	1321.09	1198.99	1168.28	2.46491	0.0158742
Sja_S23385106	465.66	376.423	372.161	146.184	197.399	162.918	2.39732	0.0156041
Sja_S23426036	962.249	630.047	759.499	329.384	359.318	327.051	2.31532	0.0255542
Sja_S53113257	2809.21	1981.26	2356.82	965.817	1110.07	1068.95	2.27271	0.0208898
Sja_S23418700	1663.78	1144.49	1568.55	617.759	707.481	602.823	2.27006	0.0253244
Sja_S53119745	1234.05	1812.39	1517.74	835.616	486.23	719.941	2.23538	0.0443649
Sja_S23416567	2053.73	1715.32	1848.92	833.405	819.035	877.098	2.22095	0.0044599
CNUS0000099499.1	1205.15	1161.05	1277.7	636.632	424.311	583.407	2.21602	0.00284661
PG002733	521.562	395.359	493.599	137.3	263.96	239.731	2.20053	0.0361644
CNUS0000107256.1	418.364	365.314	347.611	163.776	205.981	145.914	2.19382	0.00877794
CNUS0000102644.1	1310.26	1206.16	1220.62	609.593	546.995	552.59	2.18645	0.000174144
Sja_S23379190	328.938	418.864	392.454	150.747	205.807	169.276	2.16849	0.00219853
Sja_S53118522	1322.63	855.597	1059.41	603.132	408.013	489.142	2.15801	0.0089677
PG013133	560.359	378.503	426.193	216.393	206.732	209.796	2.15675	0.0209534
CNUS0000101583.1	653.498	855.619	700.421	350.049	359.698	321.8	2.14197	0.00987069
Sja_S53116222	1197.15	956.729	1050.15	480.686	542.024	487.161	2.12205	0.0114899
PG003338	2673.85	2341.19	2604.3	1103.44	1261.8	1262.86	2.10009	0.00558921
Sja_S53121845	879.784	769.63	678.055	356.319	390.783	371.761	2.08021	0.0120987
CNUS0000102833.1	720.962	817.395	759.522	328.617	412.063	369.391	2.07003	7.16928e-05
PG011105	788.451	727.383	738.611	375.254	384.495	337.516	2.0546	0.00157533
CNUS0000097603.1	471.667	709.27	577.439	292.112	286.547	278.029	2.05253	0.0252283
Sja_S23381326	538.184	1163.42	808.136	347.422	498.544	377.134	2.05195	0.0442646
CNUS0000095654.1	382.552	259.101	287.382	259.231	52.2813	143.279	2.04278	0.0121448
CNUS0000106066.1	1769.04	1654.68	1587.43	728.865	978.015	752.147	2.03786	0.00747786
PG003565	1192.74	1098.81	1101.93	478.587	606.01	583.447	2.0344	0.00722513
PG003603	2249.92	2183.46	2119.9	1160.84	953.691	1107.76	2.03373	0.00163842
Sja_S53117708	1758.98	1385.33	1476.98	770.207	748.238	772.411	2.01728	0.00935166
CNUS0000106784.1	331.379	406.597	373.423	183.876	196.384	171.423	2.01456	0.00547087
CNUS0000096584.1	1496.05	1379.37	1519.17	645.887	799.454	749.533	2.00221	0.00586342
CNUS0000103035.1	480.169	461.8	474.162	267.616	212.717	229.071	1.99622	0.00120147
Sja_S53117162	799.215	858.248	798.813	489.389	380.517	361.717	1.99434	0.00750244
CNUS0000106381.1	708.256	603.148	615.556	333.845	295.308	337.44	1.99356	0.00390788
CNUS0000103213.1	1771.52	1774.96	1732.03	990.123	754.656	907.772	1.98998	0.00349228
PG010030	3529.14	2999.89	3217.71	1392.72	1937.75	1603.14	1.97558	0.0177003
CNUS0000104804.1	824.552	772.2	781.139	396.19	428.011	387.118	1.96306	0.00196275
PG001323	480.835	312.188	387.304	209.951	207.358	186.577	1.95455	0.0286944
PG007468	1177.79	1336.22	1236.69	649.692	656.749	612.915	1.95415	0.00260131
CNUS0000105457.1	1174.87	1190.96	1262	615.163	643.614	598.47	1.95333	0.00193707
CNUS0000106089.1	2400.55	2491.34	2319.12	5026.86	4271.42	4765.13	1.95027	0.00622843
Sja_S23369473	325.818	433.234	377.944	748.115	750.65	730.469	1.96063	0.00354548
CNUS0000103356.1	557.872	813.328	602.797	1054.62	1645.2	1172.95	1.96189	0.0124313
CNUS0000104984.1	1721.35	1576.64	1575.53	2946.68	3301.09	3320.59	1.96334	0.00579194
PG009178	202.896	223.956	182.261	386.168	403.282	409.367	1.96814	0.00300648
CNUS0000098640.1	179.763	403.467	271.948	559.439	582.228	542.449	1.96932	0.0207218
PG001055	1350.41	1846.3	1530.57	3321.32	2799.58	3222.11	1.9764	0.0183957
CNUS0000098933.1	1731.19	1806.84	1872.11	2999.79	4265.23	3447.22	1.98003	0.0191976
Sja_S53121075	772.152	1196.32	980.558	1949.19	1865.69	2039.35	1.98514	0.0120869
CNUS0000108045.1	449.765	331.471	361.105	775.83	703.939	796.476	1.99261	0.00347462
CNUS0000095805.1	163.062	220.385	168.15	357.627	376.488	371.307	2.00404	0.00304252
CNUS0000104615.1	972.821	1318.65	1132.98	2438.01	2257.3	2191.96	2.01121	0.00925835
Sja_S23425940	228.529	370.904	296.176	585.726	605.995	611.197	2.01306	0.00686438
PG009933	213.497	274.821	225.699	496.233	419.288	526.278	2.01928	0.019477
CNUS0000103090.1	2439.73	3547.42	3024.56	6487.78	5376.16	6360.14	2.02227	0.0212559
Sja_S53126571	154.694	172.132	206.161	318.921	456.987	307.259	2.03226	0.0383001
PG013295	1631.04	1467	1484.62	2811.1	3445.23	3091.75	2.03988	0.0102158
PG010861	265.137	403.706	287.01	665.56	627.692	665.971	2.04971	0.0132618
CNUS0000107861.1	193.618	140.006	138.739	346.4	328.539	302.231	2.06869	0.00196982
CNUS0000101320.1	264.873	552.012	370.743	848.28	802.269	809.635	2.07151	0.0240053
Sja_S53115767	199.471	205.619	250.772	434.793	469.306	458.585	2.0777	0.00232719
CNUS0000100242.1	621.267	1205.79	992.521	2071.91	1794.88	1992.92	2.07822	0.0276603
CNUS0000100393.1	146.93	272.254	185.769	336.619	506.038	423.959	2.09374	0.00244658
PG004024	550.713	524.665	378.528	1292.57	752.597	1034.26	2.11804	0.0381497
Sja_S23856975	215.708	345.928	263.057	523.015	706.796	545.372	2.15254	0.00265297
Sja_S53113169	544.393	530.638	520.367	1025.59	1261.53	1167.99	2.16567	0.00686652
Sja_S23874445	230.081	295.16	263.258	519.036	654.956	540.031	2.17378	0.00348294
CNUS0000098059.1	1053.88	1747.73	1398.05	2545.96	3652.81	2959.48	2.18071	0.00295746
Sja_S24183254	1968.38	2652.29	2227.86	5205.61	4465.66	5293.95	2.18517	0.0132166
PG008112	4958.89	5230.51	5029.52	10623.1	11709.4	11110.1	2.19743	0.000747912
Sja_S53122575	230.648	373.589	314.236	785.65	572.436	680.177	2.21919	0.0341385
CNUS0000098007.1	383.721	705.498	543.64	1211.45	1174.54	1239.99	2.22063	0.0119891
CNUS0000099870.1	165.204	287.709	193.882	387.546	577.043	476.89	2.22865	0.0032181
CNUS0000098816.1	266.37	545.253	435.411	897.166	970.401	944.633	2.25511	0.00641983
CNUS0000105705.1	1117.75	1167.95	1320.88	2862.87	2585.52	2725.06	2.26626	0.00266027
PG006158	1366.93	1175.54	1229.22	2297.67	3535.37	2845.14	2.30087	0.0290824
PG014989	212.594	290.419	227.107	524.945	578.822	603.434	2.33824	0.00321507
Sja_S53111854	446.264	864.207	606.011	1206.85	1757.92	1520.05	2.34013	0.00157239
CNUS0000107603.1	948.306	830.735	923.6	2053.86	2180.17	2100.21	2.34372	0.00177983
Sja_S23368570	213.879	364.822	281.501	783.189	576.59	756.067	2.45971	0.0297601
Sja_S53119553	301.967	542.312	406.506	849.06	1179.62	1071.41	2.47851	0.00165691
Sja_S53120278	289.384	173.286	218.196	645.603	476.503	571.205	2.48699	0.00128735
Sja_S53129071	282.993	414.86	368.666	912.262	934.529	831.826	2.51155	0.00406683
Sja_S23866265	566.49	1052.09	814.467	2255.82	1632.47	2250.71	2.52318	0.0332483
PG011527	1408.19	1275.25	1337	2524.6	4402.07	3248.38	2.53082	0.036238
CNUS0000106600.1	172.152	436.532	287.922	663.589	755.812	872.859	2.5566	0.0134233
PG008111	1559.54	1685.25	1547.5	3866.85	4255.71	4247.06	2.58115	0.00104078
CNUS0000098613.1	528.284	906.996	742.276	2199.18	1313.71	2133.66	2.59307	0.0472961
PG003858	217.331	241.559	244.582	463.546	775.736	610.433	2.62941	0.0223062
CNUS0000099414.1	968.315	877.471	823.117	2710.89	1935.24	2396.75	2.63887	0.00968947
CNUS0000099411.1	206.417	250.488	197.249	390.639	788.308	547.394	2.63904	0.0364303
PG003003	197.661	389.657	271.639	722.678	859.935	718.168	2.67858	0.00116491
PG007766	961.014	1233.26	1048.88	3103.87	2495.55	3153.34	2.69884	0.0118073
Sja_S23873566	1140.18	1720.24	1375.24	3576.8	3859.35	4022.55	2.70529	0.00186391
CNUS0000102774.1	353.309	322.673	281.119	785.997	1055.01	784.01	2.74267	0.0127387
Sja_S23848788	181.072	282.453	253.061	734.883	603.683	665.622	2.79685	0.0119787
Sja_S23385389	260.892	347.145	296.153	699.485	1037.01	828.04	2.83628	0.00855385
PG002242	151.545	169.799	155.19	326.842	544.274	482.148	2.83981	0.0198681
CNUS0000103732.1	1031.97	962.438	1039.9	2632.84	3140.81	2865.93	2.84729	0.00399655
PG007768	196.073	360.672	268.092	780.136	750.57	817.93	2.8474	0.00679816
Sja_S23379857	80.7271	127.525	115.417	387.918	359.152	381.007	3.48528	0.0032877
CNUS0000102326.1	286.413	510.04	425.134	1682.68	1601.9	1680.32	4.0643	0.00246605
Sja_S53129052	1391.73	2372.17	1676.49	7999.79	7790.31	7682.6	4.31452	0.00162504
PG002596	917.725	1096.51	1057.9	4168.1	4526.22	4626.05	4.33587	0.000362142
CNUS0000099574.1	383.994	390.763	404.339	1681.04	1860.84	1812.3	4.54092	0.00065981
CNUS0000104527.1	2551.81	3579.91	2866.16	14983.7	13253.7	12868.4	4.56839	0.00327019
PG003217	205.281	200.467	235.239	720.738	1163.73	1124.1	4.69365	0.0147314
Sja_S46927082	1465.37	2020.17	1655.28	8122.12	8850.37	8437.95	4.94286	2.93267e-05
Sja_S23515733	915.135	1168.86	1113.79	5505.52	5437.93	5159.95	5.03579	0.000672759
Sja_S46926290	1103.33	2097.69	1602.33	9042.2	7542.58	8394.71	5.20044	0.00564513
CNUS0000103274.1	415.31	582.678	537.941	2305.21	3262.35	2543.81	5.28109	0.00619244
Sja_S46903971	264.042	341.09	334.397	1487.56	2183.02	1622.66	5.63394	0.00889892
PG004596	412.545	587.813	411.153	2942.35	2759.94	2987.76	6.15656	0.00138036
PG014022	49.7706	81.3748	65.7097	411.103	405.262	416.541	6.26301	0.000520516
Sja_S46904058	537.888	842.278	731.898	4878.91	4567.17	3873.58	6.30647	0.00424078
CNUS0000100039.1	80.8358	266.419	182.9	1391.79	1148.47	1464.7	7.55431	0.00698587
CNUS0000099072.1	1973.47	2977.9	2289.85	19601.2	18064.2	19757.2	7.92997	0.00120231
Sja_S23848067	1050.32	2475.74	1760.55	15235.2	13215.4	14053.6	8.03997	0.00319286
PG013918	407.668	297.666	326.17	2830.47	3282.15	2976.73	8.81176	0.00183368
Sja_S23847581	644.641	928.816	652.621	7908.81	6407.07	7353.92	9.73452	0.0032753
Sja_S23875433	1910.51	2552.98	1876.78	22573	19963	21748.1	10.139	0.00128043
CNUS0000105998.1	28.3413	59.7545	38.4747	424.639	427.771	445.731	10.2563	0.000447403
Sja_S23861579	196.868	638.224	362.257	4749.78	3642.46	4240.54	10.5506	0.00677554
CNUS0000103851.1	51.3928	178.321	73.5079	412.927	1667.33	1122.25	10.5616	0.0492513
Sja_S53123570	900.761	2116.16	1369.24	17269.2	15948.1	18534.1	11.7988	0.00201337
Sja_S46930723	116.404	522.203	230.574	3532.42	3061.43	3664.58	11.8024	0.00439284
CNUS0000100569.1	726.625	941.423	800.011	10606.3	9062.81	9967.62	12.0081	0.00158201
Sja_S46927189	464.617	1340.45	846.32	11398.8	10692.8	11006.5	12.4833	0.00100924
Sja_S46926516	1380.53	3195.9	2058.1	28058.7	28159	27191.4	12.572	0.000227064
Sja_S23365692	22.0732	41.2174	78.7965	662.754	471.619	662.862	12.6488	0.00635906
Sja_S53127848	182.814	343.438	226.808	3969.91	2662.26	3830.48	13.8935	0.00988282
CNUS0000105673.1	1034.05	1673.7	1273.97	24671.3	23311.9	23884.8	18.0495	0.000324931
Sja_S46920434	56.699	59.1824	55.0181	1489.25	1751.23	1489.04	27.6742	0.00160331
CNUS0000104283.1	102.666	432.461	197.13	7506.28	7395.57	8520.12	31.9861	0.00139682
CNUS0000105469.1	39.4089	37.0346	74.2911	1816.43	2521.14	1705.5	40.0907	0.00875562
Sja_S23866441	11.0058	9.31555	11.939	715.911	599.307	533.603	57.3094	0.00385293
Sja_S53112306	21.6881	15.5125	23.7715	1355.28	1980.67	1607.62	81.0792	0.00624532
Note:
P=adult worm pair from corresponding mammalian host, each sample with three biological replicates.
The statistically diferentially expressed gene products were identified using fold change cut-off value ≥ 2 between adult worms from two mammalian hosts and p-value < 0.05 (one-tailed Student’s t-test).

## Sheet: S2.6 Table
Table S2.6. Statistically diferentially expressed gene products in adult worms from BALB/c mice and C57BL/6 mice.
Probe Set ID	BALB/c_P1	BALB/c_P2	BALB/c_P3	C57BL/6_P1	C57BL/6_P2	C57BL/6_P3	Fold change	p-value
Sja_S53112306	1355.28	1980.67	1607.62	14.6499	14.4107	13.221	116.92	0.0060702
Sja_S53113250	1347.89	1504.64	1438.55	12.937	17.0132	13.0837	99.714	0.000489213
CNUS0000105469.1	1816.43	2521.14	1705.5	42.06	75.1404	59.1487	34.2676	0.00785129
PG013918	2830.47	3282.15	2976.73	120.576	209.955	138.032	19.3984	0.000679384
Sja_S23846010	351.663	730.608	536.555	38.3914	33.5692	57.7129	12.4839	0.0233217
PG011393	706.137	972.366	880.872	67.2733	95.1923	88.9947	10.1781	0.00405601
CNUS0000106600.1	663.589	755.812	872.859	118.703	138.181	124.136	6.01611	0.00432516
CNUS0000099574.1	1681.04	1860.84	1812.3	206.926	529.845	277.555	5.27857	0.00086952
PG003217	720.738	1163.73	1124.1	207.482	218.622	212.319	4.7125	0.0147389
CNUS0000099000.1	972.966	737.633	864.986	254.212	162.217	204.745	4.14632	0.00202732
CNUS0000098816.1	897.166	970.401	944.633	213.287	311.706	239.597	3.67805	0.000192446
Sja_S53116252	1255.39	911.86	972.853	222.91	390.428	252.832	3.62528	0.0182092
PG011009	885.87	654.754	672.13	235.456	237.197	230.772	3.14568	0.0104705
Sja_S46903971	1487.56	2183.02	1622.66	720.791	522.458	608.622	2.85832	0.0249736
PG006158	2297.67	3535.37	2845.14	1133.39	967.95	985.79	2.81108	0.0220672
Sja_S45451880	624.513	867.229	796.313	162.81	370.213	284.263	2.79958	0.000462534
PG011527	2524.6	4402.07	3248.38	1088.01	1512.2	1298.66	2.60974	0.019484
Sja_S23874445	519.036	654.956	540.031	202.87	239.346	214.703	2.60919	0.00400602
Sja_S53122393	355.589	381.023	365.13	109.878	193.045	121.856	2.59368	0.00345333
Sja_S53122365	428.209	462.139	434.183	103.445	250.951	156.589	2.59211	0.00721913
CNUS0000107861.1	346.4	328.539	302.231	137.588	135.199	119.627	2.49015	0.000759768
Sja_S23515048	390.562	574.815	488.997	235.339	188.168	168.906	2.455	0.026408
PG011698	2634.4	3669.16	3164.76	1226.99	1570.87	1258.61	2.33413	0.00638807
Sja_S24187066	264.676	658.781	580.579	115.544	356.26	179.007	2.31102	0.0303314
CNUS0000103274.1	2305.21	3262.35	2543.81	1450.14	948.282	1210.5	2.24759	0.0365074
CNUS0000107388.1	352.215	447.52	340.593	209.12	123.39	176.16	2.24178	0.0331793
CNUS0000105492.1	422.156	513.768	531.019	191.869	232.497	244.34	2.19371	0.00226357
PG015684	1141.56	1152.23	1141.58	460.948	586.859	541.135	2.16205	0.00152831
Sja_S23424867	575.586	475.456	530.379	249.246	233.833	264.108	2.1165	0.00404304
CNUS0000100091.1	973.624	898.133	857.727	511.985	361.821	424.295	2.10267	0.00205616
PG002242	326.842	544.274	482.148	128.091	254.287	269.861	2.0748	0.00723859
Sja_S23394055	360.378	266.228	359.098	154.856	175.958	151.883	2.04208	0.0246846
PG007001	308.957	313.762	290.85	153.469	133.97	164.682	2.02063	0.00500273
CNUS0000107440.1	808.176	1158.2	874.804	535.62	396.972	484.988	2.00424	0.0421662
Sja_S23384986	2758.75	3304.32	2957.68	4925.17	7112.26	5560.7	1.95085	0.0141165
CNUS0000104373.1	180.383	191.39	202.055	401.139	358.508	366.387	1.96232	0.00490221
PG002819	1143.06	1203.64	1216.91	1903.81	2864.66	2239.79	1.96661	0.0250819
CNUS0000106349.1	490.73	355.281	453.999	740.409	1086.97	841.436	2.05292	0.043066
Sja_S23866441	715.911	599.307	533.603	1023.78	1442.25	1343.46	2.06049	0.0317717
Sja_S53113186	103.86	255.651	139.246	227.651	518.266	284.043	2.06505	0.027345
PG002426	1413.19	1593.1	1450.65	3324.23	2705.83	3251.46	2.08249	0.0116408
Sja_S53119745	835.616	486.23	719.941	1514.14	1391.91	1412.78	2.11522	0.00461724
Sja_S53116115	135.565	156.279	130.28	240.166	408.091	256.956	2.14443	0.0361705
CNUS0000104822.1	174.605	252.894	167.565	417.936	491.766	378.564	2.16492	0.000955673
Sja_S53128777	9133.86	2025.36	5358.39	14638.5	8284.27	13104.4	2.18114	0.00504829
PG009040	305.105	239.223	283.957	690.234	543.356	592.6	2.20478	0.00309181
CNUS0000104421.1	198.625	397.628	263.055	443.929	1016.89	517.923	2.30271	0.0468807
Sja_S23861326	369.892	170.699	257.532	500.871	680.511	681.446	2.33401	0.0452306
CNUS0000103035.1	267.616	212.717	229.071	607.383	552.069	622.191	2.51146	0.00124301
Sja_S23385553	660.274	666.421	676.715	2007.28	1337.35	1743.92	2.53995	0.0172511
Sja_S53117282	130.666	219.631	138.516	550.282	348.341	470.251	2.8004	0.0382343
CNUS0000101583.1	350.049	359.698	321.8	1017.7	982.741	1003.07	2.91166	0.000357459
Sja_S53115460	134.282	130.569	138.302	460.102	397.598	402.012	3.12465	0.00247741
Sja_S23874575	142.323	133.894	133.149	364.223	505.036	422.334	3.1551	0.0104303
CNUS0000106997.1	80.6437	126.447	93.9285	353.739	315.483	281.232	3.15745	0.00833949
Sja_S53121313	242.544	475.921	328.11	1342.47	1085.03	1215.75	3.48111	0.0129576
Sja_S53118296	463.975	356.288	455.562	1474.35	1656	1463.89	3.601	0.00378501
Sja_S23873886	377.726	1111.16	522.691	2494	2861.98	2676.7	3.99323	0.00203922
Sja_S53118242	133.468	303.491	179.614	1069.78	751.906	844.862	4.32478	0.0200545
CNUS0000099499.1	636.632	424.311	583.407	2853.5	1998.33	2327.81	4.36625	0.00534336
Sja_S53116937	290.243	506.992	298.632	1991.36	1355.89	1641.03	4.55191	0.0171961
Sja_S53116518	84.8623	91.4414	114.975	481.776	805.807	580.008	6.4117	0.0160534
CNUS0000098552.1	102.379	82.4543	76.3846	981.369	737.939	835.668	9.78101	0.0035288
CNUS0000106784.1	183.876	196.384	171.423	2425.67	1100.32	2108.67	10.2136	0.0263146
Sja_S53113110	144.937	42.1744	133.536	1081.26	1086.22	1241.31	10.631	0.00117711
Sja_S53118455	130.909	131.494	125.178	2016.51	1224.5	1767.23	12.9218	0.0111929
Sja_S23398992	146.56	91.6726	175.56	8812.5	7468.28	8216.39	59.2016	0.00107167
Note:
P=adult worm pair from corresponding mammalian host, each sample with three biological replicates.
The statistically diferentially expressed gene products were identified using fold change cut-off value ≥ 2 between adult worms from two mammalian hosts and p-value < 0.05 (one-tailed Student’s t-test).
