# Supplementary material for: Comparative Analysis of Transcriptional Profiles of Adult Schistosoma japonicum from Different Laboratory Animals and the Natural Host, Water Buffalo
Source: PLoS Negl Trop Dis. 2015 Aug 18;9(8):e0003993. doi: 10.1371/journal.pntd.0003993 (PMC4540470; doi:10.1371/journal.pntd.0003993)
Supplement: S3 Table — (XLSX) [file pntd.0003993.s003.xlsx]

## Sheet: Sheet1
S3 Table. The comprehensive information of diferentially expressed gene products in adult worms from BALB/c mice, C57BL/6 mice, rabbits and buffalo.
Probe Set ID	BALB/c_P1	BALB/c_P2	BALB/c_P3	C57BL/6_P1	C57BL/6_P2	C57BL/6_P3	Buffalo_P1	Buffalo_P2	Buffalo_P3	Rabbit_P1	Rabbit_P2	Rabbit_P3	BALB/c_P Mean	C57BL/6_P Mean	Buffalo_P Mean	Rabbit_P Mean	Best hit to NCBI_Protein	Description	SignalP	TMHMM	e_value	Identity	GO	KEGG	Enzyme	InterPro
CNUS0000095538.1	3925.23	3361.99	3720.76	4460.4	4033.83	3934.22	2839.64	2902.32	2952.71	1765.09	2326.08	2071.75	3669.33	4142.82	2898.22	2054.31	CAX69439.1	Ryanodine receptor 44F [Schistosoma japonicum]	-	Yes	0	0.96	F:ryanodine-sensitive calcium-release channel activity; P:cellular calcium ion homeostasis; C:integral to membrane	K04962	-	Coil (COILS); IPR009460 (PFAM); PTHR13715:SF74 (PANTHER); IPR015925 (PANTHER); CYTOPLASMIC_DOMAIN (PHOBIUS); NON_CYTOPLASMIC_DOMAIN (PHOBIUS); NON_CYTOPLASMIC_DOMAIN (PHOBIUS); TRANSMEMBRANE (PHOBIUS); NON_CYTOPLASMIC_DOMAIN (PHOBIUS); TRANSMEMBRANE (PHOBIUS); TRANSMEMBRANE (PHOBIUS); CYTOPLASMIC_DOMAIN (PHOBIUS); TRANSMEMBRANE (PHOBIUS); CYTOPLASMIC_DOMAIN (PHOBIUS); TRANSMEMBRANE (PHOBIUS); TMh…
CNUS0000095586.1	233.812	202.084	223.752	365.246	307.819	283.411	234.049	215.037	212.07	156.29	182.32	148.613	219.882	318.825	220.386	162.407	KGB35458.1	hypothetical protein MS3_03703 [Schistosoma haematobium]	-	Yes	0	0.83	F:calcium ion binding; F:protein binding	-	-	IPR001881 (SMART); G3DSA:2.10.25.10 (GENE3D); PTHR24034 (PANTHER); PTHR24034:SF36 (PANTHER); IPR000152 (PROSITE_PATTERNS); IPR018097 (PROSITE_PATTERNS); CYTOPLASMIC_DOMAIN (PHOBIUS); TRANSMEMBRANE (PHOBIUS); TRANSMEMBRANE (PHOBIUS); CYTOPLASMIC_DOMAIN (PHOBIUS); TRANSMEMBRANE (PHOBIUS); TRANSMEMBRANE (PHOBIUS); TRANSMEMBRANE (PHOBIUS); CYTOPLASMIC_DOMAIN (PHOBIUS); NON_CYTOPLASMIC_DOMAIN (PHOBIUS…
CNUS0000095654.1	259.231	52.2813	143.279	163.304	219.64	213.822	352.879	363.88	378.202	382.552	259.101	287.382	151.597	198.922	364.987	309.678	ELK07082.1	Guanine nucleotide-binding protein G(q) subunit alpha [Pteropus alecto]	-	-	9.6e-105	0.86	F:signal transducer activity; F:GTPase activity; F:guanyl nucleotide binding; P:G-protein coupled receptor signaling pathway; F:G-protein beta/gamma-subunit complex binding	K04634	-	IPR001019 (PRINTS); IPR001019 (SMART); IPR027417 (G3DSA:3.40.50.GENE3D); IPR001019 (PFAM); IPR011025 (G3DSA:1.10.400.GENE3D); PTHR10218:SF184 (PANTHER); IPR001019 (PANTHER); IPR011025 (SUPERFAMILY); IPR027417 (SUPERFAMILY)
CNUS0000095675.1	832.835	650.833	790.911	923.268	767.841	819.715	633.821	686.226	671.825	380.903	463.401	432.895	758.193	836.941	663.957	425.733	CCD78649.1	putative collagen alpha-1(V) chain precursor [Schistosoma mansoni]	-	-	6.4e-77	0.94	C:collagen; F:extracellular matrix structural constituent; F:protein binding	K06236	-	IPR001007 (SMART); IPR001007 (PFAM); IPR008160 (PFAM); PTHR24023:SF365 (PANTHER); PTHR24023 (PANTHER); IPR001007 (PROSITE_PATTERNS); IPR001007 (PROSITE_PROFILES); SSF57603 (SUPERFAMILY)
CNUS0000095676.1	5269.38	4774.66	4929.34	6552.59	5795.53	6136.8	3960.86	4246.66	4524.35	2534.95	3231.95	3068.6	4991.13	6161.64	4243.96	2945.17	AAX26822.1	unknown [Schistosoma japonicum]	-	-	3.3e-146	1	C:collagen; F:extracellular matrix structural constituent	-	-	IPR000885 (SMART); IPR000885 (PFAM); IPR008160 (PFAM); PTHR24023 (PANTHER); IPR000885 (PROSITE_PROFILES)
CNUS0000095805.1	357.627	376.488	371.307	424.512	383.596	430.353	297.386	291.145	286.625	163.062	220.385	168.15	368.474	412.82	291.719	183.866	GAA48346.1	filamin [Clonorchis sinensis]	-	-	0	0.67	F:actin filament binding	K04437	-	IPR001298 (SMART); IPR001715 (SMART); IPR001715 (PFAM); IPR001715 (G3DSA:1.10.418.GENE3D); IPR017868 (PFAM); IPR013783 (G3DSA:2.60.40.GENE3D); IPR013783 (G3DSA:2.60.40.GENE3D); IPR013783 (G3DSA:2.60.40.GENE3D); IPR001715 (G3DSA:1.10.418.GENE3D); PTHR11915 (PANTHER); IPR028559 (PTHR11915:PANTHER); IPR001589 (PROSITE_PATTERNS); IPR001589 (PROSITE_PATTERNS); IPR017868 (PROSITE_PROFILES); IPR017868 (…
CNUS0000096157.1	178.741	674.726	443.097	284.079	414.75	337.046	139.097	164.785	158.367	139.814	207.854	148.967	432.188	345.291	154.083	165.545	KGB38658.1	D-aspartate oxidase [Schistosoma haematobium]	-	-	2.1e-147	0.7	P:oxidation-reduction process; F:D-amino-acid oxidase activity	K00272	-	IPR016040 (G3DSA:3.40.50.GENE3D); IPR006076 (PFAM); G3DSA:3.30.9.10 (GENE3D); IPR023209 (PANTHER); PTHR11530:SF0 (PANTHER); IPR006181 (PROSITE_PATTERNS); SIGNAL_PEPTIDE (PHOBIUS); SIGNAL_PEPTIDE_C_REGION (PHOBIUS); NON_CYTOPLASMIC_DOMAIN (PHOBIUS); SIGNAL_PEPTIDE_N_REGION (PHOBIUS); SIGNAL_PEPTIDE_H_REGION (PHOBIUS); SSF51971 (SUPERFAMILY); SSF54373 (SUPERFAMILY)
CNUS0000096200.1	601.452	605.798	777.134	895.16	1207.29	1069.28	1472.66	1334.14	1207.65	891.564	1098.43	852.494	661.462	1057.24	1338.15	947.496	AAX30103.1	dynein light chain 2 [Schistosoma japonicum]	-	-	1.5e-50	0.93	C:microtubule associated complex; P:microtubule-based process	K10418	-	IPR001372 (PFAM); IPR001372 (G3DSA:3.30.740.GENE3D); IPR001372 (PANTHER); IPR019763 (PROSITE_PATTERNS); SSF54648 (SUPERFAMILY)
CNUS0000096232.1	738.752	1113.54	1003.61	504.275	743.256	591.925	448.079	449.435	448.009	770.164	660.471	777.707	951.968	613.152	448.508	736.114	CAX74321.1	GLIPR1-like protein 1 precursor [Schistosoma japonicum]	Yes	-	9.2e-119	0.99	C:extracellular region	-	-	IPR001283 (PRINTS); IPR002413 (PRINTS); IPR014044 (SMART); IPR014044 (G3DSA:3.40.33.GENE3D); IPR014044 (PFAM); IPR001283 (PANTHER); IPR018244 (PROSITE_PATTERNS); SIGNAL_PEPTIDE_H_REGION (PHOBIUS); SIGNAL_PEPTIDE (PHOBIUS); SIGNAL_PEPTIDE_C_REGION (PHOBIUS); NON_CYTOPLASMIC_DOMAIN (PHOBIUS); SIGNAL_PEPTIDE_N_REGION (PHOBIUS); SignalP-noTM (SIGNALP_EUK); IPR014044 (SUPERFAMILY)
CNUS0000096235.1	3489.33	3830.63	3925.24	5619.66	4679.94	5204.37	3443.4	3145.86	2787.55	1895.17	2622.88	1942.44	3748.4	5167.99	3125.6	2153.5	AAX30664.1	SJCHGC06727 protein [Schistosoma japonicum]	-	Yes	1e-47	1	P:ATP hydrolysis coupled proton transport; C:proton-transporting V-type ATPase, V0 domain; F:hydrolase activity; F:hydrogen ion transmembrane transporter activity	K02153	-	IPR017385 (PIRSF); IPR008389 (PFAM); IPR008389 (PANTHER); PTHR12263:SF1 (PANTHER); TRANSMEMBRANE (PHOBIUS); CYTOPLASMIC_DOMAIN (PHOBIUS); TRANSMEMBRANE (PHOBIUS); NON_CYTOPLASMIC_DOMAIN (PHOBIUS); NON_CYTOPLASMIC_DOMAIN (PHOBIUS); TMhelix (TMHMM); TMhelix (TMHMM)
CNUS0000096379.1	279.605	261.051	225.759	158.27	151.503	154.758	198.487	114.761	182.11	217.096	363.632	350.062	255.472	154.844	165.119	310.263	NA	---NA---	-	-	-	-	-	-	-	no IPS match
CNUS0000096531.1	2020.06	1739.73	1839.6	1768.57	2131.9	2007.25	1268.03	1166.36	1227.3	833.719	1159.74	944.242	1866.46	1969.24	1220.56	979.233	CCD82808.1	putative tyrosyl-DNA phosphodiesterase [Schistosoma mansoni]	-	-	0	0.89	F:sequence-specific DNA binding transcription factor activity; F:DNA binding; C:transcription factor complex; C:nucleus; P:regulation of transcription, DNA-dependent; P:DNA repair; F:phosphoric diester hydrolase activity	-	-	IPR003316 (PFAM); G3DSA:3.30.870.10 (GENE3D); IPR014889 (PFAM); IPR027415 (G3DSA:3.30.870.GENE3D); IPR011991 (G3DSA:1.10.10.GENE3D); IPR010347 (PFAM); PTHR12415:SF0 (PANTHER); IPR010347 (PANTHER); SSF56024 (SUPERFAMILY); SSF144074 (SUPERFAMILY); SSF56024 (SUPERFAMILY); SSF46785 (SUPERFAMILY)
CNUS0000096555.1	454.852	456.788	460.4	632.318	528.691	533.389	481.703	456.326	392.201	257.447	286.942	217.325	457.347	564.799	443.41	253.905	CAX73412.1	TIA1 cytotoxic granule-associated RNA binding protein [Schistosoma japonicum]	Yes	-	0	0.99	-	K13201	-	SignalP-TM (SIGNALP_GRAM_POSITIVE)
CNUS0000096584.1	645.887	799.454	749.533	638.215	772.299	660.496	760.927	948.583	790.014	1496.05	1379.37	1519.17	731.625	690.337	833.175	1464.86	KGB37409.1	hypothetical protein MS3_05745 [Schistosoma haematobium]	-	-	7.5e-148	0.79	-	-	-	no IPS match
CNUS0000096650.1	44.8148	64.0644	65.1469	99.8152	65.8477	65.017	172.647	114.614	153.511	349.805	302.16	326.768	58.0087	76.8933	146.924	326.244	KGB35304.1	BTB/POZ domain-containing protein kctd15-like [Schistosoma haematobium]	-	-	8.5e-105	0.8	P:protein homooligomerization	-	-	Coil (COILS); G3DSA:3.30.710.10 (GENE3D); IPR003131 (PFAM); PTHR14499:SF67 (PANTHER); PTHR14499 (PANTHER); IPR011333 (SUPERFAMILY)
CNUS0000096660.1	1154.88	902.764	997.177	965.443	1132.07	1019.28	2156.56	2008.88	1950.39	1516.42	1587.54	1615.01	1018.27	1038.93	2038.61	1572.99	CDQ66331.1	unnamed protein product [Oncorhynchus mykiss]	-	Yes	1.7e-66	0.64	F:neurotransmitter:sodium symporter activity; C:integral to membrane; P:neurotransmitter transport	K05037	-	IPR000175 (PRINTS); IPR000175 (PFAM); IPR000175 (PANTHER); TRANSMEMBRANE (PHOBIUS); TRANSMEMBRANE (PHOBIUS); NON_CYTOPLASMIC_DOMAIN (PHOBIUS); NON_CYTOPLASMIC_DOMAIN (PHOBIUS); CYTOPLASMIC_DOMAIN (PHOBIUS); CYTOPLASMIC_DOMAIN (PHOBIUS); NON_CYTOPLASMIC_DOMAIN (PHOBIUS); TRANSMEMBRANE (PHOBIUS); TRANSMEMBRANE (PHOBIUS); CYTOPLASMIC_DOMAIN (PHOBIUS); TRANSMEMBRANE (PHOBIUS); IPR000175 (PROSITE_PROF…
CNUS0000096762.1	148.821	146.706	149.126	125.591	104.343	112.039	811.05	941.431	779.014	186.702	180.457	193.966	148.218	113.991	843.831	187.042	AHC92618.1	scribble protein [Schistosoma japonicum]	-	-	6e-68	0.97	-	K16175	-	no IPS match
CNUS0000097019.1	1037.65	915.136	945.033	1188.05	1136.66	1287.35	899.215	906.506	824.063	494.886	596.235	528.931	965.939	1204.02	876.595	540.017	CCD77915.1	putative trim56 protein [Schistosoma mansoni]	-	-	0	0.91	F:zinc ion binding; C:intracellular; F:protein binding	K12026	-	IPR001841 (SMART); IPR000315 (SMART); IPR000315 (PFAM); IPR013083 (G3DSA:3.30.40.GENE3D); IPR000315 (G3DSA:4.10.45.GENE3D); IPR018957 (PFAM); PTHR24103:SF251 (PANTHER); PTHR24103 (PANTHER); IPR017907 (PROSITE_PATTERNS); IPR000315 (PROSITE_PROFILES); IPR001841 (PROSITE_PROFILES); SSF57845 (SUPERFAMILY); SSF57850 (SUPERFAMILY)
CNUS0000097537.1	134.429	98.0712	142.243	196.313	211.887	205.207	151.982	172.293	162.927	272.155	419.219	333.973	124.914	204.469	162.401	341.782	KGB32366.1	hypothetical protein MS3_00490 [Schistosoma haematobium]	-	-	2.1e-78	0.89	-	-	-	no IPS match
CNUS0000097538.1	250.214	146.838	222.928	142.116	148.929	172.084	373.091	454.911	414.933	289.856	334.538	270.018	206.66	154.376	414.312	298.137	AAW25756.1	SJCHGC05741 protein [Schistosoma japonicum]	-	-	8.5e-154	1	-	-	-	no IPS match
CNUS0000097603.1	292.112	286.547	278.029	368.52	235.147	275.038	417.866	604.614	466.284	471.667	709.27	577.439	285.563	292.902	496.254	586.126	KGB32853.1	Alpha-1-antiproteinase [Schistosoma haematobium]	-	-	1.4e-85	0.9	C:extracellular space	-	-	IPR023796 (PFAM); G3DSA:3.30.497.10 (GENE3D); IPR000215 (PANTHER); IPR023796 (SUPERFAMILY)
CNUS0000097668.1	338.923	141.733	280.269	343.071	274.301	327.924	136.166	131.088	121.412	202.204	148.382	156.272	253.642	315.098	129.555	168.953	KGB39729.1	hypothetical protein MS3_08178 [Schistosoma haematobium]	Yes	-	2.5e-125	0.83	-	-	-	SIGNAL_PEPTIDE_C_REGION (PHOBIUS); NON_CYTOPLASMIC_DOMAIN (PHOBIUS); SIGNAL_PEPTIDE_H_REGION (PHOBIUS); SIGNAL_PEPTIDE (PHOBIUS); SIGNAL_PEPTIDE_N_REGION (PHOBIUS); SignalP-noTM (SIGNALP_EUK)
CNUS0000097738.1	763.345	851.201	773.602	1125.19	1244.79	1195.86	779.311	673.891	763.141	528.429	628.13	510.201	796.049	1188.61	738.781	555.587	KGB39729.1	Coiled-coil domain-containing protein 170 [Schistosoma haematobium]	-	-	2.6e-150	0.84	-	-	-	Coil (COILS); Coil (COILS); Coil (COILS); Coil (COILS); Coil (COILS); Coil (COILS); Coil (COILS); Coil (COILS); PTHR18863 (PANTHER)
CNUS0000097824.1	236.033	172.862	200.108	206.972	135.863	192.775	210.047	264.026	254.883	386.712	377.431	352.821	203.001	178.537	242.985	372.321	AAW27737.1	SJCHGC04773 protein [Schistosoma japonicum]	-	-	2.1e-163	1	-	-	-	IPR000782 (SMART); IPR000782 (PFAM); IPR000782 (G3DSA:2.30.180.GENE3D); PTHR10900:SF77 (PANTHER); PTHR10900 (PANTHER); IPR000782 (PROSITE_PROFILES); IPR000782 (SUPERFAMILY); IPR000782 (SUPERFAMILY)
CNUS0000097888.1	674.559	563.953	573.287	491.604	379.373	496.946	732.219	749.85	753.67	1084.55	771.62	868.787	603.933	455.975	745.246	908.319	CCD78513.1	putative origin recognition complex subunit [Schistosoma mansoni]	Yes	-	0	0.9	P:DNA replication; C:origin recognition complex; C:nucleus; P:cation transport; C:integral to membrane; F:cation transmembrane transporter activity; P:transmembrane transport	K02607	-	IPR000477 (PFAM); IPR008042 (PFAM); IPR020796 (PFAM); IPR027469 (G3DSA:1.20.1510.GENE3D); IPR027470 (G3DSA:3.30.70.GENE3D); IPR002524 (PFAM); PTHR22955 (PANTHER); PTHR22955:SF3 (PANTHER); SIGNAL_PEPTIDE_N_REGION (PHOBIUS); SIGNAL_PEPTIDE_C_REGION (PHOBIUS); SIGNAL_PEPTIDE_H_REGION (PHOBIUS); SIGNAL_PEPTIDE (PHOBIUS); NON_CYTOPLASMIC_DOMAIN (PHOBIUS); SignalP-noTM (SIGNALP_EUK); SSF161111 (SUPERFA…
CNUS0000097921.1	317.754	331.525	242.76	466.063	612.937	553.612	161.251	177.045	209.38	269.599	583.479	331.573	297.347	544.204	182.559	394.884	CCD74931.1	putative DNA polymerase delta small subunit [Schistosoma mansoni]	-	-	1.2e-54	0.84	F:DNA-directed DNA polymerase activity; F:DNA binding; P:DNA replication	K02328	EC:2.7.7.7	IPR024826 (PANTHER); PTHR10416:SF0 (PANTHER)
CNUS0000098007.1	1211.45	1174.54	1239.99	1029.68	1449.2	1228.95	1008.56	1061.35	983.57	383.721	705.498	543.64	1208.66	1235.94	1017.83	544.286	KGB38738.1	Oxidation resistance protein 1 [Schistosoma haematobium]	-	-	0	0.72	-	-	-	IPR018392 (SMART); IPR006571 (SMART); IPR006571 (PFAM); IPR018392 (PFAM); IPR018307 (PFAM); IPR018392 (G3DSA:3.10.350.GENE3D); PTHR23354 (PANTHER); PTHR23354:SF62 (PANTHER); IPR018392 (SUPERFAMILY)
CNUS0000098059.1	2545.96	3652.81	2959.48	2614.46	2316.04	2280.43	2926.21	2785.59	2806.82	1053.88	1747.73	1398.05	3052.75	2403.65	2839.54	1399.89	KGB39816.1	hypothetical protein MS3_08270 [Schistosoma haematobium]	-	-	5.5e-14	1	-	-	-	no IPS match
CNUS0000098156.1	2007.3	2049.83	1900.58	1593.47	1019.83	1481.65	2959.26	2746.91	2651.01	2608.41	2328.05	2371.67	1985.91	1364.99	2785.73	2436.05	AAW26750.1	unknown [Schistosoma japonicum]	-	-	6.2e-78	1	F:nucleic acid binding; F:nucleotide binding	-	-	IPR000504 (SMART); IPR000504 (PFAM); IPR012677 (G3DSA:3.30.70.GENE3D); PTHR10548 (PANTHER); IPR000504 (PROSITE_PROFILES); SSF54928 (SUPERFAMILY)
CNUS0000098297.1	662.143	520.159	622.707	980.763	1184.46	1020.37	511.06	502.111	565.857	1276.56	974.053	1141.66	601.67	1061.86	526.343	1130.76	CAX82871.1	Endothelin-converting enzyme [Schistosoma japonicum]	-	-	6.3e-19	0.76	F:metalloendopeptidase activity; P:proteolysis	-	-	IPR024079 (G3DSA:3.40.390.GENE3D); IPR018497 (PFAM); IPR000718 (PANTHER); SSF55486 (SUPERFAMILY)
CNUS0000098370.1	264.1	212.407	190.002	346.466	461.081	324.457	33.5039	42.1238	94.3462	95.2936	363.239	209.981	222.17	377.335	56.658	222.838	CAX74960.1	diazepam-binding inhibitor [Schistosoma japonicum]	-	Yes	1e-33	0.98	F:fatty-acyl-CoA binding	K08762	-	IPR000582 (PRINTS); IPR014352 (G3DSA:1.20.80.GENE3D); IPR000582 (PFAM); PTHR23310 (PANTHER); PTHR23310:SF51 (PANTHER); IPR022408 (PROSITE_PATTERNS); IPR000582 (PROSITE_PROFILES); IPR000582 (SUPERFAMILY); TMhelix (TMHMM)
CNUS0000098376.1	342.93	351.273	347.334	405.886	337.19	350.326	598.53	826.459	863.637	411.211	459.867	397.406	347.179	364.467	762.876	422.828	KGB34654.1	hypothetical protein MS3_02874 [Schistosoma haematobium]	-	-	1.5e-51	0.84	-	-	-	PTHR23053 (PANTHER)
CNUS0000098426.1	308.591	331.108	295.3	112.354	352.859	245.679	98.2585	164.872	145.484	232.484	181.439	202.197	311.666	236.964	136.205	205.374	CCD60025.1	unnamed protein product [Schistosoma mansoni]	-	Yes	3.8e-173	0.79	P:G-protein coupled receptor signaling pathway; F:G-protein coupled receptor activity; C:integral to membrane	-	-	IPR000276 (PRINTS); G3DSA:1.20.1070.10 (GENE3D); IPR000276 (PFAM); PTHR24242 (PANTHER); PTHR24242:SF213 (PANTHER); NON_CYTOPLASMIC_DOMAIN (PHOBIUS); TRANSMEMBRANE (PHOBIUS); TRANSMEMBRANE (PHOBIUS); NON_CYTOPLASMIC_DOMAIN (PHOBIUS); CYTOPLASMIC_DOMAIN (PHOBIUS); TRANSMEMBRANE (PHOBIUS); CYTOPLASMIC_DOMAIN (PHOBIUS); TRANSMEMBRANE (PHOBIUS); TRANSMEMBRANE (PHOBIUS); CYTOPLASMIC_DOMAIN (PHOBIUS); T…
CNUS0000098552.1	102.379	82.4543	76.3846	981.369	737.939	835.668	948.977	1129.48	1036.2	353.203	448.367	423.278	87.0726	851.659	1038.22	408.282	CCD78325.1	hypothetical protein Smp_129400 [Schistosoma mansoni]	-	-	0	0.82	-	-	-	IPR026854 (PFAM); IPR026847 (PANTHER); PTHR16166:SF96 (PANTHER); TRANSMEMBRANE (PHOBIUS); NON_CYTOPLASMIC_DOMAIN (PHOBIUS); CYTOPLASMIC_DOMAIN (PHOBIUS)
CNUS0000098598.1	180.59	255.748	227.557	145.755	201.079	173.012	185.402	256.692	233.288	387.435	312.788	353.03	221.298	173.282	225.127	351.084	NA	---NA---	Yes	-	-	-	-	-	-	Coil (COILS); CYTOPLASMIC_DOMAIN (PHOBIUS); TRANSMEMBRANE (PHOBIUS); NON_CYTOPLASMIC_DOMAIN (PHOBIUS); SignalP-noTM (SIGNALP_EUK)
CNUS0000098613.1	2199.18	1313.71	2133.66	2391.19	1833.52	2327.79	1066.99	1131.9	1135.44	528.284	906.996	742.276	1882.18	2184.16	1111.44	725.852	CCD76121.1	putative collagen alpha-1(V) chain precursor [Schistosoma mansoni]	-	Yes	0	0.84	C:collagen; F:extracellular matrix structural constituent	K06237	-	IPR001442 (SMART); IPR001442 (G3DSA:2.170.240.GENE3D); IPR001442 (PFAM); IPR008160 (PFAM); PTHR24023 (PANTHER); PTHR24023:SF438 (PANTHER); TRANSMEMBRANE (PHOBIUS); CYTOPLASMIC_DOMAIN (PHOBIUS); TRANSMEMBRANE (PHOBIUS); NON_CYTOPLASMIC_DOMAIN (PHOBIUS); CYTOPLASMIC_DOMAIN (PHOBIUS); IPR001442 (PROSITE_PROFILES); IPR016187 (SUPERFAMILY); IPR016187 (SUPERFAMILY); TMhelix (TMHMM); TMhelix (TMHMM)
CNUS0000098640.1	559.439	582.228	542.449	711.838	625.498	633.322	383.631	403.896	401.151	179.763	403.467	271.948	561.372	656.886	396.226	285.059	KER32236.1	Sodium/hydrogen exchanger 2 [Schistosoma haematobium]	-	-	7.2e-116	0.75	F:solute:hydrogen antiporter activity; C:integral to membrane; P:cation transport	-	-	Coil (COILS); IPR018422 (PANTHER); PTHR10110:SF98 (PANTHER)
CNUS0000098663.1	460.903	509.006	457.969	721.722	716.634	693.096	355.239	304.76	336.117	345.124	343.205	328.819	475.959	710.484	332.039	339.049	KER26366.1	hypothetical protein T265_06351 [Opisthorchis viverrini]	-	-	4.5e-14	0.63	-	-	-	Coil (COILS); Coil (COILS); PTHR21549 (PANTHER); PTHR21549:SF1 (PANTHER)
CNUS0000098816.1	897.166	970.401	944.633	213.287	311.706	239.597	308.294	440.6	494.921	266.37	545.253	435.411	937.4	254.863	414.605	415.678	CAX73279.1	hypothetical protein [Schistosoma japonicum]	-	-	9.9e-65	0.64	-	-	-	no IPS match
CNUS0000098933.1	2999.79	4265.23	3447.22	2624.14	3710.05	3332.44	3105.57	3224.55	3365.62	1731.19	1806.84	1872.11	3570.75	3222.21	3231.91	1803.38	KGB39477.1	hypothetical protein MS3_07905 [Schistosoma haematobium]	-	Yes	0	0.75	P:transmembrane transport; C:integral to membrane	-	-	G3DSA:1.20.1250.20 (GENE3D); IPR011701 (PFAM); PTHR23038 (PANTHER); PTHR23038:SF16 (PANTHER); TRANSMEMBRANE (PHOBIUS); TRANSMEMBRANE (PHOBIUS); TRANSMEMBRANE (PHOBIUS); CYTOPLASMIC_DOMAIN (PHOBIUS); CYTOPLASMIC_DOMAIN (PHOBIUS); TRANSMEMBRANE (PHOBIUS); CYTOPLASMIC_DOMAIN (PHOBIUS); TRANSMEMBRANE (PHOBIUS); CYTOPLASMIC_DOMAIN (PHOBIUS); TRANSMEMBRANE (PHOBIUS); CYTOPLASMIC_DOMAIN (PHOBIUS); TRANS…
CNUS0000098985.1	230.486	316.458	276.922	207.432	223.437	229.215	232.673	278.842	247.139	448.088	473.724	455.145	274.622	220.028	252.884	458.986	NA	---NA---	-	-	-	-	-	-	-	no IPS match
CNUS0000099000.1	972.966	737.633	864.986	254.212	162.217	204.745	450.796	960.286	798.501	521.99	447.85	474.709	858.528	207.058	736.528	481.516	NA	---NA---	Yes	-	-	-	-	-	-	SIGNAL_PEPTIDE_C_REGION (PHOBIUS); SIGNAL_PEPTIDE_N_REGION (PHOBIUS); SIGNAL_PEPTIDE_H_REGION (PHOBIUS); NON_CYTOPLASMIC_DOMAIN (PHOBIUS); SIGNAL_PEPTIDE (PHOBIUS); SignalP-noTM (SIGNALP_EUK)
CNUS0000099050.1	302.925	298.338	299.866	475.963	362.21	424.073	317.932	277.823	290.769	194.056	222.892	183.643	300.376	420.749	295.508	200.197	KGB38172.1	Innexin unc-9 [Schistosoma haematobium]	-	Yes	0	0.83	C:gap junction	-	-	IPR000990 (PRINTS); IPR000990 (PFAM); PTHR11893:SF0 (PANTHER); IPR000990 (PANTHER); TRANSMEMBRANE (PHOBIUS); NON_CYTOPLASMIC_DOMAIN (PHOBIUS); NON_CYTOPLASMIC_DOMAIN (PHOBIUS); TRANSMEMBRANE (PHOBIUS); CYTOPLASMIC_DOMAIN (PHOBIUS); IPR000990 (PROSITE_PROFILES); TMhelix (TMHMM); TMhelix (TMHMM)
CNUS0000099065.1	402.57	378.558	306.162	400.127	405.281	410.396	226.276	200.339	213.688	472.003	428.988	406.841	362.43	405.268	213.435	435.944	AAY43180.1	venom allergen-like protein 1 [Schistosoma mansoni]	-	-	4.6e-79	0.83	-	-	-	IPR001283 (PRINTS); IPR014044 (SMART); IPR014044 (PFAM); IPR014044 (G3DSA:3.40.33.GENE3D); IPR001283 (PANTHER); CYTOPLASMIC_DOMAIN (PHOBIUS); TRANSMEMBRANE (PHOBIUS); NON_CYTOPLASMIC_DOMAIN (PHOBIUS); IPR014044 (SUPERFAMILY)
CNUS0000099072.1	19601.2	18064.2	19757.2	20878.4	15692.3	18972.2	4871.71	3130.43	3997.66	1973.47	2977.9	2289.85	19140.9	18514.3	3999.93	2413.74	AAW25717.1	SJCHGC01839 protein [Schistosoma japonicum]	Yes	-	6.1e-132	1	-	-	-	IPR001283 (PRINTS); IPR014044 (SMART); IPR014044 (PFAM); IPR014044 (G3DSA:3.40.33.GENE3D); IPR001283 (PANTHER); SignalP-noTM (SIGNALP_EUK); IPR014044 (SUPERFAMILY)
CNUS0000099362.1	2661.23	2438.72	2620.06	3519.52	3090.27	3461.01	2676.68	2458.39	2634.38	1405.4	1676.72	1530.66	2573.33	3356.93	2589.82	1537.59	KGB39526.1	Spondin-1 [Schistosoma haematobium]	-	-	0	0.9	F:serine-type endopeptidase inhibitor activity	-	-	IPR002223 (SMART); IPR000884 (SMART); IPR000884 (PFAM); IPR009465 (PFAM); IPR002223 (G3DSA:4.10.410.GENE3D); G3DSA:2.20.100.10 (GENE3D); IPR002223 (PFAM); IPR002223 (G3DSA:4.10.410.GENE3D); PTHR11311:SF13 (PANTHER); PTHR11311 (PANTHER); IPR020901 (PROSITE_PATTERNS); IPR000884 (PROSITE_PROFILES); IPR002223 (PROSITE_PROFILES); IPR009465 (PROSITE_PROFILES); IPR002223 (PROSITE_PROFILES); IPR002223 (S…
CNUS0000099411.1	390.639	788.308	547.394	555.484	648.281	537.523	321.746	312.008	255.222	206.417	250.488	197.249	575.447	580.429	296.326	218.052	AAX31090.1	SJ803_SCHJARecName: Full=Uncharacterized protein SJCHGC09803; Flags: Precursor [Schistosoma japonicum]	Yes	-	4e-55	1	C:extracellular region	-	-	IPR021712 (PFAM); SIGNAL_PEPTIDE (PHOBIUS); SIGNAL_PEPTIDE_H_REGION (PHOBIUS); SIGNAL_PEPTIDE_N_REGION (PHOBIUS); NON_CYTOPLASMIC_DOMAIN (PHOBIUS); SIGNAL_PEPTIDE_C_REGION (PHOBIUS); SignalP-noTM (SIGNALP_EUK)
CNUS0000099414.1	2710.89	1935.24	2396.75	2053.57	2005.03	2024.04	873.573	697.14	798.253	968.315	877.471	823.117	2347.63	2027.54	789.655	889.634	CAX79341.1	hypothetical protein [Schistosoma japonicum]	-	Yes	1.4e-69	1	-	-	-	IPR021712 (PFAM); NON_CYTOPLASMIC_DOMAIN (PHOBIUS); SIGNAL_PEPTIDE_H_REGION (PHOBIUS); SIGNAL_PEPTIDE_N_REGION (PHOBIUS); SIGNAL_PEPTIDE (PHOBIUS); SIGNAL_PEPTIDE_C_REGION (PHOBIUS); TMhelix (TMHMM)
CNUS0000099499.1	636.632	424.311	583.407	2853.5	1998.33	2327.81	703.103	478.859	590.039	1205.15	1161.05	1277.7	548.116	2393.21	590.667	1214.63	CCD78128.1	hypothetical protein Smp_018720 [Schistosoma mansoni]	-	-	1.1e-65	0.88	F:binding	-	-	IPR011989 (G3DSA:1.25.10.GENE3D); PTHR31691 (PANTHER); PTHR31691:SF1 (PANTHER); TRANSMEMBRANE (PHOBIUS); CYTOPLASMIC_DOMAIN (PHOBIUS); NON_CYTOPLASMIC_DOMAIN (PHOBIUS); TRANSMEMBRANE (PHOBIUS); CYTOPLASMIC_DOMAIN (PHOBIUS); IPR016024 (SUPERFAMILY)
CNUS0000099574.1	1681.04	1860.84	1812.3	206.926	529.845	277.555	5786.89	6394.43	6248.39	383.994	390.763	404.339	1784.73	338.108	6143.23	393.032	NA	---NA---	-	Yes	-	-	-	-	-	TRANSMEMBRANE (PHOBIUS); CYTOPLASMIC_DOMAIN (PHOBIUS); NON_CYTOPLASMIC_DOMAIN (PHOBIUS); TMhelix (TMHMM)
CNUS0000099870.1	387.546	577.043	476.89	509.579	442.862	432.488	384.816	436.256	369.029	165.204	287.709	193.882	480.493	461.643	396.7	215.598	KGB36931.1	hypothetical protein MS3_05250 [Schistosoma haematobium]	-	-	5.9e-37	0.74	-	-	-	no IPS match
CNUS0000099872.1	735.853	769.457	793.107	464.606	353.675	431.189	508.381	423.924	504.175	913.269	1286.32	991.986	766.139	416.49	478.827	1063.86	KGB38972.1	hypothetical protein MS3_07380 [Schistosoma haematobium]	-	-	1.8e-37	0.78	-	-	-	IPR029044 (G3DSA:3.90.550.GENE3D); PTHR12270 (PANTHER)
CNUS0000099897.1	184.511	214.531	190.223	495.122	288.403	378.249	178.149	164.713	175.542	219.611	290.514	205.872	196.422	387.258	172.801	238.666	CAX74513.1	hypothetical protein [Schistosoma japonicum]	-	Yes	4.7e-16	1	-	-	-	CYTOPLASMIC_DOMAIN (PHOBIUS); NON_CYTOPLASMIC_DOMAIN (PHOBIUS); TRANSMEMBRANE (PHOBIUS); TMhelix (TMHMM)
CNUS0000099977.1	505.423	651.755	556.735	550.189	432.091	509.161	969.888	974.777	995.84	1231.19	1004.93	1020.14	571.304	497.147	980.168	1085.42	AAX25247.2	SJCHGC07204 protein [Schistosoma japonicum]	-	-	9.7e-152	1	F:sequence-specific DNA binding; F:sequence-specific DNA binding transcription factor activity; F:zinc ion binding; P:regulation of transcription, DNA-dependent; C:nucleus	K17896	-	IPR000679 (PRINTS); IPR000679 (SMART); IPR000679 (PFAM); IPR013088 (G3DSA:3.30.50.GENE3D); IPR028436 (PTHR10071:PANTHER); PTHR10071 (PANTHER); IPR000679 (PROSITE_PATTERNS); IPR000679 (PROSITE_PROFILES); SSF57716 (SUPERFAMILY)
CNUS0000099997.1	1979.22	1463.06	1862.24	1106.12	1245.19	1179.26	1946.32	2044.28	1884.57	3010.22	2339.68	2572.26	1768.18	1176.86	1958.39	2640.72	CAX73122.1	Histone H2A [Schistosoma japonicum]	-	-	1.5e-54	1	C:nucleosome; F:DNA binding; C:nucleus; F:protein heterodimerization activity	K11251	-	IPR002119 (PRINTS); IPR002119 (SMART); IPR007125 (PFAM); IPR009072 (G3DSA:1.10.20.GENE3D); PTHR23430 (PANTHER); PTHR23430:SF19 (PANTHER); IPR002119 (PROSITE_PATTERNS); IPR009072 (SUPERFAMILY)
CNUS0000100039.1	1391.79	1148.47	1464.7	1583.17	1555.97	1426.8	292.203	337.276	402.641	80.8358	266.419	182.9	1334.99	1521.98	344.04	176.719	ABP48739.1	cathepsin D-like protease 3 [Schistosoma mansoni]	-	-	1e-141	0.78	F:aspartic-type endopeptidase activity; P:proteolysis	-	-	IPR001461 (PRINTS); IPR021109 (G3DSA:2.40.70.GENE3D); IPR001461 (PFAM); IPR021109 (G3DSA:2.40.70.GENE3D); IPR021109 (G3DSA:2.40.70.GENE3D); IPR021109 (G3DSA:2.40.70.GENE3D); IPR021109 (G3DSA:2.40.70.GENE3D); IPR021109 (G3DSA:2.40.70.GENE3D); PTHR13683:SF253 (PANTHER); IPR001461 (PANTHER); IPR001969 (PROSITE_PATTERNS); IPR001969 (PROSITE_PATTERNS); IPR001969 (PROSITE_PATTERNS); IPR001969 (PROSITE_…
CNUS0000100091.1	973.624	898.133	857.727	511.985	361.821	424.295	911.148	2005.94	1628.79	640.413	1043.24	854.116	909.828	432.7	1515.29	845.924	CCD75174.1	hypothetical protein Smp_129840 [Schistosoma mansoni]	-	-	2.4e-134	0.89	-	-	-	no IPS match
CNUS0000100140.1	235.272	190.019	206.732	179.288	156.309	153.482	265.655	257.282	251.176	374.816	294.415	320.557	210.675	163.026	258.038	329.929	KGB38001.1	hypothetical protein MS3_06370 [Schistosoma haematobium]	-	-	0	0.78	P:regulation of transcription from RNA polymerase II promoter; F:sequence-specific DNA binding transcription factor activity; F:sequence-specific DNA binding	-	-	Coil (COILS); IPR000837 (PRINTS); IPR004827 (SMART); IPR004827 (PFAM); G3DSA:1.20.5.170 (GENE3D); IPR000837 (PANTHER); IPR004827 (PROSITE_PATTERNS); IPR004827 (PROSITE_PROFILES); SSF57959 (SUPERFAMILY)
CNUS0000100215.1	2773.11	2904.11	2954.92	3450.77	3487.32	3426.02	2564.33	2622.18	2467.38	1486.8	2029.55	1739.54	2877.38	3454.7	2551.3	1751.96	AAK51116.1	high voltage-activated calcium channel beta subunit CavB [Schistosoma japonicum]	-	-	0	0.89	F:voltage-gated calcium channel activity; P:calcium ion transmembrane transport; C:voltage-gated calcium channel complex; F:protein binding	-	-	Coil (COILS); IPR000584 (PRINTS); IPR008145 (SMART); IPR008145 (PFAM); IPR027417 (G3DSA:3.40.50.GENE3D); G3DSA:2.30.30.40 (GENE3D); IPR000584 (PANTHER); PTHR11824:SF5 (PANTHER); NON_CYTOPLASMIC_DOMAIN (PHOBIUS); TRANSMEMBRANE (PHOBIUS); CYTOPLASMIC_DOMAIN (PHOBIUS); IPR001452 (PROSITE_PROFILES); IPR027417 (SUPERFAMILY); IPR001452 (SUPERFAMILY)
CNUS0000100242.1	2071.91	1794.88	1992.92	1606.01	2187.7	1853.86	1437.11	1332.46	1385.72	621.267	1205.79	992.521	1953.24	1882.52	1385.1	939.858	CCD82873.1	kinesin-like protein [Schistosoma mansoni]	-	-	0	0.75	F:protein binding	-	-	Coil (COILS); Coil (COILS); Coil (COILS); IPR019734 (SMART); IPR011990 (G3DSA:1.25.40.GENE3D); PF13424 (PFAM); IPR015390 (PFAM); PTHR19959 (PANTHER); PTHR19959:SF129 (PANTHER); SIGNAL_PEPTIDE_C_REGION (PHOBIUS); SIGNAL_PEPTIDE_N_REGION (PHOBIUS); SIGNAL_PEPTIDE (PHOBIUS); SIGNAL_PEPTIDE_H_REGION (PHOBIUS); NON_CYTOPLASMIC_DOMAIN (PHOBIUS); IPR013026 (PROSITE_PROFILES); SSF48452 (SUPERFAMILY)
CNUS0000100363.1	295.272	364.79	301.79	150.457	203.224	199.117	222.948	237.687	230.088	453.088	484.132	431.204	320.617	184.266	230.241	456.141	CCD74827.1	hypothetical protein Smp_123840 [Schistosoma mansoni]	-	Yes	4.1e-149	0.66	F:protein binding	-	-	IPR001791 (SMART); IPR001791 (PFAM); G3DSA:2.10.25.10 (GENE3D); IPR013320 (G3DSA:2.60.120.GENE3D); PTHR10574:SF79 (PANTHER); PTHR10574 (PANTHER); NON_CYTOPLASMIC_DOMAIN (PHOBIUS); TRANSMEMBRANE (PHOBIUS); CYTOPLASMIC_DOMAIN (PHOBIUS); IPR001791 (PROSITE_PROFILES); IPR000742 (PROSITE_PROFILES); IPR013320 (SUPERFAMILY); TMhelix (TMHMM)
CNUS0000100393.1	336.619	506.038	423.959	487.149	395.643	484.802	323.096	271.378	267.348	146.93	272.254	185.769	422.205	455.865	287.274	201.651	GAA48022.1	titin [Clonorchis sinensis]	-	-	0	0.66	F:protein binding; C:membrane; F:fucosyltransferase activity; P:protein glycosylation	-	-	Coil (COILS); Coil (COILS); Coil (COILS); Coil (COILS); Coil (COILS); IPR003599 (SMART); IPR018159 (SMART); IPR003598 (SMART); IPR013783 (G3DSA:2.60.40.GENE3D); IPR013783 (G3DSA:2.60.40.GENE3D); IPR013783 (G3DSA:2.60.40.GENE3D); IPR013098 (PFAM); G3DSA:1.20.58.60 (GENE3D); IPR002017 (PFAM); IPR013783 (G3DSA:2.60.40.GENE3D); IPR001503 (PFAM); IPR001503 (PANTHER); IPR007110 (PROSITE_PROFILES); IPR0…
CNUS0000100460.1	400.031	404.783	384.216	407.192	380.486	378.812	515.227	462.724	488.731	809.69	742.867	749.553	396.343	388.83	488.894	767.37	KGB38944.1	hypothetical protein MS3_07354 [Schistosoma haematobium]	-	-	3.7e-97	0.74	F:DNA binding	-	-	IPR009057 (G3DSA:1.10.10.GENE3D); IPR001356 (PROSITE_PROFILES)
CNUS0000100553.1	300.244	290.744	278.05	510.827	244.289	402.334	94.5284	72.7733	75.2146	26.3145	76.1456	59.2768	289.68	385.817	80.8387	53.9123	NA	---NA---	-	-	-	-	-	-	-	no IPS match
CNUS0000100569.1	10606.3	9062.81	9967.62	10232.4	9942.78	9110.47	1124.42	687.437	817.261	726.625	941.423	800.011	9878.91	9761.89	876.374	822.686	AAX26964.2	SJCHGC05286 protein [Schistosoma japonicum]	Yes	-	8.7e-84	0.89	-	-	-	SIGNAL_PEPTIDE_H_REGION (PHOBIUS); SIGNAL_PEPTIDE (PHOBIUS); NON_CYTOPLASMIC_DOMAIN (PHOBIUS); SIGNAL_PEPTIDE_N_REGION (PHOBIUS); SIGNAL_PEPTIDE_C_REGION (PHOBIUS); SignalP-noTM (SIGNALP_EUK)
CNUS0000100812.1	176.718	252.002	125.853	152.628	140.112	204.203	119.128	154.751	176.575	279.938	271.023	426.311	184.858	165.647	150.151	325.757	AAW25514.1	SJCHGC01409 protein [Schistosoma japonicum]	-	-	1.2e-50	0.97	-	-	-	PS51257 (PROSITE_PROFILES)
CNUS0000101196.1	394.996	332.953	448.843	519.881	484.438	467.497	333.62	389.519	334.998	225.471	299.955	218.589	392.264	490.605	352.712	248.005	KGB33984.1	Protocadherin-11 X-linked, partial [Schistosoma haematobium]	-	Yes	1e-44	0.87	F:calcium ion binding; P:homophilic cell adhesion; C:membrane	-	-	IPR002126 (SMART); IPR002126 (G3DSA:2.60.40.GENE3D); IPR002126 (PFAM); PTHR24028 (PANTHER); PTHR24028:SF47 (PANTHER); NON_CYTOPLASMIC_DOMAIN (PHOBIUS); CYTOPLASMIC_DOMAIN (PHOBIUS); TRANSMEMBRANE (PHOBIUS); IPR002126 (PROSITE_PROFILES); IPR015919 (SUPERFAMILY); TMhelix (TMHMM)
CNUS0000101320.1	848.28	802.269	809.635	1028.36	1113.79	1150.69	841.868	633.768	814.429	264.873	552.012	370.743	820.061	1097.61	763.355	395.876	KER32366.1	hypothetical protein MS3_07511 [Schistosoma haematobium]	-	-	2.3e-65	0.82	P:oxygen transport; F:iron ion binding; F:heme binding; F:oxygen binding	-	-	IPR012292 (G3DSA:1.10.490.GENE3D); IPR000971 (PROSITE_PROFILES); IPR009050 (SUPERFAMILY)
CNUS0000101324.1	1015.17	421.9	769.49	206.684	693.77	415.249	737.924	1169.75	1000.48	694.615	464.979	567.597	735.519	438.567	969.384	575.73	AAW26317.1	SJCHGC09210 protein [Schistosoma japonicum]	-	Yes	3.3e-83	0.92	P:cell adhesion; C:integral to membrane	-	-	IPR002159 (PFAM); IPR002159 (PANTHER); NON_CYTOPLASMIC_DOMAIN (PHOBIUS); TRANSMEMBRANE (PHOBIUS); CYTOPLASMIC_DOMAIN (PHOBIUS); TMhelix (TMHMM)
CNUS0000101332.1	1321.09	1198.99	1168.28	1259.63	1102.38	1121.72	2152.51	2558.18	2381.5	3655.26	2400.09	3036.11	1229.45	1161.25	2364.07	3030.49	CCD77736.1	putative histone H2A [Schistosoma mansoni]	-	-	3.9e-50	1	C:nucleosome; F:DNA binding; P:nucleosome assembly; C:nucleus; F:protein heterodimerization activity	K11251	-	IPR002119 (PRINTS); IPR002119 (SMART); IPR007125 (PFAM); IPR009072 (G3DSA:1.10.20.GENE3D); PTHR23430 (PANTHER); PTHR23430:SF19 (PANTHER); IPR002119 (PROSITE_PATTERNS); IPR009072 (SUPERFAMILY)
CNUS0000101499.1	1689.77	3317.92	1871.42	1449.93	1715.56	1394.38	770.986	753.342	783.451	939.662	992.441	819.455	2293.04	1519.96	769.259	917.186	AAX30127.1	SJCHGC00138 protein [Schistosoma japonicum]	Yes	Yes	1.1e-37	0.92	-	-	-	IPR021442 (PFAM); SIGNAL_PEPTIDE_N_REGION (PHOBIUS); SIGNAL_PEPTIDE_C_REGION (PHOBIUS); NON_CYTOPLASMIC_DOMAIN (PHOBIUS); SIGNAL_PEPTIDE (PHOBIUS); SIGNAL_PEPTIDE_H_REGION (PHOBIUS); SignalP-noTM (SIGNALP_EUK); TMhelix (TMHMM)
CNUS0000101575.1	215.47	253.653	144.173	193.034	156.738	113.977	256.105	219.551	399.611	339.887	247.687	322.834	204.432	154.583	291.756	303.469	NA	---NA---	-	-	-	-	-	-	-	no IPS match
CNUS0000101583.1	350.049	359.698	321.8	1017.7	982.741	1003.07	549.519	345.604	445.428	653.498	855.619	700.421	343.849	1001.17	446.851	736.513	NA	---NA---	Yes	Yes	-	-	-	-	-	Coil (COILS); SIGNAL_PEPTIDE_C_REGION (PHOBIUS); SIGNAL_PEPTIDE_H_REGION (PHOBIUS); SIGNAL_PEPTIDE_N_REGION (PHOBIUS); NON_CYTOPLASMIC_DOMAIN (PHOBIUS); SIGNAL_PEPTIDE (PHOBIUS); SignalP-noTM (SIGNALP_EUK); TMhelix (TMHMM)
CNUS0000101878.1	567.217	493.616	516.194	390.621	409.374	417.917	686.745	769.088	727.391	1079.96	831.202	908.558	525.676	405.971	727.741	939.908	KGB38340.1	hypothetical protein MS3_06720 [Schistosoma haematobium]	-	-	0	0.68	-	-	-	NON_CYTOPLASMIC_DOMAIN (PHOBIUS); CYTOPLASMIC_DOMAIN (PHOBIUS); TRANSMEMBRANE (PHOBIUS)
CNUS0000102051.1	871.823	783.213	833.481	1016.66	808.769	954.494	712.62	741.749	759.139	400.295	465.971	433.055	829.506	926.642	737.836	433.107	KGB39363.1	Nephrin [Schistosoma haematobium]	-	Yes	0	0.75	-	-	-	NON_CYTOPLASMIC_DOMAIN (PHOBIUS); CYTOPLASMIC_DOMAIN (PHOBIUS); TRANSMEMBRANE (PHOBIUS); TMhelix (TMHMM)
CNUS0000102170.1	2644.54	2702.06	2534.66	1497.32	1194.57	1466.95	2032.79	1507.85	1753.33	3427.12	3444.29	3173.08	2627.09	1386.28	1764.66	3348.16	CAZ37389.1	hypothetical protein MS3_09851 [Schistosoma haematobium]	-	-	0	0.76	-	-	-	no IPS match
CNUS0000102227.1	435.704	494.961	460.996	592.967	565.48	542.38	445.729	433.221	404.177	271.627	336.545	251.643	463.887	566.942	427.709	286.605	KGB33402.1	hypothetical protein MS3_01564 [Schistosoma haematobium]	-	Yes	4.4e-97	0.69	-	-	-	TRANSMEMBRANE (PHOBIUS); NON_CYTOPLASMIC_DOMAIN (PHOBIUS); NON_CYTOPLASMIC_DOMAIN (PHOBIUS); CYTOPLASMIC_DOMAIN (PHOBIUS); TRANSMEMBRANE (PHOBIUS); TRANSMEMBRANE (PHOBIUS); TRANSMEMBRANE (PHOBIUS); CYTOPLASMIC_DOMAIN (PHOBIUS); CYTOPLASMIC_DOMAIN (PHOBIUS); NON_CYTOPLASMIC_DOMAIN (PHOBIUS); TRANSMEMBRANE (PHOBIUS); CYTOPLASMIC_DOMAIN (PHOBIUS); TRANSMEMBRANE (PHOBIUS); TMhelix (TMHMM); TMhelix (T…
CNUS0000102243.1	259.986	277.898	261.874	249.851	221.271	240.086	371.756	402.875	399.995	604.87	382.769	510.358	266.586	237.069	391.542	499.332	CCD78288.1	Protocadherin alpha-13 [Schistosoma haematobium]	-	Yes	0	0.82	F:calcium ion binding; P:homophilic cell adhesion; C:plasma membrane	-	-	IPR002126 (PRINTS); IPR002126 (SMART); IPR013164 (PFAM); IPR002126 (G3DSA:2.60.40.GENE3D); IPR002126 (G3DSA:2.60.40.GENE3D); IPR002126 (G3DSA:2.60.40.GENE3D); IPR002126 (PFAM); PTHR24027 (PANTHER); PTHR24027:SF274 (PANTHER); IPR020894 (PROSITE_PATTERNS); IPR020894 (PROSITE_PATTERNS); IPR020894 (PROSITE_PATTERNS); CYTOPLASMIC_DOMAIN (PHOBIUS); SIGNAL_PEPTIDE (PHOBIUS); SIGNAL_PEPTIDE_N_REGION (PHO…
CNUS0000102326.1	1682.68	1601.9	1680.32	1914.56	1903.34	1847.99	644.496	651.906	656.802	286.413	510.04	425.134	1654.97	1888.63	651.068	407.196	CAX69394.1	Lysosomal aspartic protease precursor [Schistosoma japonicum]	-	-	2.3e-86	0.99	P:proteolysis; F:aspartic-type endopeptidase activity	K01379	-	IPR001461 (PRINTS); IPR001461 (PFAM); IPR021109 (G3DSA:2.40.70.GENE3D); IPR001461 (PANTHER); PTHR13683:SF253 (PANTHER); IPR001969 (PROSITE_PATTERNS); IPR021109 (SUPERFAMILY)
CNUS0000102477.1	222.251	176.695	232.587	189.101	171.806	175.19	329.197	351.403	371.739	317.769	300.774	283.637	210.511	178.699	350.78	300.727	CCD82299.1	putative zinc finger protein [Schistosoma mansoni]	-	-	0	0.81	F:metal ion binding; F:nucleic acid binding	-	-	IPR015880 (SMART); IPR013087 (G3DSA:3.30.160.GENE3D); IPR013087 (G3DSA:3.30.160.GENE3D); PF13465 (PFAM); PTHR23223 (PANTHER); IPR007087 (PROSITE_PATTERNS); IPR007087 (PROSITE_PATTERNS); IPR007087 (PROSITE_PATTERNS); IPR007087 (PROSITE_PROFILES); IPR007087 (PROSITE_PROFILES); IPR007087 (PROSITE_PROFILES); SSF57667 (SUPERFAMILY); SSF57667 (SUPERFAMILY)
CNUS0000102482.1	1006.66	326.638	915.638	1946.69	240.181	1139.61	248.911	239.924	256.229	479.606	996.918	685.733	749.645	1108.83	248.355	720.752	KGB34236.1	Aromatic-L-amino-acid decarboxylase [Schistosoma haematobium]	-	-	1.3e-84	0.87	P:cellular amino acid metabolic process; F:carboxy-lyase activity; F:pyridoxal phosphate binding	K01593	-	IPR010977 (PRINTS); IPR015421 (G3DSA:3.40.640.GENE3D); G3DSA:1.20.1340.10 (GENE3D); IPR002129 (PFAM); PTHR11999:SF70 (PANTHER); PTHR11999 (PANTHER); IPR015424 (SUPERFAMILY)
CNUS0000102501.1	235.05	221.334	207.522	185.733	74.1886	102.077	85.7756	112.001	108.209	316.595	373.89	302.363	221.302	120.666	101.995	330.949	NA	---NA---	-	-	-	-	-	-	-	no IPS match
CNUS0000102606.1	2995.52	4271.44	3953.32	2905.38	3908.29	3082.76	1005.58	1412.06	1110.85	1953.04	2079.54	1916.45	3740.09	3298.81	1176.16	1983.01	CAX69506.1	tissue factor pathway inhibitor [Schistosoma japonicum]	-	-	2.6e-50	1	F:serine-type endopeptidase inhibitor activity	K03909	-	IPR002223 (PRINTS); IPR002223 (SMART); IPR002223 (PFAM); IPR002223 (G3DSA:4.10.410.GENE3D); PTHR10083 (PANTHER); PTHR10083:SF196 (PANTHER); IPR020901 (PROSITE_PATTERNS); NON_CYTOPLASMIC_DOMAIN (PHOBIUS); SIGNAL_PEPTIDE_H_REGION (PHOBIUS); SIGNAL_PEPTIDE_N_REGION (PHOBIUS); SIGNAL_PEPTIDE_C_REGION (PHOBIUS); SIGNAL_PEPTIDE (PHOBIUS); IPR002223 (PROSITE_PROFILES); IPR002223 (SUPERFAMILY)
CNUS0000102644.1	609.593	546.995	552.59	667.755	551.513	605.305	834.622	762.39	754.037	1310.26	1206.16	1220.62	569.726	608.191	783.683	1245.68	AAX26799.2	SJCHGC07531 protein [Schistosoma japonicum]	-	Yes	1.3e-150	0.98	C:integral to membrane	K06489	-	IPR000301 (PRINTS); IPR018499 (PFAM); PTHR19282 (PANTHER); CYTOPLASMIC_DOMAIN (PHOBIUS); TRANSMEMBRANE (PHOBIUS); NON_CYTOPLASMIC_DOMAIN (PHOBIUS); TRANSMEMBRANE (PHOBIUS); NON_CYTOPLASMIC_DOMAIN (PHOBIUS); CYTOPLASMIC_DOMAIN (PHOBIUS); CYTOPLASMIC_DOMAIN (PHOBIUS); TRANSMEMBRANE (PHOBIUS); TRANSMEMBRANE (PHOBIUS); PS51257 (PROSITE_PROFILES); IPR008952 (SUPERFAMILY); TMhelix (TMHMM); TMhelix (TMH…
CNUS0000102770.1	169.204	177.558	202.307	422.781	231.949	300.855	140.377	149.452	130.569	129.538	167.678	168.848	183.023	318.528	140.133	155.355	AAX25631.2	SJCHGC08090 protein [Schistosoma japonicum]	-	-	1e-101	0.95	-	-	-	IPR004328 (G3DSA:1.25.40.GENE3D); IPR004328 (PFAM); PTHR23030:SF19 (PANTHER); PTHR23030 (PANTHER)
CNUS0000102774.1	785.997	1055.01	784.01	1721.07	1105.02	1395.64	470.171	624.711	513.596	353.309	322.673	281.119	875.005	1407.25	536.159	319.034	NA	---NA---	-	-	-	-	-	-	-	no IPS match
CNUS0000102833.1	328.617	412.063	369.391	245.888	546.722	366.791	641.684	522.995	607.603	720.962	817.395	759.522	370.024	386.467	590.76	765.96	KGB37239.1	Endothelin-converting enzyme 2 [Schistosoma haematobium]	-	-	2.2e-48	0.52	P:proteolysis; F:metalloendopeptidase activity	K01415	-	IPR018497 (PFAM); IPR024079 (G3DSA:3.40.390.GENE3D); IPR000718 (PANTHER); SSF55486 (SUPERFAMILY)
CNUS0000103035.1	267.616	212.717	229.071	607.383	552.069	622.191	370.375	370.571	383.151	480.169	461.8	474.162	236.468	593.881	374.699	472.043	CAX72738.1	vasodilator-stimulated phosphoprotein [Schistosoma japonicum]	-	-	5.8e-103	0.98	-	-	-	IPR000697 (SMART); IPR000697 (PFAM); IPR011993 (G3DSA:2.30.29.GENE3D); PTHR11202:SF20 (PANTHER); PTHR11202 (PANTHER); IPR000697 (PROSITE_PROFILES); SSF50729 (SUPERFAMILY)
CNUS0000103090.1	6487.78	5376.16	6360.14	6814.58	5949.95	6446.65	4701.6	5000.53	4848.56	2439.73	3547.42	3024.56	6074.69	6403.73	4850.23	3003.9	CAX73007.1	Calcium ATPase at 60A [Schistosoma japonicum]	-	Yes	0	0.98	C:integral to membrane; F:calcium-transporting ATPase activity; F:metal ion binding; F:ATP binding; P:calcium ion transmembrane transport; C:sarcoplasmic reticulum membrane	K05853	-	IPR001757 (PRINTS); IPR023299 (G3DSA:3.40.1110.GENE3D); IPR006068 (PFAM); IPR023298 (G3DSA:1.20.1110.GENE3D); IPR005782 (TIGRFAM); IPR001757 (TIGRFAM); IPR008250 (PFAM); IPR023298 (G3DSA:1.20.1110.GENE3D); IPR023214 (PFAM); PTHR24093 (PANTHER); IPR030330 (PTHR24093:PANTHER); IPR018303 (PROSITE_PATTERNS); TRANSMEMBRANE (PHOBIUS); NON_CYTOPLASMIC_DOMAIN (PHOBIUS); TRANSMEMBRANE (PHOBIUS); NON_CYTOP…
CNUS0000103128.1	219.862	272.543	221.069	352.649	369.244	384.596	206.929	179.674	195.337	119.901	197.112	142.77	237.825	368.83	193.98	153.261	KGB39860.1	5-hydroxytryptamine receptor 1A [Schistosoma haematobium]	-	Yes	0	0.82	P:G-protein coupled receptor signaling pathway; F:G-protein coupled receptor activity; C:integral to membrane	K04163	-	IPR000276 (PRINTS); IPR000276 (PFAM); G3DSA:1.20.1070.10 (GENE3D); PTHR24247:SF104 (PANTHER); PTHR24247 (PANTHER); IPR000276 (PROSITE_PATTERNS); CYTOPLASMIC_DOMAIN (PHOBIUS); TRANSMEMBRANE (PHOBIUS); CYTOPLASMIC_DOMAIN (PHOBIUS); TRANSMEMBRANE (PHOBIUS); NON_CYTOPLASMIC_DOMAIN (PHOBIUS); CYTOPLASMIC_DOMAIN (PHOBIUS); NON_CYTOPLASMIC_DOMAIN (PHOBIUS); CYTOPLASMIC_DOMAIN (PHOBIUS); TRANSMEMBRANE (P…
CNUS0000103213.1	990.123	754.656	907.772	977.786	1418.53	1119.68	810.305	984.71	966.313	1771.52	1774.96	1732.03	884.184	1172	920.443	1759.51	KGB35562.1	MYCBP-associated protein [Schistosoma haematobium]	-	-	0	0.83	-	-	-	Coil (COILS); PF14646 (PFAM); PTHR12276 (PANTHER); PTHR12276:SF44 (PANTHER)
CNUS0000103274.1	2305.21	3262.35	2543.81	1450.14	948.282	1210.5	17893.4	19185.9	17470.3	415.31	582.678	537.941	2703.79	1202.97	18183.2	511.977	NA	---NA---	-	-	-	-	-	-	-	no IPS match
CNUS0000103292.1	471.907	450.667	487.276	448.611	716.818	511.477	212.335	341.009	261.115	637.845	579.771	633.992	469.95	558.969	271.486	617.203	AAW26806.1	unknown [Schistosoma japonicum]	Yes	-	8.7e-29	0.98	-	-	-	IPR021442 (PFAM); SIGNAL_PEPTIDE (PHOBIUS); SIGNAL_PEPTIDE_H_REGION (PHOBIUS); SIGNAL_PEPTIDE_C_REGION (PHOBIUS); SIGNAL_PEPTIDE_N_REGION (PHOBIUS); NON_CYTOPLASMIC_DOMAIN (PHOBIUS); SignalP-noTM (SIGNALP_EUK); SignalP-TM (SIGNALP_GRAM_POSITIVE)
CNUS0000103306.1	398.581	370.478	376.913	472.708	356.671	429.982	347.167	323.976	343.425	166.633	255.936	185.432	381.991	419.787	338.189	202.667	CCD81929.1	unnamed protein product [Schistosoma mansoni]	-	-	0	0.79	-	-	-	no IPS match
CNUS0000103356.1	1054.62	1645.2	1172.95	1271.69	1385.91	1425.24	1116.33	1061.68	987.912	557.872	813.328	602.797	1290.92	1360.95	1055.31	657.999	CCD82727.1	putative junctophilin [Schistosoma mansoni]	-	-	8e-87	0.99	-	-	-	IPR003409 (SMART); IPR003409 (PFAM); G3DSA:2.20.110.10 (GENE3D); PTHR23085:SF13 (PANTHER); PTHR23085 (PANTHER); SSF82185 (SUPERFAMILY)
CNUS0000103385.1	421.988	503.247	409.022	366.336	357.727	335.683	539.531	568.199	546.612	952.751	718.076	818.709	444.752	353.249	551.447	829.845	CCD60970.1	hypothetical protein Smp_170520 [Schistosoma mansoni]	-	-	7.2e-44	0.68	-	-	-	Coil (COILS); Coil (COILS); Coil (COILS); Coil (COILS)
CNUS0000103598.1	4330.21	6459.94	5210.8	8582.69	7840.3	8173.57	3836.32	3987.16	3892.75	6009.62	3145.16	4813.15	5333.65	8198.85	3905.41	4655.98	CAX69334.1	Cysteine-rich protein 1 [Schistosoma japonicum]	-	-	3.2e-27	0.77	F:zinc ion binding	-	-	IPR001781 (SMART); IPR001781 (PFAM); IPR001781 (G3DSA:2.10.110.GENE3D); PTHR24208:SF87 (PANTHER); PTHR24208 (PANTHER); IPR001781 (PROSITE_PATTERNS); IPR001781 (PROSITE_PROFILES); SSF57716 (SUPERFAMILY); SSF57716 (SUPERFAMILY)
CNUS0000103690.1	282.057	428.876	375.234	465.105	539.397	454.571	350.233	324.597	320.789	216.774	284.49	224.212	362.056	486.358	331.873	241.825	CCD81159.1	putative hemicentin [Schistosoma mansoni]	-	-	0	0.8	F:protein binding	-	-	IPR003598 (SMART); IPR003599 (SMART); IPR013783 (G3DSA:2.60.40.GENE3D); IPR013783 (G3DSA:2.60.40.GENE3D); PF13895 (PFAM); IPR013783 (G3DSA:2.60.40.GENE3D); IPR013098 (PFAM); PTHR19897 (PANTHER); PTHR19897:SF146 (PANTHER); IPR007110 (PROSITE_PROFILES); IPR007110 (PROSITE_PROFILES); IPR007110 (PROSITE_PROFILES); SSF48726 (SUPERFAMILY); SSF48726 (SUPERFAMILY); SSF48726 (SUPERFAMILY)
CNUS0000103732.1	2632.84	3140.81	2865.93	1915.07	3970.35	3113.99	1002.83	1604.1	1282.16	1031.97	962.438	1039.9	2879.86	2999.8	1296.36	1011.44	AAW27353.1	SJCHGC09193 protein [Schistosoma japonicum]	-	-	6.7e-126	0.98	C:extracellular region	-	-	IPR001283 (PRINTS); IPR002413 (PRINTS); IPR014044 (SMART); IPR014044 (G3DSA:3.40.33.GENE3D); IPR014044 (PFAM); IPR001283 (PANTHER); IPR014044 (SUPERFAMILY)
CNUS0000103851.1	412.927	1667.33	1122.25	55.337	143.47	93.3458	80.3562	82.1078	97.0935	51.3928	178.321	73.5079	1067.5	97.3843	86.5192	101.074	KER20364.1	WD repeat and FYVE domain-containing protein 3 [Schistosoma haematobium]	-	Yes	0	0.76	-	-	-	PTHR13743:SF55 (PANTHER); PTHR13743 (PANTHER); TRANSMEMBRANE (PHOBIUS); NON_CYTOPLASMIC_DOMAIN (PHOBIUS); CYTOPLASMIC_DOMAIN (PHOBIUS); TMhelix (TMHMM)
CNUS0000104125.1	348.127	461.234	383.846	353.166	365.778	357.472	565.166	515.175	538.038	247.388	275.964	272.816	397.736	358.805	539.46	265.389	KGB41346.1	Nipped-B-like protein B, partial [Schistosoma haematobium]	-	-	0	0.7	-	-	-	PTHR21704 (PANTHER); PTHR21704:SF18 (PANTHER)
CNUS0000104211.1	648.157	614.369	656.241	575.463	555.736	613.804	2311.69	1060.92	1740.59	512.839	598.417	569.22	639.589	581.668	1704.4	560.159	CCD58256.1	scy1(yeast) protein kinase-like [Schistosoma mansoni]	-	-	6.5e-138	0.79	P:protein phosphorylation; F:protein kinase activity; F:ATP binding	-	-	IPR000719 (PFAM); G3DSA:1.10.510.10 (GENE3D); PTHR12984 (PANTHER); PTHR12984:SF13 (PANTHER); IPR000719 (PROSITE_PROFILES); IPR011009 (SUPERFAMILY)
CNUS0000104283.1	7506.28	7395.57	8520.12	6833.64	7362.1	6168.92	486.651	322.878	380.945	102.666	432.461	197.13	7807.33	6788.22	396.825	244.085	AAX28424.2	SJCHGC07500 protein [Schistosoma japonicum]	-	-	1.3e-53	0.97	F:cysteine-type endopeptidase inhibitor activity	-	-	IPR000010 (PFAM); G3DSA:3.10.450.10 (GENE3D); IPR018073 (PROSITE_PATTERNS); SSF54403 (SUPERFAMILY)
CNUS0000104373.1	180.383	191.39	202.055	401.139	358.508	366.387	163.01	158.44	175.316	276.999	213.208	246.131	191.276	375.345	165.589	245.446	GAA54466.1	guanine nucleotide binding protein (G protein) alpha inhibiting activity polypeptide [Clonorchis sinensis]	-	-	5.7e-95	0.92	F:signal transducer activity; P:GTP catabolic process; F:G-protein beta/gamma-subunit complex binding; F:GTPase activity; P:adenylate cyclase-modulating G-protein coupled receptor signaling pathway; F:GTP binding	K04630	-	IPR001408 (PRINTS); IPR001019 (PRINTS); IPR001019 (SMART); IPR027417 (G3DSA:3.40.50.GENE3D); IPR001019 (PFAM); IPR001019 (PANTHER); IPR027417 (SUPERFAMILY)
CNUS0000104421.1	198.625	397.628	263.055	443.929	1016.89	517.923	482.107	405.128	491.441	325.405	455.309	369.882	286.436	659.58	459.559	383.532	AAX25172.2	SJCHGC02638 protein [Schistosoma japonicum]	Yes	-	1.2e-80	1	-	-	-	SIGNAL_PEPTIDE (PHOBIUS); NON_CYTOPLASMIC_DOMAIN (PHOBIUS); SIGNAL_PEPTIDE_C_REGION (PHOBIUS); SIGNAL_PEPTIDE_N_REGION (PHOBIUS); SIGNAL_PEPTIDE_H_REGION (PHOBIUS); SignalP-noTM (SIGNALP_EUK)
CNUS0000104467.1	1069.69	1227.27	1115.27	1457	1221.38	1417.57	1129.02	1070.58	1009.14	561.944	712.867	602.644	1137.41	1365.31	1069.58	625.818	CCD82074.1	putative neuropeptide receptor [Schistosoma mansoni]	-	Yes	7.2e-157	0.85	P:neuropeptide signaling pathway; C:integral to membrane; F:G-protein coupled receptor activity	-	-	IPR000276 (PRINTS); IPR000276 (PFAM); G3DSA:1.20.1070.10 (GENE3D); PTHR24242 (PANTHER); PTHR24242:SF131 (PANTHER); NON_CYTOPLASMIC_DOMAIN (PHOBIUS); TRANSMEMBRANE (PHOBIUS); NON_CYTOPLASMIC_DOMAIN (PHOBIUS); CYTOPLASMIC_DOMAIN (PHOBIUS); TRANSMEMBRANE (PHOBIUS); TRANSMEMBRANE (PHOBIUS); TRANSMEMBRANE (PHOBIUS); NON_CYTOPLASMIC_DOMAIN (PHOBIUS); CYTOPLASMIC_DOMAIN (PHOBIUS); TRANSMEMBRANE (PHOBIUS…
CNUS0000104527.1	14983.7	13253.7	12868.4	14512.2	11000.2	13204.1	4424.92	3354.09	3836.6	2551.81	3579.91	2866.16	13701.9	12905.5	3871.87	2999.29	NA	---NA---	-	Yes	-	-	-	-	-	NON_CYTOPLASMIC_DOMAIN (PHOBIUS); TRANSMEMBRANE (PHOBIUS); CYTOPLASMIC_DOMAIN (PHOBIUS); TMhelix (TMHMM)
CNUS0000104615.1	2438.01	2257.3	2191.96	2890.64	2677.02	3066.37	1899.9	1960.28	1904.16	972.821	1318.65	1132.98	2295.76	2878.01	1921.45	1141.48	KGB32128.1	Lactadherin [Schistosoma haematobium]	-	-	6.3e-54	0.79	-	-	-	IPR008979 (G3DSA:2.60.120.GENE3D); IPR000421 (PFAM); PTHR24543:SF248 (PANTHER); PTHR24543 (PANTHER); IPR000421 (PROSITE_PATTERNS); IPR000421 (PROSITE_PROFILES); IPR008979 (SUPERFAMILY)
CNUS0000104681.1	249.636	283.746	252.928	328.128	208.418	267.31	238.932	198.084	214.666	917.114	607.921	705.722	262.104	267.952	217.227	743.586	AAX24919.2	SJCHGC07847 protein [Schistosoma japonicum]	-	-	2.5e-144	1	-	-	-	PTHR14421 (PANTHER)
CNUS0000104804.1	396.19	428.011	387.118	533.669	345.907	429.648	502.332	619.173	574.5	824.552	772.2	781.139	403.773	436.408	565.335	792.631	CCD60157.1	normocyte binding protein 2a, putative [Schistosoma mansoni]	-	-	1.6e-66	0.75	-	-	-	Coil (COILS)
CNUS0000104822.1	174.605	252.894	167.565	417.936	491.766	378.564	217.242	83.5276	154.198	258.86	333.112	271.92	198.355	429.422	151.656	287.964	CAX75336.1	hypothetical protein [Schistosoma japonicum]	Yes	-	1.4e-57	0.64	-	-	-	IPR021442 (PFAM); SIGNAL_PEPTIDE_C_REGION (PHOBIUS); SIGNAL_PEPTIDE_N_REGION (PHOBIUS); NON_CYTOPLASMIC_DOMAIN (PHOBIUS); SIGNAL_PEPTIDE (PHOBIUS); SIGNAL_PEPTIDE_H_REGION (PHOBIUS); SignalP-noTM (SIGNALP_EUK)
CNUS0000104984.1	2946.68	3301.09	3320.59	2260.41	5441.98	3141.87	4732.29	4559.37	4448.27	1721.35	1576.64	1575.53	3189.45	3614.75	4579.98	1624.51	AAX28012.2	SJCHGC06890 protein [Schistosoma japonicum]	-	-	1e-13	0.8	-	-	-	no IPS match
CNUS0000104999.1	158.253	202.757	168.101	109.611	146.907	116.634	186.021	214.271	195.906	423.979	271.464	284.087	176.371	124.384	198.732	326.51	KGB37309.1	hypothetical protein MS3_05636 [Schistosoma haematobium]	-	-	8.9e-50	0.62	-	-	-	no IPS match
CNUS0000105049.1	693.194	521.077	601.219	805.711	763.892	782.234	552.896	637.944	537.033	248.609	488.713	304.646	605.163	783.946	575.957	347.323	CCD60589.1	hypothetical protein Smp_161240 [Schistosoma mansoni]	-	-	3.9e-29	0.83	-	-	-	no IPS match
CNUS0000105117.1	318.019	221.685	240.453	425.141	263.378	373.013	918.063	564.293	647.647	974.158	694.322	957.967	260.052	353.844	710.001	875.482	CAX76383.1	hypothetical protein [Schistosoma japonicum]	-	-	1.4e-12	1	-	-	-	no IPS match
CNUS0000105212.1	424.987	368.513	425.435	497.411	464.276	512.337	449.372	353.953	353.13	204.976	235.422	225.049	406.311	491.341	385.485	221.816	AGB14644.1	follistatin [Schistosoma mansoni]	-	-	0	0.79	F:protein binding	-	-	IPR002350 (SMART); IPR003645 (SMART); IPR002350 (PFAM); G3DSA:3.30.60.30 (GENE3D); G3DSA:3.30.60.30 (GENE3D); G3DSA:3.30.60.30 (GENE3D); PTHR10433:SF2 (PANTHER); PTHR10433 (PANTHER); IPR002350 (PROSITE_PROFILES); IPR002350 (PROSITE_PROFILES); IPR002350 (PROSITE_PROFILES); SSF100895 (SUPERFAMILY); SSF100895 (SUPERFAMILY); SSF100895 (SUPERFAMILY)
CNUS0000105257.1	1515.87	2003.83	1977.71	3246.94	2994.59	3237.65	1358.72	1638.75	1319.56	2236.37	2208.28	1778.59	1832.47	3159.73	1439.01	2074.42	AAW24964.1	SJCHGC03760 protein [Schistosoma japonicum]	-	-	4.3e-28	1	-	-	-	IPR024518 (PFAM)
CNUS0000105335.1	250.143	301.619	248.394	246.955	221.647	218.003	250.186	299.346	263.477	429.404	526.116	460.906	266.719	228.869	271.003	472.142	KGB40563.1	hypothetical protein MS3_09036 [Schistosoma haematobium]	-	-	5.5e-37	0.86	-	-	-	no IPS match
CNUS0000105371.1	248.579	382.443	315.937	534.447	459.243	503.949	221.752	170.917	189.152	323.413	323.644	281.532	315.653	499.213	193.94	309.53	NA	---NA---	-	-	-	-	-	-	-	no IPS match
CNUS0000105428.1	383.604	493.297	406.094	584.173	558.83	579.381	383.363	342.974	341.526	253.489	258.017	237.9	427.665	574.128	355.954	249.802	KGB32892.1	Transient receptor potential cation channel trpm [Schistosoma haematobium]	-	-	0	0.84	-	-	-	PTHR13800 (PANTHER); PTHR13800:SF12 (PANTHER)
CNUS0000105457.1	615.163	643.614	598.47	664.457	678.93	628.759	618.233	741.135	643.938	1174.87	1190.96	1262	619.082	657.382	667.769	1209.28	KGB33661.1	Acetylcholinesterase [Schistosoma haematobium]	-	Yes	4.5e-122	0.78	-	-	-	IPR002018 (PFAM); IPR029058 (G3DSA:3.40.50.GENE3D); PTHR11559:SF142 (PANTHER); PTHR11559 (PANTHER); CYTOPLASMIC_DOMAIN (PHOBIUS); NON_CYTOPLASMIC_DOMAIN (PHOBIUS); TRANSMEMBRANE (PHOBIUS); IPR029058 (SUPERFAMILY); TMhelix (TMHMM)
CNUS0000105461.1	568.78	577.801	571.25	446.428	276.4	381.624	625.223	682.123	615.223	767.488	673.373	740.291	572.61	368.151	640.856	727.051	CAX69667.1	ECT2 protein (Epithelial cell-transforming sequence 2 oncogene) [Schistosoma japonicum]	-	-	2.9e-14	0.9	-	-	-	no IPS match
CNUS0000105469.1	1816.43	2521.14	1705.5	42.06	75.1404	59.1487	6274.31	5746.8	6104.37	39.4089	37.0346	74.2911	2014.36	58.783	6041.83	50.2449	NA	---NA---	-	-	-	-	-	-	-	Coil (COILS)
CNUS0000105475.1	687.001	1132.73	862.605	809.521	1356.96	1078.75	696.691	660.954	610.072	538.698	490.043	508.66	894.113	1081.74	655.906	512.467	ACT99885.1	cathepsin B2 [Opisthorchis viverrini]	-	-	4.2e-11	0.82	F:cysteine-type peptidase activity; P:proteolysis	K01363	EC:3.4	G3DSA:2.40.50.170 (GENE3D); IPR000668 (PFAM); IPR013128 (PANTHER); PTHR12411:SF271 (PANTHER); SSF54001 (SUPERFAMILY)
CNUS0000105492.1	422.156	513.768	531.019	191.869	232.497	244.34	414.995	310.01	299.09	288.169	296.467	296.455	488.981	222.902	341.365	293.697	CCD82334.1	putative von Willebrand factor type A domain-containing protein [Schistosoma mansoni]	-	-	1.6e-71	0.96	F:peptidase activity	-	-	no IPS match
CNUS0000105598.1	664.239	608.111	615.521	999.788	766.865	1042.21	442.978	484.863	475.121	607.148	613.695	583.616	629.29	936.289	467.654	601.486	AAW25058.1	SJCHGC09337 protein [Schistosoma japonicum]	-	-	0	0.97	-	-	-	IPR004000 (PRINTS); IPR004000 (SMART); G3DSA:3.30.420.40 (GENE3D); IPR004000 (PFAM); G3DSA:3.90.640.10 (GENE3D); G3DSA:3.30.420.40 (GENE3D); IPR004000 (PANTHER); PTHR11937:SF164 (PANTHER); IPR004001 (PROSITE_PATTERNS); SSF53067 (SUPERFAMILY); SSF53067 (SUPERFAMILY)
CNUS0000105662.1	2832.16	2977.49	2980.8	2563.76	3115.17	2682.63	3462.16	3261.04	3456.63	1396.48	1965.89	1705.18	2930.15	2787.19	3393.28	1689.18	CCD79432.1	putative l-asparaginase I [Schistosoma mansoni]	-	-	6.6e-96	0.88	F:asparaginase activity; P:cellular amino acid metabolic process; F:protein binding	K13278	EC:3.5.1.1	IPR002110 (PRINTS); IPR002110 (SMART); IPR020683 (PFAM); IPR020683 (G3DSA:1.25.40.GENE3D); PTHR11707:SF3 (PANTHER); PTHR11707 (PANTHER); IPR002110 (PROSITE_PROFILES); IPR020683 (PROSITE_PROFILES); IPR002110 (PROSITE_PROFILES); IPR002110 (PROSITE_PROFILES); IPR020683 (SUPERFAMILY)
CNUS0000105673.1	24671.3	23311.9	23884.8	25279.8	21598.8	20697.3	2917.72	2255.83	2565.92	1034.05	1673.7	1273.97	23956	22525.3	2579.82	1327.24	AAW27175.1	SJCHGC02739 protein [Schistosoma japonicum]	-	-	1.9e-26	0.94	-	-	-	no IPS match
CNUS0000105705.1	2862.87	2585.52	2725.06	2006.62	2692.18	2089.14	1290.8	1847.37	2302.91	1117.75	1167.95	1320.88	2724.49	2262.65	1813.7	1202.2	CAX69646.1	hypothetical protein [Schistosoma japonicum]	-	-	1.4e-53	0.84	-	-	-	IPR012615 (PFAM)
CNUS0000105822.1	257.911	163.012	247.504	156.894	177.154	150.1	431.907	534.541	500.24	607.324	535.629	602.595	222.809	161.383	488.896	581.849	CAX73330.1	hypothetical protein [Schistosoma japonicum]	-	Yes	3.9e-27	0.98	C:membrane	K14343	-	IPR002657 (PFAM); IPR002657 (PANTHER); PTHR10361:SF28 (PANTHER); NON_CYTOPLASMIC_DOMAIN (PHOBIUS); CYTOPLASMIC_DOMAIN (PHOBIUS); TRANSMEMBRANE (PHOBIUS); NON_CYTOPLASMIC_DOMAIN (PHOBIUS); TRANSMEMBRANE (PHOBIUS); TMhelix (TMHMM); TMhelix (TMHMM)
CNUS0000105998.1	424.639	427.771	445.731	507.754	463.96	423.19	57.7097	44.2454	49.2652	28.3413	59.7545	38.4747	432.714	464.968	50.4068	42.1902	KGB35207.1	hypothetical protein MS3_03452 [Schistosoma haematobium]	-	Yes	3.3e-46	0.83	-	-	-	TRANSMEMBRANE (PHOBIUS); TRANSMEMBRANE (PHOBIUS); NON_CYTOPLASMIC_DOMAIN (PHOBIUS); CYTOPLASMIC_DOMAIN (PHOBIUS); NON_CYTOPLASMIC_DOMAIN (PHOBIUS); CYTOPLASMIC_DOMAIN (PHOBIUS); NON_CYTOPLASMIC_DOMAIN (PHOBIUS); TRANSMEMBRANE (PHOBIUS); TRANSMEMBRANE (PHOBIUS); TMhelix (TMHMM); TMhelix (TMHMM); TMhelix (TMHMM); TMhelix (TMHMM)
CNUS0000106004.1	438.393	490.54	471.625	336.476	296.399	320.046	733.038	617.041	654.757	625.035	750.376	729.992	466.853	317.64	668.279	701.801	CCD59387.1	bruno-like rna binding protein [Schistosoma mansoni]	-	-	1.4e-57	0.76	F:nucleotide binding; F:nucleic acid binding	-	-	IPR012677 (G3DSA:3.30.70.GENE3D); IPR000504 (PFAM); PTHR24622 (PANTHER); PTHR24622:SF180 (PANTHER); IPR000504 (PROSITE_PROFILES); SSF54928 (SUPERFAMILY)
CNUS0000106009.1	1012.02	648.44	922.376	628.141	917.183	718.037	960.552	1188.85	1106.97	307.626	662.201	498.446	860.946	754.454	1085.46	489.425	KGB37021.1	Allatostatin-A receptor [Schistosoma haematobium]	-	Yes	7.5e-134	0.93	P:G-protein coupled receptor signaling pathway; C:integral to membrane; F:G-protein coupled receptor activity	K04233	-	IPR000276 (PRINTS); G3DSA:1.20.1070.10 (GENE3D); IPR000276 (PFAM); PTHR24230 (PANTHER); PTHR24230:SF34 (PANTHER); IPR000276 (PROSITE_PATTERNS); NON_CYTOPLASMIC_DOMAIN (PHOBIUS); TRANSMEMBRANE (PHOBIUS); CYTOPLASMIC_DOMAIN (PHOBIUS); NON_CYTOPLASMIC_DOMAIN (PHOBIUS); CYTOPLASMIC_DOMAIN (PHOBIUS); TRANSMEMBRANE (PHOBIUS); CYTOPLASMIC_DOMAIN (PHOBIUS); TRANSMEMBRANE (PHOBIUS); TRANSMEMBRANE (PHOBIUS…
CNUS0000106066.1	728.865	978.015	752.147	868.779	775.872	787.092	1371.71	1292.28	1261.16	1769.04	1654.68	1587.43	819.676	810.581	1308.38	1670.39	NA	---NA---	-	-	-	-	-	-	-	TRANSMEMBRANE (PHOBIUS); CYTOPLASMIC_DOMAIN (PHOBIUS); NON_CYTOPLASMIC_DOMAIN (PHOBIUS)
CNUS0000106089.1	5026.86	4271.42	4765.13	6047.88	4663.23	5601.14	2133.46	2198.98	2113.56	2400.55	2491.34	2319.12	4687.8	5437.42	2148.66	2403.67	ADL60216.1	serpin protein [Schistosoma japonicum]	-	-	1.1e-157	1	F:serine-type endopeptidase inhibitor activity; C:extracellular space	-	-	IPR023796 (SMART); G3DSA:3.30.497.10 (GENE3D); IPR023796 (PFAM); G3DSA:2.30.39.10 (GENE3D); IPR000215 (PANTHER); IPR023796 (SUPERFAMILY)
CNUS0000106123.1	448.378	343.524	383.893	610.484	752.065	577.382	260.534	254.404	260.06	321.372	333.707	297.747	391.931	646.644	258.333	317.609	KGB36816.1	hypothetical protein MS3_05132 [Schistosoma haematobium]	-	Yes	3.3e-92	0.61	-	-	-	NON_CYTOPLASMIC_DOMAIN (PHOBIUS); TRANSMEMBRANE (PHOBIUS); CYTOPLASMIC_DOMAIN (PHOBIUS); PS51257 (PROSITE_PROFILES); TMhelix (TMHMM)
CNUS0000106198.1	498.915	433.006	470.84	514.056	503.585	512.444	446.575	440.925	488.887	207.355	311.156	246.384	467.587	510.028	458.795	254.965	CAY17361.2	multiple pdz domain protein, putative [Schistosoma mansoni]	-	-	9.1e-165	0.69	F:protein binding	-	-	IPR001478 (SMART); IPR001478 (PFAM); IPR001478 (G3DSA:2.30.42.GENE3D); IPR001478 (G3DSA:2.30.42.GENE3D); IPR001478 (G3DSA:2.30.42.GENE3D); PTHR19964 (PANTHER); PTHR19964:SF34 (PANTHER); IPR001478 (PROSITE_PROFILES); IPR001478 (PROSITE_PROFILES); IPR001478 (PROSITE_PROFILES); IPR001478 (SUPERFAMILY); IPR001478 (SUPERFAMILY); IPR001478 (SUPERFAMILY)
CNUS0000106279.1	1048.26	1378.41	1206.55	852.348	1710.43	1312.65	590.493	423.291	480.157	988.766	1017.42	930.196	1211.08	1291.81	497.98	978.795	CAX83694.1	Gap-Pol polyprotein [Schistosoma japonicum]	-	-	3.8e-24	1	F:RNA-directed DNA polymerase activity; P:RNA-dependent DNA replication; F:RNA binding; F:aspartic-type endopeptidase activity; P:proteolysis; P:DNA integration	-	EC:3.4.23; EC:2.7.7.49	no IPS match
CNUS0000106290.1	189.219	209.696	192.521	107.258	482.169	228.815	458.237	346.225	378.471	783.176	189.927	495.377	197.145	272.747	394.311	489.493	EFO15768.1	hypothetical protein LOAG_12742 [Loa loa]	-	-	2.4e-08	0.79	F:metalloendopeptidase activity; P:proteolysis	-	EC:3.4.24	IPR018497 (PFAM); IPR024079 (G3DSA:3.40.390.GENE3D); PTHR11733:SF65 (PANTHER); IPR000718 (PANTHER); SSF55486 (SUPERFAMILY)
CNUS0000106349.1	490.73	355.281	453.999	740.409	1086.97	841.436	1515.77	1373.25	1431.73	506.375	569.559	539.362	433.336	889.606	1440.25	538.432	CAX73243.1	Peptidase M8, leishmanolysin,domain-containing protein [Schistosoma japonicum]	-	-	3.8e-83	0.96	P:cell adhesion; F:metalloendopeptidase activity; C:membrane; P:proteolysis	K13539	-	G3DSA:3.90.132.10 (GENE3D); G3DSA:2.10.55.10 (GENE3D); IPR001577 (PFAM); IPR001577 (PANTHER); SSF55486 (SUPERFAMILY)
CNUS0000106378.1	203.254	235.951	235.203	195.566	305.232	291.538	577.168	517.705	520.515	191.029	252.967	189.135	224.803	264.112	538.463	211.043	KGB33596.1	hypothetical protein MS3_01796 [Schistosoma haematobium]	-	-	1e-166	0.66	-	-	-	IPR020683 (G3DSA:1.25.40.GENE3D); PTHR24172 (PANTHER); PTHR24172:SF4 (PANTHER); IPR020683 (SUPERFAMILY)
CNUS0000106380.1	778.79	634.268	676.618	1037.44	600.869	839.032	631.352	591.772	577.484	1263.99	1157.96	1234.37	696.559	825.781	600.203	1218.77	CCD77438.1	mitochondrial carrier protein-related [Schistosoma mansoni]	-	Yes	3.8e-43	0.9	P:transmembrane transport; C:integral to membrane	-	-	IPR023395 (G3DSA:1.50.40.GENE3D); IPR018108 (PFAM); PTHR24089 (PANTHER); PTHR24089:SF69 (PANTHER); TRANSMEMBRANE (PHOBIUS); CYTOPLASMIC_DOMAIN (PHOBIUS); NON_CYTOPLASMIC_DOMAIN (PHOBIUS); IPR023395 (SUPERFAMILY); TMhelix (TMHMM)
CNUS0000106381.1	333.845	295.308	337.44	421.584	466.483	480.88	322.136	386.746	365.1	708.256	603.148	615.556	322.198	456.316	357.994	642.32	NA	---NA---	-	-	-	-	-	-	-	Coil (COILS)
CNUS0000106387.1	378.652	268.675	327.663	469.144	343.48	415.638	414.984	353.698	369.399	205.178	170.63	215.969	324.997	409.421	379.36	197.259	KGB40006.1	FMRFamide receptor [Schistosoma haematobium]	-	Yes	0	0.89	P:G-protein coupled receptor signaling pathway; C:integral to membrane; F:G-protein coupled receptor activity	-	-	IPR000276 (PRINTS); IPR000276 (PFAM); G3DSA:1.20.1070.10 (GENE3D); PTHR22751 (PANTHER); PTHR22751:SF119 (PANTHER); TRANSMEMBRANE (PHOBIUS); CYTOPLASMIC_DOMAIN (PHOBIUS); NON_CYTOPLASMIC_DOMAIN (PHOBIUS); TRANSMEMBRANE (PHOBIUS); TRANSMEMBRANE (PHOBIUS); TRANSMEMBRANE (PHOBIUS); TRANSMEMBRANE (PHOBIUS); TRANSMEMBRANE (PHOBIUS); CYTOPLASMIC_DOMAIN (PHOBIUS); NON_CYTOPLASMIC_DOMAIN (PHOBIUS); CYTOPL…
CNUS0000106406.1	274.094	360.112	293.956	306.278	406.633	422.325	136.385	189.944	184.273	290.971	203.658	251.677	309.387	378.412	170.201	248.768	AAX26644.2	SJCHGC04072 protein [Schistosoma japonicum]	-	-	2.1e-22	0.83	C:membrane; F:metalloendopeptidase activity; P:cell adhesion; P:proteolysis; F:zinc ion binding	K13539	EC:3.4.24	no IPS match
CNUS0000106449.1	1281.55	1400.36	1240.7	1715.08	2039.32	1854.72	944.988	911.83	982.667	987.62	1008.74	954.587	1307.54	1869.71	946.495	983.648	CCD58747.1	hypothetical protein Smp_176780 [Schistosoma mansoni]	-	-	1.2e-27	0.69	-	-	-	Coil (COILS)
CNUS0000106474.1	680.087	236.28	635.339	1452.65	166.405	912.61	209.556	162.498	186.262	380.305	749.77	587.918	517.235	843.888	186.106	572.665	CCD82500.1	aromatic-L-amino-acid decarboxylase [Schistosoma mansoni]	-	-	5.2e-28	0.9	F:pyridoxal phosphate binding; P:cellular amino acid metabolic process; F:aromatic-L-amino-acid decarboxylase activity	K01593	EC:4.1.1.28	IPR015421 (G3DSA:3.40.640.GENE3D); IPR002129 (PFAM); PTHR11999:SF70 (PANTHER); PTHR11999 (PANTHER); IPR015424 (SUPERFAMILY)
CNUS0000106579.1	2150.19	752.263	1933.74	214.867	1053.9	521.135	811.587	1663.28	1298.42	1257.65	519.261	990.62	1612.06	596.634	1257.76	922.509	NA	---NA---	-	-	-	-	-	-	-	no IPS match
CNUS0000106600.1	663.589	755.812	872.859	118.703	138.181	124.136	338.48	366.66	390.234	172.152	436.532	287.922	764.087	127.007	365.125	298.869	AAX24547.2	SJCHGC08479 protein [Schistosoma japonicum]	-	-	1.9e-40	0.7	-	-	-	no IPS match
CNUS0000106699.1	302.469	358.423	286.032	251.827	417.491	310.575	439.164	383.137	402.207	143.656	227.302	184.69	315.641	326.631	408.169	185.216	AAX27924.2	SJCHGC05923 protein [Schistosoma japonicum]	-	-	4.7e-35	0.87	-	K16735	-	no IPS match
CNUS0000106784.1	183.876	196.384	171.423	2425.67	1100.32	2108.67	211.141	166.324	184.994	331.379	406.597	373.423	183.894	1878.22	187.487	370.466	KGB40187.1	Vacuolar protein sorting-associated protein 8-like protein [Schistosoma haematobium]	-	-	1.5e-51	0.83	-	-	-	no IPS match
CNUS0000106997.1	80.6437	126.447	93.9285	353.739	315.483	281.232	93.4483	87.619	136.779	217.16	127.396	144.852	100.34	316.818	105.949	163.136	NA	---NA---	Yes	Yes	-	-	-	-	-	NON_CYTOPLASMIC_DOMAIN (PHOBIUS); SIGNAL_PEPTIDE_N_REGION (PHOBIUS); SIGNAL_PEPTIDE_C_REGION (PHOBIUS); SIGNAL_PEPTIDE_H_REGION (PHOBIUS); SIGNAL_PEPTIDE (PHOBIUS); SignalP-noTM (SIGNALP_EUK); TMhelix (TMHMM)
CNUS0000107186.1	370.997	276.939	365.297	324.978	246.088	305.763	537.283	599.037	546.258	712.076	503.287	571.155	337.744	292.276	560.859	595.506	CCD58519.1	G-protein coupled receptor fragment, putative [Schistosoma mansoni]	-	Yes	9.4e-34	0.93	-	-	-	TRANSMEMBRANE (PHOBIUS); NON_CYTOPLASMIC_DOMAIN (PHOBIUS); CYTOPLASMIC_DOMAIN (PHOBIUS); NON_CYTOPLASMIC_DOMAIN (PHOBIUS); TRANSMEMBRANE (PHOBIUS); TMhelix (TMHMM); TMhelix (TMHMM)
CNUS0000107256.1	163.776	205.981	145.914	224.776	197.965	204.226	246.479	192.532	231.677	418.364	365.314	347.611	171.89	208.989	223.563	377.096	KGB38712.1	Protocadherin-11 X-linked [Schistosoma haematobium]	-	-	2.9e-73	0.67	F:calcium ion binding; P:homophilic cell adhesion; C:plasma membrane	-	-	IPR002126 (PRINTS); IPR002126 (SMART); IPR002126 (PFAM); IPR002126 (G3DSA:2.60.40.GENE3D); PTHR24027 (PANTHER); IPR020894 (PROSITE_PATTERNS); IPR002126 (PROSITE_PROFILES); IPR002126 (PROSITE_PROFILES); IPR015919 (SUPERFAMILY)
CNUS0000107328.1	2845.87	2897.54	2762.86	2990.38	3827.44	3532.93	2087.09	1933.53	2034.59	1373.27	1754.25	1567.66	2835.42	3450.25	2018.41	1565.06	AAX25485.2	SJCHGC04077 protein [Schistosoma japonicum]	-	-	1.2e-67	0.89	F:inositol pentakisphosphate 2-kinase activity; F:ATP binding	K10572	EC:2.7.1.158	no IPS match
CNUS0000107388.1	352.215	447.52	340.593	209.12	123.39	176.16	292.58	271.123	259.598	340.343	283.2	287.512	380.109	169.557	274.434	303.685	KGB39910.1	Cullin-associated NEDD8-dissociated protein 1 [Schistosoma haematobium]	-	-	2.1e-69	0.94	F:binding	K17263	-	IPR011989 (G3DSA:1.25.10.GENE3D); PTHR12696:SF0 (PANTHER); PTHR12696 (PANTHER); TRANSMEMBRANE (PHOBIUS); CYTOPLASMIC_DOMAIN (PHOBIUS); NON_CYTOPLASMIC_DOMAIN (PHOBIUS); IPR016024 (SUPERFAMILY)
CNUS0000107398.1	1059.77	824.44	968.16	1037.95	949.894	1019.28	890.792	1018.06	911.855	433.155	565.484	504.557	950.791	1002.38	940.235	501.065	CCD76257.1	hypothetical protein Smp_154350 [Schistosoma mansoni]	-	-	2.2e-76	0.84	-	-	-	no IPS match
CNUS0000107440.1	808.176	1158.2	874.804	535.62	396.972	484.988	721.84	860.853	709.429	877.762	718.034	800.382	947.059	472.527	764.04	798.726	KGB37491.1	Methyltransferase-like protein 14 [Schistosoma haematobium]	-	-	0	0.94	P:nucleobase-containing compound metabolic process; F:methyltransferase activity	-	-	IPR029063 (G3DSA:3.40.50.GENE3D); IPR007757 (PFAM); PTHR13107:SF0 (PANTHER); PTHR13107 (PANTHER); PS51592 (PROSITE_PROFILES); IPR007757 (PROSITE_PROFILES); IPR029063 (SUPERFAMILY)
CNUS0000107603.1	2053.86	2180.17	2100.21	2078.09	2861.66	2273.8	1168.47	1469.87	1250.31	948.306	830.735	923.6	2111.42	2404.52	1296.22	900.88	CCD78841.1	putative glutamate receptor, AMPA, partial [Schistosoma mansoni]	-	Yes	1.1e-28	0.91	F:extracellular-glutamate-gated ion channel activity; P:ion transport; F:ionotropic glutamate receptor activity; C:integral to membrane; P:ionotropic glutamate receptor signaling pathway	-	-	IPR001320 (PFAM); G3DSA:1.10.287.70 (GENE3D); PTHR18966:SF148 (PANTHER); PTHR18966 (PANTHER); NON_CYTOPLASMIC_DOMAIN (PHOBIUS); TRANSMEMBRANE (PHOBIUS); CYTOPLASMIC_DOMAIN (PHOBIUS); TMhelix (TMHMM)
CNUS0000107620.1	591.8	604.047	608.91	364.216	292.368	337.002	495.757	382.399	367.914	802.753	989.665	859.521	601.586	331.196	415.357	883.98	NA	---NA---	-	-	-	-	-	-	-	no IPS match
CNUS0000107640.1	1123.3	472.33	963.55	400.256	530.77	492.288	622.392	366.887	513.649	1382.52	756.042	1067.59	853.061	474.438	500.976	1068.72	AAX28379.2	SJCHGC05536 protein [Schistosoma japonicum]	-	Yes	1.8e-15	1	F:Rab GTPase activator activity; P:positive regulation of Rab GTPase activity	-	-	IPR000195 (PFAM); PTHR22957 (PANTHER); PTHR22957:SF205 (PANTHER); NON_CYTOPLASMIC_DOMAIN (PHOBIUS); TRANSMEMBRANE (PHOBIUS); NON_CYTOPLASMIC_DOMAIN (PHOBIUS); CYTOPLASMIC_DOMAIN (PHOBIUS); TRANSMEMBRANE (PHOBIUS); IPR000195 (PROSITE_PROFILES); IPR000195 (SUPERFAMILY); TMhelix (TMHMM); TMhelix (TMHMM)
CNUS0000107723.1	589.094	357.075	388.805	340.542	241.759	291.865	570.768	518.167	541.016	823.563	767.385	758.758	444.991	291.389	543.317	783.235	CCD78702.1	hypothetical protein Smp_138350 [Schistosoma mansoni]	-	-	8e-28	0.73	F:metal ion binding	-	-	no IPS match
CNUS0000107736.1	786.42	482.378	655.639	439.627	365.113	379.576	686.657	585.743	566.783	799.668	804.235	788.97	641.479	394.772	613.061	797.624	KGB37122.1	T-complex-associated testis-expressed protein 1 [Schistosoma haematobium]	-	-	3.4e-73	0.92	-	-	-	IPR003590 (SMART); PF13516 (PFAM); G3DSA:3.80.10.10 (GENE3D); PTHR24107 (PANTHER); SSF52047 (SUPERFAMILY)
CNUS0000107861.1	346.4	328.539	302.231	137.588	135.199	119.627	182.426	142.961	206.008	193.618	140.006	138.739	325.723	130.805	177.132	157.454	CAX83708.1	Gag-Pol polyprotein [Schistosoma japonicum]	-	-	0	0.72	F:RNA binding; F:nucleic acid binding; P:DNA integration; P:RNA-dependent DNA replication; F:RNA-directed DNA polymerase activity	K07497	-	G3DSA:3.10.10.10 (GENE3D); IPR000477 (PFAM); G3DSA:3.30.70.270 (GENE3D); PTHR10178 (PANTHER); IPR000477 (PROSITE_PROFILES); IPR021109 (SUPERFAMILY); SSF56672 (SUPERFAMILY)
CNUS0000107957.1	28.8153	176.441	55.6433	53.5608	47.138	62.3575	116.172	111.989	55.0863	493.96	407.486	456.895	86.9666	54.3521	94.416	452.78	CAJ00235.1	TPA: endonuclease-reverse transcriptase [Schistosoma mansoni]	-	Yes	1.5e-14	0.61	-	-	-	CYTOPLASMIC_DOMAIN (PHOBIUS); NON_CYTOPLASMIC_DOMAIN (PHOBIUS); TRANSMEMBRANE (PHOBIUS); TMhelix (TMHMM)
CNUS0000107972.1	372.47	225.617	302.096	93.8338	292.26	187.46	256.067	103.215	141.349	945.735	923.298	930.307	300.061	191.185	166.877	933.113	AAW24986.1	SJCHGC07799 protein [Schistosoma japonicum]	-	-	4.3e-76	0.95	-	-	-	G3DSA:3.10.10.10 (GENE3D); PTHR10178 (PANTHER); PTHR10178:SF280 (PANTHER); IPR021109 (SUPERFAMILY); SSF56672 (SUPERFAMILY)
CNUS0000108045.1	775.83	703.939	796.476	406.273	673.125	491.325	600.395	540.167	567.084	449.765	331.471	361.105	758.749	523.574	569.215	380.781	CAZ37654.2	hypothetical protein Smp_106390 [Schistosoma mansoni]	-	-	9.4e-60	0.76	-	-	-	no IPS match
PG000041	1854.92	1859.9	1680.63	2015.78	2397.24	2155.86	1861.94	1727.5	1738.75	1020.17	1069.94	1044.74	1798.48	2189.63	1776.06	1044.95	KGB34450.1	hypothetical protein MS3_02665 [Schistosoma haematobium]	-	-	2e-120	0.75	F:protein binding	-	-	IPR001791 (PFAM); IPR013320 (G3DSA:2.60.120.GENE3D); IPR015915 (G3DSA:2.120.10.GENE3D); IPR001791 (PROSITE_PROFILES); IPR013320 (SUPERFAMILY)
PG001055	3321.32	2799.58	3222.11	4118.22	3440.88	4022.71	2930.42	2868.32	2712.72	1350.41	1846.3	1530.57	3114.34	3860.6	2837.15	1575.76	CCD79312.1	putative dock [Schistosoma mansoni]	-	Yes	2.5e-43	0.92	-	-	-	TRANSMEMBRANE (PHOBIUS); CYTOPLASMIC_DOMAIN (PHOBIUS); NON_CYTOPLASMIC_DOMAIN (PHOBIUS); TMhelix (TMHMM)
PG001323	209.951	207.358	186.577	167.605	201.673	155.603	293.519	286.702	276.543	480.835	312.188	387.304	201.295	174.96	285.588	393.442	AAW26626.1	SJCHGC03135 protein [Schistosoma japonicum]	-	-	2.3e-41	0.91	-	-	-	no IPS match
PG001536	192.137	171.642	189.369	173.647	113.127	147.376	241.064	293.969	252.038	332.142	294.447	317.557	184.383	144.717	262.357	314.715	KGB40024.1	High affinity cationic amino acid transporter 1 [Schistosoma haematobium]	-	Yes	3.2e-85	0.96	F:amino acid transmembrane transporter activity; P:amino acid transmembrane transport; C:membrane	-	-	IPR002293 (PFAM); PTHR11785:SF224 (PANTHER); IPR002293 (PANTHER); CYTOPLASMIC_DOMAIN (PHOBIUS); NON_CYTOPLASMIC_DOMAIN (PHOBIUS); NON_CYTOPLASMIC_DOMAIN (PHOBIUS); TRANSMEMBRANE (PHOBIUS); TRANSMEMBRANE (PHOBIUS); NON_CYTOPLASMIC_DOMAIN (PHOBIUS); CYTOPLASMIC_DOMAIN (PHOBIUS); TRANSMEMBRANE (PHOBIUS); TRANSMEMBRANE (PHOBIUS); TMhelix (TMHMM); TMhelix (TMHMM); TMhelix (TMHMM)
PG001771	1607.37	1461.68	1694.73	1993.73	1760.16	1937.1	1322.34	1435.18	1357.6	788.844	1122.9	946.316	1587.93	1897	1371.71	952.688	CCD74829.1	putative collagen alpha-1(V) chain precursor [Schistosoma mansoni]	-	-	1e-114	0.65	F:RNA binding; F:nucleic acid binding; P:proteolysis; P:DNA integration; P:RNA-dependent DNA replication; F:aspartic-type endopeptidase activity; F:RNA-directed DNA polymerase activity	K06236	-	G3DSA:3.10.10.10 (GENE3D); IPR000477 (PFAM); SSF56672 (SUPERFAMILY)
PG001785	239.014	223.298	221.783	349.167	367.972	413.726	146.396	104.242	134.777	308.384	327.248	328.504	228.032	376.955	128.472	321.379	NA	---NA---	-	Yes	-	-	-	-	-	CYTOPLASMIC_DOMAIN (PHOBIUS); CYTOPLASMIC_DOMAIN (PHOBIUS); CYTOPLASMIC_DOMAIN (PHOBIUS); NON_CYTOPLASMIC_DOMAIN (PHOBIUS); TRANSMEMBRANE (PHOBIUS); NON_CYTOPLASMIC_DOMAIN (PHOBIUS); TRANSMEMBRANE (PHOBIUS); TRANSMEMBRANE (PHOBIUS); TRANSMEMBRANE (PHOBIUS); TMhelix (TMHMM); TMhelix (TMHMM); TMhelix (TMHMM)
PG002240	301.468	377.969	298.179	231.323	158.22	196.152	371.417	413.801	380.797	709.565	422.156	516.078	325.872	195.232	388.672	549.266	KGB39217.1	Kelch-like protein 3 [Schistosoma haematobium]	-	-	1.3e-152	0.77	F:protein binding	-	-	IPR006652 (SMART); IPR015916 (G3DSA:2.130.10.GENE3D); IPR006652 (PFAM); IPR011705 (PFAM); PTHR24412:SF166 (PANTHER); PTHR24412 (PANTHER); SSF117281 (SUPERFAMILY)
PG002242	326.842	544.274	482.148	128.091	254.287	269.861	166.767	211.821	174.716	151.545	169.799	155.19	451.088	217.413	184.434	158.845	AAX26030.2	SJCHGC03113 protein [Schistosoma japonicum]	-	-	2.9e-24	0.55	-	-	-	no IPS match
PG002426	1413.19	1593.1	1450.65	3324.23	2705.83	3251.46	2468.98	4878.59	3572.77	1752.48	2558.1	2115.74	1485.65	3093.84	3640.11	2142.11	CCD79526.1	hypothetical protein Smp_160170 [Schistosoma mansoni]	-	-	0	0.87	-	-	-	Coil (COILS); Coil (COILS); Coil (COILS)
PG002518	84.1592	63.5954	65.013	56.0763	57.55	63.4369	623.576	252.741	513.898	69.9531	168.049	99.6314	70.9225	59.0211	463.405	112.545	CAX83711.1	endonuclease-reverse transcriptase [Schistosoma japonicum]	-	-	2.2e-101	0.99	F:endonuclease activity; F:RNA-directed DNA polymerase activity; P:RNA-dependent DNA replication; F:RNA binding; F:NAD+ binding	K11415	EC:2.7.7.49	IPR026591 (G3DSA:3.30.1600.GENE3D); IPR003000 (PFAM); IPR029035 (G3DSA:3.40.50.GENE3D); IPR000477 (PFAM); PTHR11085:SF13 (PANTHER); IPR003000 (PANTHER); IPR026590 (PROSITE_PROFILES); IPR029035 (SUPERFAMILY); IPR029035 (SUPERFAMILY); SSF56672 (SUPERFAMILY)
PG002550	844.756	625.999	768.974	613.358	752.778	665.669	889.139	819.313	790.77	2708.84	1266.44	2042.81	746.576	677.268	833.074	2006.03	GAA54918.1	hypothetical protein CLF_106125, partial [Clonorchis sinensis]	-	-	7.5e-138	0.7	P:DNA integration; F:nucleic acid binding	-	-	IPR001584 (PFAM); IPR012337 (G3DSA:3.30.420.GENE3D); PTHR24559 (PANTHER); PTHR24559:SF165 (PANTHER); IPR001584 (PROSITE_PROFILES); IPR012337 (SUPERFAMILY)
PG002596	4168.1	4526.22	4626.05	5363.11	3594.74	4289.75	763.067	601.822	708.68	917.725	1096.51	1057.9	4440.12	4415.87	691.19	1024.04	CAX70179.1	Annexin A3 (Annexin III) [Schistosoma japonicum]	-	-	0	0.94	F:calcium-dependent phospholipid binding; F:calcium ion binding	-	-	IPR018502 (PFAM); IPR018502 (G3DSA:1.10.220.GENE3D); PTHR10502 (PANTHER); PTHR10502:SF63 (PANTHER); SSF47874 (SUPERFAMILY); SSF47874 (SUPERFAMILY)
PG002721	244.617	164.212	210.721	182.007	214.774	171.44	221.371	224.55	229.485	967.838	383.489	698.957	206.517	189.407	225.135	683.428	AAW27851.1	SJCHGC02198 protein [Schistosoma japonicum]	-	-	0	0.77	P:DNA metabolic process; F:nucleic acid binding	-	-	IPR000477 (PFAM); IPR012337 (G3DSA:3.30.420.GENE3D); G3DSA:3.30.70.270 (GENE3D); IPR000477 (PROSITE_PROFILES); SSF56672 (SUPERFAMILY); IPR012337 (SUPERFAMILY)
PG002733	137.3	263.96	239.731	429.336	158.486	350.298	600.598	397.369	461.046	521.562	395.359	493.599	213.664	312.707	486.338	470.173	KGB34297.1	hypothetical protein MS3_02509, partial [Schistosoma haematobium]	-	-	6.1e-12	0.63	C:membrane; P:cell adhesion; P:proteolysis; F:metalloendopeptidase activity	K13539	-	IPR001577 (PFAM); G3DSA:2.10.55.10 (GENE3D); IPR001577 (PANTHER); SSF55486 (SUPERFAMILY)
PG002790	3464.43	2073.29	3060.55	3284.82	2516.37	2832.65	1942.59	1756.8	1853.34	989.857	1611.28	1247.85	2866.09	2877.95	1850.91	1283	KGB39822.1	Basement membrane-specific heparan sulfate proteoglycan core protein [Schistosoma haematobium]	Yes	-	0	0.9	F:protein binding	-	-	IPR002172 (PRINTS); IPR003598 (SMART); IPR003599 (SMART); IPR002172 (SMART); IPR013783 (G3DSA:2.60.40.GENE3D); IPR002172 (PFAM); G3DSA:4.10.1220.10 (GENE3D); IPR002172 (G3DSA:4.10.400.GENE3D); IPR002172 (G3DSA:4.10.400.GENE3D); IPR013098 (PFAM); PF13895 (PFAM); IPR013783 (G3DSA:2.60.40.GENE3D); IPR013783 (G3DSA:2.60.40.GENE3D); IPR013783 (G3DSA:2.60.40.GENE3D); IPR013783 (G3DSA:2.60.40.GENE3D); P…
PG002792	755.152	470.4	682.321	884.42	1182.27	1028.26	522.114	487.719	513.12	632.322	974.419	759.335	635.958	1031.65	507.651	788.692	CCD75943.1	hypothetical protein Smp_144720 [Schistosoma mansoni]	-	-	1e-99	0.79	P:DNA replication; F:DNA binding; F:ATP binding	-	-	TRANSMEMBRANE (PHOBIUS); CYTOPLASMIC_DOMAIN (PHOBIUS); NON_CYTOPLASMIC_DOMAIN (PHOBIUS)
PG002819	1143.06	1203.64	1216.91	1903.81	2864.66	2239.79	1585.94	1428.89	1463.41	1552.49	1595	1512.19	1187.87	2336.09	1492.75	1553.23	KGB32251.1	Dynein heavy chain 2, axonemal [Schistosoma haematobium]	-	-	0	0.95	P:microtubule-based movement; F:microtubule motor activity; C:dynein complex	K10408	-	Coil (COILS); Coil (COILS); Coil (COILS); IPR027417 (G3DSA:3.40.50.GENE3D); PF12775 (PFAM); IPR027417 (G3DSA:3.40.50.GENE3D); IPR024743 (PFAM); IPR004273 (PFAM); IPR027417 (G3DSA:3.40.50.GENE3D); PF12774 (PFAM); IPR013602 (PFAM); PF12781 (PFAM); IPR024317 (PFAM); PTHR10676:SF183 (PANTHER); IPR026983 (PANTHER); IPR027417 (SUPERFAMILY); IPR027417 (SUPERFAMILY); IPR027417 (SUPERFAMILY)
PG003003	722.678	859.935	718.168	441.926	1160.77	656.984	419.528	350.81	388.714	197.661	389.657	271.639	766.927	753.225	386.351	286.319	NA	---NA---	-	-	-	-	-	-	-	no IPS match
PG003217	720.738	1163.73	1124.1	207.482	218.622	212.319	242.305	289.735	242.792	205.281	200.467	235.239	1002.85	212.808	258.277	213.662	CCD75673.1	tyrosine kinase [Schistosoma mansoni]	-	-	0	0.86	P:intracellular signal transduction; F:phospholipid binding; F:protein tyrosine kinase activity; P:protein phosphorylation; F:ATP binding; F:protein binding	K07364	EC:2.7.10	IPR000980 (PRINTS); IPR001849 (SMART); IPR001452 (SMART); IPR000980 (SMART); IPR000980 (PFAM); IPR001562 (PFAM); IPR001452 (PFAM); IPR011993 (G3DSA:2.30.29.GENE3D); IPR000980 (G3DSA:3.30.505.GENE3D); G3DSA:2.30.30.40 (GENE3D); PTHR24418 (PANTHER); PTHR24418:SF162 (PANTHER); IPR000980 (PROSITE_PROFILES); IPR001562 (PROSITE_PROFILES); IPR001849 (PROSITE_PROFILES); IPR001452 (PROSITE_PROFILES); IPR0…
PG003338	1103.44	1261.8	1262.86	810.218	751.939	726.28	1178.12	1375.63	1266.33	2673.85	2341.19	2604.3	1209.37	762.812	1273.36	2539.78	AAX24889.2	SJCHGC07449 protein [Schistosoma japonicum]	-	-	7e-72	0.97	F:lipid transporter activity; P:lipid transport	-	-	IPR015816 (G3DSA:2.30.230.GENE3D); IPR001747 (PFAM); IPR015819 (SUPERFAMILY)
PG003565	478.587	606.01	583.447	692.565	564.122	582.789	479.697	419.744	477.841	1192.74	1098.81	1101.93	556.015	613.159	459.094	1131.16	NA	---NA---	-	-	-	-	-	-	-	no IPS match
PG003603	1160.84	953.691	1107.76	987.416	961.636	984.885	1472.96	1118.77	1196.91	2249.92	2183.46	2119.9	1074.1	977.979	1262.88	2184.42	AAW25301.1	SJCHGC05612 protein [Schistosoma japonicum]	-	-	3.2e-117	1	F:calcium ion binding	K02183	-	IPR002048 (SMART); IPR011992 (G3DSA:1.10.238.GENE3D); IPR011992 (PFAM); IPR011992 (G3DSA:1.10.238.GENE3D); PTHR10891 (PANTHER); IPR018247 (PROSITE_PATTERNS); IPR018247 (PROSITE_PATTERNS); IPR018247 (PROSITE_PATTERNS); IPR018247 (PROSITE_PATTERNS); IPR002048 (PROSITE_PROFILES); IPR002048 (PROSITE_PROFILES); IPR002048 (PROSITE_PROFILES); IPR002048 (PROSITE_PROFILES); SSF47473 (SUPERFAMILY)
PG003744	426.548	846.157	672.445	449.377	457.748	424.047	246.716	245.27	316.209	321.425	351.924	332.753	648.384	443.724	269.398	335.367	CAX83706.1	Gag-Pol polyprotein [Schistosoma japonicum]	-	-	0	0.97	F:RNA-directed DNA polymerase activity; P:RNA-dependent DNA replication; F:RNA binding; F:zinc ion binding; P:DNA integration	-	EC:2.7.7.49	Coil (COILS); IPR000477 (PFAM); G3DSA:3.30.70.270 (GENE3D); G3DSA:3.10.10.10 (GENE3D); PTHR10178 (PANTHER); PTHR10178:SF280 (PANTHER); IPR000477 (PROSITE_PROFILES); IPR021109 (SUPERFAMILY); SSF56672 (SUPERFAMILY); IPR021109 (SUPERFAMILY)
PG003773	390.048	840.673	551.004	304.499	281.442	281.483	502.63	457.947	448.507	745.146	533.719	637.838	593.908	289.141	469.695	638.901	NA	---NA---	-	-	-	-	-	-	-	no IPS match
PG003858	463.546	775.736	610.433	393.382	415.697	357.862	172.709	183.558	185.45	217.331	241.559	244.582	616.572	388.98	180.572	234.491	AAP06378.1	hypothetical protein [Schistosoma japonicum]	Yes	-	7.8e-86	0.95	-	-	-	Coil (COILS); IPR021442 (PFAM); SIGNAL_PEPTIDE (PHOBIUS); SIGNAL_PEPTIDE_C_REGION (PHOBIUS); SIGNAL_PEPTIDE_H_REGION (PHOBIUS); NON_CYTOPLASMIC_DOMAIN (PHOBIUS); SIGNAL_PEPTIDE_N_REGION (PHOBIUS); SignalP-noTM (SIGNALP_EUK)
PG003861	619.666	620.34	621.981	560.974	470.852	520.77	761.316	972.335	686.568	1007.09	1015.65	1233.28	620.662	517.532	806.74	1085.34	CAX73391.1	hypothetical protein [Schistosoma japonicum]	-	Yes	3.9e-102	1	-	-	-	NON_CYTOPLASMIC_DOMAIN (PHOBIUS); CYTOPLASMIC_DOMAIN (PHOBIUS); TRANSMEMBRANE (PHOBIUS); CYTOPLASMIC_DOMAIN (PHOBIUS); TRANSMEMBRANE (PHOBIUS); TMhelix (TMHMM); TMhelix (TMHMM)
PG003960	43.718	19.7989	29.682	95.2956	33.0284	51.5644	815.59	853.696	860.237	12.8478	30.3639	30.1015	31.0663	59.9628	843.174	24.4377	CAX83707.1	Gag-Pol polyprotein [Schistosoma japonicum]	-	-	0	0.96	F:RNA-directed DNA polymerase activity; P:RNA-dependent DNA replication; F:RNA binding; F:zinc ion binding; P:DNA integration	K09585	EC:2.7.7.49	IPR001878 (SMART); IPR005312 (PFAM); PTHR22955 (PANTHER); IPR001878 (PROSITE_PROFILES)
PG003977	273.213	322.97	294.435	341.794	317.577	311.061	246.245	161.317	216.212	129.476	123.802	132.226	296.873	323.477	207.925	128.501	AAW26490.1	SJCHGC02895 protein [Schistosoma japonicum]	-	-	5.2e-36	0.73	-	-	-	no IPS match
PG004024	1292.57	752.597	1034.26	1061.56	792.627	846.342	777.344	589.55	686.035	550.713	524.665	378.528	1026.48	900.177	684.31	484.635	CAX73068.1	Dopamine D2-like receptor [Schistosoma japonicum]	-	Yes	0	0.99	C:integral to membrane; P:G-protein coupled receptor signaling pathway; F:G-protein coupled receptor activity	K14049	-	IPR000276 (PRINTS); IPR000276 (PFAM); G3DSA:1.20.1070.10 (GENE3D); PTHR24249:SF215 (PANTHER); PTHR24249 (PANTHER); NON_CYTOPLASMIC_DOMAIN (PHOBIUS); TRANSMEMBRANE (PHOBIUS); CYTOPLASMIC_DOMAIN (PHOBIUS); NON_CYTOPLASMIC_DOMAIN (PHOBIUS); CYTOPLASMIC_DOMAIN (PHOBIUS); TRANSMEMBRANE (PHOBIUS); TRANSMEMBRANE (PHOBIUS); IPR017452 (PROSITE_PROFILES); IPR017452 (PROSITE_PROFILES); SSF81321 (SUPERFAMILY…
PG004147	252.586	346.45	219.388	148.305	276.968	182.811	542.495	643.835	555.864	478.065	413.693	410.64	272.808	202.695	580.731	434.133	AAX27657.2	SJCHGC02376 protein [Schistosoma japonicum]	-	-	1.7e-53	0.95	-	-	-	Coil (COILS); SIGNAL_PEPTIDE_H_REGION (PHOBIUS); SIGNAL_PEPTIDE_N_REGION (PHOBIUS); SIGNAL_PEPTIDE_C_REGION (PHOBIUS); NON_CYTOPLASMIC_DOMAIN (PHOBIUS); SIGNAL_PEPTIDE (PHOBIUS)
PG004539	5023.37	5793.67	5223.31	7017.37	6655.36	6496.24	2586.58	2498.3	2608.58	3782.97	3340.76	3486.91	5346.78	6722.99	2564.49	3536.88	AAX30230.2	SJCHGC02156 protein [Schistosoma japonicum]	Yes	-	9.4e-84	0.97	-	-	-	Coil (COILS); Coil (COILS); SIGNAL_PEPTIDE_H_REGION (PHOBIUS); SIGNAL_PEPTIDE_C_REGION (PHOBIUS); SIGNAL_PEPTIDE_N_REGION (PHOBIUS); NON_CYTOPLASMIC_DOMAIN (PHOBIUS); SIGNAL_PEPTIDE (PHOBIUS); SignalP-noTM (SIGNALP_EUK)
PG004596	2942.35	2759.94	2987.76	3690.71	3192.89	3275.69	967.475	697.28	774.448	412.545	587.813	411.153	2896.68	3386.43	813.067	470.504	NA	---NA---	Yes	Yes	-	-	-	-	-	TRANSMEMBRANE (PHOBIUS); CYTOPLASMIC_DOMAIN (PHOBIUS); CYTOPLASMIC_DOMAIN (PHOBIUS); NON_CYTOPLASMIC_DOMAIN (PHOBIUS); TRANSMEMBRANE (PHOBIUS); SignalP-noTM (SIGNALP_EUK); TMhelix (TMHMM)
PG005400	641.593	685.687	737.876	699.093	938.097	764.474	581.874	643.723	640.827	364.194	469.955	381.757	688.386	800.555	622.142	405.302	KGB34601.1	putative phospholipid-transporting ATPase VA, partial [Schistosoma haematobium]	-	-	4.7e-80	0.84	F:nucleic acid binding; P:DNA integration	K01530	-	SSF56672 (SUPERFAMILY)
PG006047	406.221	781.857	425.169	255.289	334.276	276.971	180.64	209.471	303.548	656.08	410.512	593.565	537.749	288.845	231.22	553.385	NA	---NA---	-	-	5.7e-156	0.91	F:RNA-directed DNA polymerase activity; P:RNA-dependent DNA replication; F:RNA binding; F:aspartic-type endopeptidase activity; P:proteolysis; P:DNA integration	-	EC:3.4.23; EC:2.7.7.49	G3DSA:3.30.70.270 (GENE3D); IPR000477 (PFAM); SSF56672 (SUPERFAMILY)
PG006158	2297.67	3535.37	2845.14	1133.39	967.95	985.79	1112.67	1338.86	1253.64	1366.93	1175.54	1229.22	2892.73	1029.04	1235.06	1257.23	CCD80932.1	dipeptidyl-peptidase 9 (S09 family) [Schistosoma mansoni]	-	-	0	0.76	P:proteolysis; C:membrane; F:serine-type peptidase activity	K08656	-	IPR002469 (G3DSA:2.140.10.GENE3D); IPR001375 (PFAM); IPR002469 (PFAM); IPR029058 (G3DSA:3.40.50.GENE3D); PTHR11731:SF110 (PANTHER); PTHR11731 (PANTHER); IPR029058 (SUPERFAMILY); SSF82171 (SUPERFAMILY)
PG007001	308.957	313.762	290.85	153.469	133.97	164.682	255.279	182.148	214.022	265.543	222.259	227.069	304.523	150.707	217.149	238.29	CAX83691.1	pol polyprotein [Schistosoma japonicum]	-	-	0	0.78	P:DNA metabolic process; F:nucleic acid binding; P:proteolysis; F:aspartic-type endopeptidase activity	K07497	-	G3DSA:3.10.10.10 (GENE3D); IPR021109 (G3DSA:2.40.70.GENE3D); IPR018061 (PFAM); PTHR10178 (PANTHER); PTHR10178:SF250 (PANTHER); IPR000477 (PROSITE_PROFILES); IPR001995 (PROSITE_PROFILES); IPR021109 (SUPERFAMILY); SSF56672 (SUPERFAMILY)
PG007218	433.823	769.225	568.948	411.478	545.897	418.677	271.416	284.113	333.448	300.395	341.306	341.467	590.665	458.684	296.326	327.722	CCD77479.1	tyrosine kinase [Schistosoma mansoni]	-	-	1.3e-99	0.9	F:non-membrane spanning protein tyrosine kinase activity; P:protein phosphorylation; F:ATP binding	K06619	EC:2.7.10.2	IPR001245 (PRINTS); G3DSA:1.10.510.10 (GENE3D); IPR001245 (PFAM); PTHR24418 (PANTHER); IPR000719 (PROSITE_PROFILES); IPR011009 (SUPERFAMILY)
PG007408	2825.98	4243.33	3170.48	4120.31	2526.99	3625.44	1946.65	1291.95	1668.58	2125.52	2789.97	2449.13	3413.27	3424.25	1635.73	2454.87	CAX76278.1	hypothetical protein [Schistosoma japonicum]	-	-	1.4e-119	0.95	-	-	-	no IPS match
PG007468	649.692	656.749	612.915	507.522	514.28	564.256	708.198	813.533	723.625	1177.79	1336.22	1236.69	639.785	528.686	748.452	1250.23	NA	---NA---	-	-	-	-	-	-	-	no IPS match
PG007716	703.983	780.714	808.051	867.624	923.049	800.566	575.561	593.551	572.62	347.484	520.67	431.305	764.249	863.746	580.577	433.153	CAZ39081.1	hypothetical protein Smp_121390 [Schistosoma mansoni]	-	Yes	6.6e-81	0.89	-	-	-	CYTOPLASMIC_DOMAIN (PHOBIUS); CYTOPLASMIC_DOMAIN (PHOBIUS); NON_CYTOPLASMIC_DOMAIN (PHOBIUS); TRANSMEMBRANE (PHOBIUS); TRANSMEMBRANE (PHOBIUS); TMhelix (TMHMM); TMhelix (TMHMM)
PG007750	700.233	702.672	786.003	961	830.182	779.426	625.388	753.289	598.847	315.953	462.673	358.405	729.636	856.869	659.175	379.01	CAX83692.1	Gap-Pol polyprotein [Schistosoma japonicum]	-	-	9.5e-133	0.92	F:RNA-directed DNA polymerase activity; P:RNA-dependent DNA replication; F:RNA binding; F:zinc ion binding; P:DNA integration	-	EC:2.7.7.49	NON_CYTOPLASMIC_DOMAIN (PHOBIUS); CYTOPLASMIC_DOMAIN (PHOBIUS); TRANSMEMBRANE (PHOBIUS)
PG007766	3103.87	2495.55	3153.34	3073.32	1568.68	2189.36	1084.98	1367.14	1270.21	961.014	1233.26	1048.88	2917.59	2277.12	1240.77	1081.05	AAX28201.2	SJCHGC08526 protein [Schistosoma japonicum]	-	Yes	1.1e-158	0.99	-	-	-	NON_CYTOPLASMIC_DOMAIN (PHOBIUS); TRANSMEMBRANE (PHOBIUS); CYTOPLASMIC_DOMAIN (PHOBIUS); TMhelix (TMHMM)
PG007768	780.136	750.57	817.93	670.669	409.79	560.891	276.232	323.476	267.164	196.073	360.672	268.092	782.879	547.116	288.957	274.946	CCD76578.1	putative cancer-associatedprotein protein [Schistosoma mansoni]	-	-	1.2e-41	0.94	C:cytoplasm; P:tRNA thio-modification; F:ATP binding; F:tRNA binding; F:protein binding	K14168	-	IPR014729 (G3DSA:3.40.50.GENE3D); IPR015943 (G3DSA:2.130.10.GENE3D); PTHR11807 (PANTHER); IPR020554 (PROSITE_PATTERNS); IPR001627 (SUPERFAMILY); SSF52402 (SUPERFAMILY)
PG008111	3866.85	4255.71	4247.06	3481.27	3376.63	3551.46	3550.14	4541.94	3918.25	1559.54	1685.25	1547.5	4123.21	3469.79	4003.44	1597.43	CAX73768.1	Ribonuclease S-4 precursor [Schistosoma japonicum]	Yes	-	9.2e-160	0.98	F:RNA binding; F:ribonuclease T2 activity	K01166	-	IPR001568 (G3DSA:3.90.730.GENE3D); IPR001568 (PFAM); SIGNAL_PEPTIDE_N_REGION (PHOBIUS); SIGNAL_PEPTIDE_H_REGION (PHOBIUS); SIGNAL_PEPTIDE_C_REGION (PHOBIUS); SIGNAL_PEPTIDE (PHOBIUS); NON_CYTOPLASMIC_DOMAIN (PHOBIUS); SignalP-noTM (SIGNALP_EUK); IPR001568 (SUPERFAMILY)
PG008112	10623.1	11709.4	11110.1	9914.78	9049.81	9940.15	10597.7	11532.7	11468.1	4958.89	5230.51	5029.52	11147.5	9634.92	11199.5	5072.98	AAW26986.1	SJCHGC04614 protein [Schistosoma japonicum]	Yes	-	0	0.98	F:RNA binding; F:ribonuclease T2 activity	K01166	EC:3.1.27.1	IPR001568 (G3DSA:3.90.730.GENE3D); IPR001568 (PFAM); IPR001568 (PANTHER); PTHR11240:SF1 (PANTHER); NON_CYTOPLASMIC_DOMAIN (PHOBIUS); SIGNAL_PEPTIDE_C_REGION (PHOBIUS); SIGNAL_PEPTIDE (PHOBIUS); SIGNAL_PEPTIDE_H_REGION (PHOBIUS); SIGNAL_PEPTIDE_N_REGION (PHOBIUS); SignalP-noTM (SIGNALP_EUK); IPR001568 (SUPERFAMILY)
PG008246	628.432	373.963	557.954	392.812	440.079	403.438	829.378	965.394	857.921	514.895	406.646	461.471	520.116	412.109	884.231	461.004	CAX82840.1	Immunogenic miracidial antigen 8I [Schistosoma japonicum]	-	-	7.7e-66	0.92	-	-	-	IPR026240 (PRINTS)
PG009040	305.105	239.223	283.957	690.234	543.356	592.6	325.194	250.683	352.17	157.403	337.732	224.491	276.095	608.73	309.349	239.876	NA	---NA---	-	-	-	-	-	-	-	no IPS match
PG009178	386.168	403.282	409.367	458.562	396.186	422.32	344.539	348.99	314.69	202.896	223.956	182.261	399.605	425.689	336.073	203.037	KGB33949.1	hypothetical protein MS3_02146 [Schistosoma haematobium]	-	-	2.4e-22	0.78	-	-	-	no IPS match
PG009278	331.093	446.078	318.579	425.503	418.858	363.782	192.559	188.237	195.212	306.27	242.869	267.494	365.25	402.714	192.002	272.211	NA	---NA---	-	Yes	-	-	-	-	-	NON_CYTOPLASMIC_DOMAIN (PHOBIUS); CYTOPLASMIC_DOMAIN (PHOBIUS); TRANSMEMBRANE (PHOBIUS); TMhelix (TMHMM)
PG009370	489.893	612.593	495.173	701.861	751.674	727.13	365.495	232.699	345.94	303.784	374.797	389.795	532.553	726.888	314.712	356.125	CAX74631.1	putative plexin domain containing 2 precursor [Schistosoma japonicum]	-	-	1.3e-118	0.74	-	-	-	CYTOPLASMIC_DOMAIN (PHOBIUS); NON_CYTOPLASMIC_DOMAIN (PHOBIUS); TRANSMEMBRANE (PHOBIUS)
PG009933	496.233	419.288	526.278	573.777	434.694	538.028	435.424	433.916	447.713	213.497	274.821	225.699	480.6	515.5	439.018	238.006	AAW26942.1	SJCHGC08559 protein [Schistosoma japonicum]	-	-	1.4e-24	1	-	-	-	PTHR10433:SF2 (PANTHER); PTHR10433 (PANTHER)
PG010030	1392.72	1937.75	1603.14	1221.94	935.942	1180.68	2546.22	2126.9	2340.13	3529.14	2999.89	3217.71	1644.53	1112.85	2337.75	3248.91	CAX77037.1	Major egg antigen (p40) [Schistosoma japonicum]	-	-	0	0.99	-	-	-	IPR001436 (PRINTS); IPR008978 (G3DSA:2.60.40.GENE3D); IPR002068 (PFAM); PTHR11527 (PANTHER); PTHR11527:SF42 (PANTHER); IPR002068 (PROSITE_PROFILES); IPR008978 (SUPERFAMILY)
PG010469	360.683	271.349	339.563	406.099	373.085	402.232	263.014	302.929	231.131	167.571	200.855	171.778	323.865	393.805	265.691	180.068	CCD60773.1	transient receptor potential channel,putative [Schistosoma mansoni]	-	-	4.3e-141	0.94	F:calcium channel activity; P:calcium ion transmembrane transport; C:integral to membrane	K04966	-	no IPS match
PG010646	338.403	307.341	361.149	408.271	580.677	446.6	355.249	331.154	366.973	172.648	247.927	176.447	335.631	478.516	351.125	199.007	Q26601.1	putative engrailed [Schistosoma mansoni]	-	-	1.3e-74	0.62	C:nucleus; P:multicellular organismal development; F:sequence-specific DNA binding; P:regulation of transcription, DNA-dependent	K09319	-	Coil (COILS); IPR020479 (PRINTS); IPR000747 (PRINTS); IPR001356 (SMART); IPR019549 (PFAM); IPR001356 (PFAM); IPR009057 (G3DSA:1.10.10.GENE3D); PTHR24341 (PANTHER); PTHR24341:SF6 (PANTHER); IPR019737 (PROSITE_PATTERNS); IPR017970 (PROSITE_PATTERNS); IPR001356 (PROSITE_PROFILES); IPR009057 (SUPERFAMILY)
PG010861	665.56	627.692	665.971	847.581	685.737	724.318	597.51	553.548	566.296	265.137	403.706	287.01	653.074	752.545	572.452	318.618	AAR28090.2	nuclear hormone receptor 4A protein [Schistosoma mansoni]	-	-	7.9e-121	0.68	F:binding; F:sequence-specific DNA binding transcription factor activity; F:steroid hormone receptor activity	K08558	-	IPR008946 (G3DSA:1.10.565.GENE3D); PTHR24085:SF4 (PANTHER); PTHR24085 (PANTHER); IPR008946 (SUPERFAMILY)
PG010924	697.84	563.496	610.616	620.943	668.522	598.335	738.847	881.192	778.336	333.421	469.908	403.838	623.984	629.267	799.458	402.389	KGB39757.1	Nucleolar pre-ribosomal-associated protein 1 [Schistosoma haematobium]	-	-	5.1e-32	0.67	P:regulation of transcription from RNA polymerase II promoter; F:RNA polymerase II transcription cofactor activity; C:mediator complex	K15151	-	IPR019145 (PFAM)
PG010937	211.798	216.566	192.544	305.002	421.009	387.705	75.3712	124.496	116.919	179.244	177.105	164.074	206.97	371.239	105.595	173.475	NA	---NA---	-	-	-	-	-	-	-	no IPS match
PG010947	2534.29	2280.44	2471.86	3185.19	3863.64	3255.52	1671.06	1431.6	1659.16	1756.49	1868.22	1758.45	2428.86	3434.78	1587.27	1794.39	CCD60929.1	dynein heavy chain, putative [Schistosoma mansoni]	-	-	0	0.87	C:dynein complex; F:microtubule motor activity; P:microtubule-based movement	K10408	-	Coil (COILS); Coil (COILS); Coil (COILS); IPR027417 (G3DSA:3.40.50.GENE3D); PF12781 (PFAM); IPR024317 (PFAM); IPR024743 (PFAM); IPR004273 (PFAM); IPR026983 (PANTHER); PTHR10676:SF250 (PANTHER); IPR027417 (SUPERFAMILY)
PG011009	885.87	654.754	672.13	235.456	237.197	230.772	544.305	335.409	382.293	390.33	515.54	562.438	737.584	234.475	420.669	489.436	KGB34100.1	putative isocitrate dehydrogenase [NAD] subunit alpha, mitochondrial, partial [Schistosoma haematobium]	-	-	0	0.97	F:protein binding; F:isocitrate dehydrogenase (NAD+) activity; P:tricarboxylic acid cycle; F:magnesium ion binding; F:NAD binding	K15293	-	Coil (COILS); IPR000008 (SMART); IPR019558 (PFAM); IPR004434 (TIGRFAM); IPR024084 (PFAM); IPR000008 (G3DSA:2.60.40.GENE3D); IPR000008 (PFAM); IPR024084 (G3DSA:3.40.718.GENE3D); IPR001804 (PANTHER); PTHR11835:SF34 (PANTHER); IPR019818 (PROSITE_PATTERNS); IPR000008 (PROSITE_PROFILES); IPR014772 (PROSITE_PROFILES); IPR014770 (PROSITE_PROFILES); SSF53659 (SUPERFAMILY); IPR000008 (SUPERFAMILY)
PG011105	375.254	384.495	337.516	713.658	438.875	554.893	535.488	485.738	520.225	788.451	727.383	738.611	365.755	569.142	513.817	751.481	KGB35621.1	UPF0764 protein C16orf89-like protein, partial [Schistosoma haematobium]	-	-	3.1e-86	0.91	-	-	-	no IPS match
PG011197	1181.63	1063.06	1064.96	870.265	536.585	721.706	1272.2	1255.54	1220.54	2377.12	1610.9	2097.62	1103.22	709.519	1249.43	2028.55	AAW26987.1	SJCHGC05188 protein [Schistosoma japonicum]	-	-	1.1e-121	0.73	F:uroporphyrinogen-III synthase activity; P:tetrapyrrole biosynthetic process	K01719	-	G3DSA:3.40.50.10090 (GENE3D); G3DSA:3.40.50.10090 (GENE3D); PTHR12390 (PANTHER); IPR003754 (SUPERFAMILY)
PG011393	706.137	972.366	880.872	67.2733	95.1923	88.9947	178.854	384.739	262.204	1074.8	1254.93	1068.46	853.125	83.8201	275.266	1132.73	CCD60555.1	hypothetical protein Smp_027820 [Schistosoma mansoni]	-	-	4.6e-65	0.79	-	-	-	no IPS match
PG011527	2524.6	4402.07	3248.38	1088.01	1512.2	1298.66	1128.27	2123.71	1686.96	1408.19	1275.25	1337	3391.68	1299.62	1646.31	1340.15	CCD60391.1	hypothetical protein Smp_174500 [Schistosoma mansoni]	-	-	9.4e-66	0.8	-	-	-	G3DSA:2.10.25.10 (GENE3D)
PG011575	2026.62	2242.62	2079.69	2725.35	3584.12	3095.89	1421.36	1296.58	1239.89	1798.31	2139.57	1809.75	2116.31	3135.12	1319.28	1915.88	CAX83076.1	NADH:ubiquinone oxidoreductase complex I intermediate-associated protein 30,domain-containing protein [Schistosoma japonicum]	Yes	-	7.5e-155	0.98	-	-	-	IPR013857 (PFAM); PTHR13194 (PANTHER); PTHR13194:SF17 (PANTHER); SIGNAL_PEPTIDE_H_REGION (PHOBIUS); SIGNAL_PEPTIDE_C_REGION (PHOBIUS); SIGNAL_PEPTIDE_N_REGION (PHOBIUS); NON_CYTOPLASMIC_DOMAIN (PHOBIUS); SIGNAL_PEPTIDE (PHOBIUS); SignalP-TM (SIGNALP_GRAM_POSITIVE); SignalP-noTM (SIGNALP_EUK); SignalP-noTM (SIGNALP_GRAM_NEGATIVE); IPR008979 (SUPERFAMILY)
PG011588	93.9159	58.7374	48.7314	59.2499	82.6	55.2159	96.3256	67.5151	131.658	503.584	161.422	320.829	67.1282	65.6886	98.4994	328.611	CCD76971.1	putative wd-repeat protein [Schistosoma mansoni]	-	-	3.5e-59	0.95	-	K13111	-	PTHR22848 (PANTHER)
PG011698	2634.4	3669.16	3164.76	1226.99	1570.87	1258.61	2093.96	1625.09	1739.23	2335.26	1944.62	2039	3156.1	1352.16	1819.42	2106.29	CAX74837.1	hypothetical protein [Schistosoma japonicum]	-	Yes	1.3e-77	1	-	-	-	SIGNAL_PEPTIDE_N_REGION (PHOBIUS); NON_CYTOPLASMIC_DOMAIN (PHOBIUS); SIGNAL_PEPTIDE (PHOBIUS); SIGNAL_PEPTIDE_H_REGION (PHOBIUS); SIGNAL_PEPTIDE_C_REGION (PHOBIUS); TMhelix (TMHMM)
PG011699	444.015	322.721	334.603	271.018	238.489	263.119	593.696	517.084	505.423	686.636	494.301	618.604	367.113	257.542	538.734	599.847	AAW26100.1	SJCHGC05573 protein [Schistosoma japonicum]	Yes	-	5.6e-41	0.96	-	-	-	NON_CYTOPLASMIC_DOMAIN (PHOBIUS); SIGNAL_PEPTIDE (PHOBIUS); SIGNAL_PEPTIDE_C_REGION (PHOBIUS); SIGNAL_PEPTIDE_H_REGION (PHOBIUS); SIGNAL_PEPTIDE_N_REGION (PHOBIUS); SignalP-noTM (SIGNALP_EUK); SignalP-TM (SIGNALP_GRAM_POSITIVE)
PG011719	367.985	369.954	354.883	524.768	526.864	517.405	491.451	645.853	530.301	1295.23	704.404	1026.81	364.274	523.012	555.868	1008.82	CAX83696.1	Gap-Pol polyprotein [Schistosoma japonicum]	-	-	0	0.97	F:RNA-directed DNA polymerase activity; P:RNA-dependent DNA replication; F:RNA binding; F:zinc ion binding; P:DNA integration	-	EC:2.7.7.49	Coil (COILS); IPR012337 (G3DSA:3.30.420.GENE3D); IPR022158 (PFAM); IPR018061 (PFAM); G3DSA:3.10.10.10 (GENE3D); IPR000477 (PFAM); G3DSA:3.30.70.270 (GENE3D); IPR021109 (G3DSA:2.40.70.GENE3D); IPR001584 (PFAM); PTHR10178:SF280 (PANTHER); PTHR10178 (PANTHER); IPR001584 (PROSITE_PROFILES); IPR000477 (PROSITE_PROFILES); IPR000477 (PROSITE_PROFILES); IPR021109 (SUPERFAMILY); SSF56672 (SUPERFAMILY); SS…
PG012438	758.464	1227.63	939.418	1067.86	1301.7	1205.15	821.654	877.691	727.013	469.979	690.821	563.327	975.171	1191.57	808.786	574.709	AAW27607.1	SJCHGC02483 protein [Schistosoma japonicum]	-	-	0	1	-	-	-	Coil (COILS); IPR007330 (PFAM); IPR007330 (G3DSA:1.20.58.GENE3D); PTHR21222:SF1 (PANTHER); PTHR21222 (PANTHER); IPR007330 (SUPERFAMILY)
PG013133	216.393	206.732	209.796	228.352	218.999	163.629	368.257	242.632	253.784	560.359	378.503	426.193	210.974	203.66	288.224	455.018	CAX82775.1	Conserved hypothetical protein [Schistosoma japonicum]	-	-	1.4e-120	0.69	F:nucleic acid binding; P:DNA integration	-	-	IPR012337 (G3DSA:3.30.420.GENE3D); IPR001584 (PFAM); PTHR24559 (PANTHER); PTHR24559:SF165 (PANTHER); IPR001584 (PROSITE_PROFILES); IPR012337 (SUPERFAMILY)
PG013168	516.567	544.289	563.681	381.992	371.05	336.26	634.351	611.572	597.986	695.51	796.941	756.591	541.512	363.101	614.636	749.68	CCD80272.1	rpgr-interacting protein 1 related [Schistosoma mansoni]	-	-	6.7e-26	0.64	-	K16550	-	no IPS match
PG013184	1260.89	1507.45	1274.85	1585.03	1474.85	1670.77	955.725	911.26	1288.78	2141.62	2354.24	2280.44	1347.73	1576.88	1051.92	2258.77	NA	---NA---	-	-	-	-	-	-	-	no IPS match
PG013260	3468.23	2909.4	3570.89	4883.87	5614.99	4984.15	2532.06	2572.14	2589.38	2461.3	3068.71	2737.77	3316.17	5161	2564.53	2755.92	NA	---NA---	-	-	-	-	-	K10380	-	no IPS match
PG013295	2811.1	3445.23	3091.75	1363.97	2515.41	1910.17	1613.35	2433.29	1976.99	1631.04	1467	1484.62	3116.03	1929.85	2007.88	1527.55	CAX83703.1	Gag-Pol polyprotein [Schistosoma japonicum]	-	-	0	0.97	F:RNA-directed DNA polymerase activity; P:RNA-dependent DNA replication; F:RNA binding; F:zinc ion binding; P:DNA integration	-	EC:2.7.7.49	IPR012337 (G3DSA:3.30.420.GENE3D); IPR000477 (PFAM); G3DSA:3.30.70.270 (GENE3D); IPR001584 (PFAM); G3DSA:3.10.10.10 (GENE3D); PTHR10178:SF250 (PANTHER); PTHR10178 (PANTHER); IPR000477 (PROSITE_PROFILES); IPR001584 (PROSITE_PROFILES); IPR012337 (SUPERFAMILY); SSF56672 (SUPERFAMILY)
PG013335	497.84	563.715	562.834	448.648	749.899	549.539	296.961	276.746	271.029	365.735	400.533	347.773	541.463	582.696	281.579	371.347	NA	---NA---	-	-	-	-	-	-	-	no IPS match
PG013434	363.801	337.729	343.363	250.843	220.428	225.844	459.11	459.098	442.415	355.343	379.727	335.541	348.298	232.372	453.541	356.87	CCD76393.1	hypothetical protein Smp_156450.1 [Schistosoma mansoni]	-	-	1.3e-47	0.95	P:RNA metabolic process; F:RNA binding; F:DNA binding	K14327	-	G3DSA:1.10.3840.10 (GENE3D); PTHR12839 (PANTHER)
PG013563	424.903	447.961	425.482	229.899	399.484	300.304	695.549	520.734	588.862	843.835	812.866	781.159	432.782	309.896	601.715	812.62	CAX73208.1	hypothetical protein [Schistosoma japonicum]	-	-	0	0.82	F:RNA-directed DNA polymerase activity; P:RNA-dependent DNA replication; F:RNA binding; F:aspartic-type endopeptidase activity; P:proteolysis; P:DNA integration	-	EC:3.4.23; EC:2.7.7.49	IPR000477 (PFAM); G3DSA:3.10.10.10 (GENE3D); G3DSA:3.30.70.270 (GENE3D); PTHR10178:SF262 (PANTHER); PTHR10178 (PANTHER); IPR000477 (PROSITE_PROFILES); SSF56672 (SUPERFAMILY)
PG013918	2830.47	3282.15	2976.73	120.576	209.955	138.032	10915.2	11284	11000.6	407.668	297.666	326.17	3029.79	156.188	11066.6	343.834	NA	---NA---	-	-	1.8e-91	0.92	-	-	-	TRANSMEMBRANE (PHOBIUS); CYTOPLASMIC_DOMAIN (PHOBIUS); NON_CYTOPLASMIC_DOMAIN (PHOBIUS); TRANSMEMBRANE (PHOBIUS); NON_CYTOPLASMIC_DOMAIN (PHOBIUS)
PG013928	305.073	318.516	321.341	396.54	643.542	501.734	195.919	301.687	289.371	288.184	369.97	379.977	314.977	513.938	262.326	346.044	AAX26291.2	SJCHGC04417 protein [Schistosoma japonicum]	-	Yes	2.5e-47	0.66	-	-	-	CYTOPLASMIC_DOMAIN (PHOBIUS); NON_CYTOPLASMIC_DOMAIN (PHOBIUS); TRANSMEMBRANE (PHOBIUS); NON_CYTOPLASMIC_DOMAIN (PHOBIUS); TRANSMEMBRANE (PHOBIUS); TMhelix (TMHMM); TMhelix (TMHMM)
PG014022	411.103	405.262	416.541	524.959	408.74	442.284	68.2516	64.5926	60.5288	49.7706	81.3748	65.7097	410.969	458.661	64.4577	65.6184	AAM93546.1	polyprotein [Schistosoma japonicum]	-	-	2.7e-65	0.99	F:RNA binding; F:RNA-directed DNA polymerase activity; P:RNA-dependent DNA replication	-	EC:2.7.7.49	IPR006616 (SMART); IPR005135 (G3DSA:3.60.10.GENE3D); IPR005135 (PFAM); IPR024518 (PFAM); PTHR31649 (PANTHER); IPR005135 (SUPERFAMILY)
PG014240	87.5104	73.7837	78.0594	52.7832	33.2509	39.3316	148.719	102.79	113.787	311.633	490.684	442.708	79.7845	41.7886	121.765	415.008	AAW27299.1	SJCHGC08859 protein [Schistosoma japonicum]	-	-	1.1e-100	1	-	-	-	no IPS match
PG014420	443.128	182.112	314.348	463.719	400.554	438.396	308.586	179.462	226.345	529.829	615.641	535.676	313.196	434.223	238.131	560.382	CAX73547.1	hypotheticial protein [Schistosoma japonicum]	-	-	0	0.96	F:RNA-directed DNA polymerase activity; P:RNA-dependent DNA replication; F:RNA binding; F:aspartic-type endopeptidase activity; P:proteolysis; P:DNA integration	-	EC:3.4.23; EC:2.7.7.49	Coil (COILS); G3DSA:3.10.10.10 (GENE3D); IPR000477 (PFAM); G3DSA:3.30.70.270 (GENE3D); IPR018061 (PFAM); PTHR10178 (PANTHER); PTHR10178:SF262 (PANTHER); IPR001969 (PROSITE_PATTERNS); IPR000477 (PROSITE_PROFILES); IPR021109 (SUPERFAMILY); SSF56672 (SUPERFAMILY)
PG014989	524.945	578.822	603.434	823.602	853.919	731.449	387.569	431.992	395.932	212.594	290.419	227.107	569.067	802.99	405.164	243.374	NA	---NA---	-	-	0	1	F:RNA-directed DNA polymerase activity; P:RNA-dependent DNA replication; F:RNA binding; F:aspartic-type endopeptidase activity; P:proteolysis; F:zinc ion binding; P:DNA integration	-	EC:3.4.23; EC:2.7.7.49	Coil (COILS); Coil (COILS); G3DSA:3.30.70.270 (GENE3D); G3DSA:3.10.10.10 (GENE3D); IPR000477 (PFAM); PTHR10178 (PANTHER); PTHR10178:SF278 (PANTHER); IPR000477 (PROSITE_PROFILES); SSF56672 (SUPERFAMILY)
PG015097	1357.27	1486.02	1342.31	917.063	880.811	900.676	1560.05	1280.23	1524.44	2778.96	1822.13	2513.5	1395.2	899.517	1454.91	2371.53	CAX83695.1	Gap-Pol polyprotein [Schistosoma japonicum]	-	-	0	0.95	F:zinc ion binding; F:nucleic acid binding	-	-	Coil (COILS); IPR021109 (SUPERFAMILY)
PG015099	557.014	570.205	451.821	562.958	543.074	589.373	238.174	236.209	355.762	1118.12	412.4	451.864	526.347	565.135	276.715	660.795	AAC62957.1	reverse transcriptase Mag-Sj [Schistosoma japonicum]	-	-	4.6e-77	0.86	F:RNA-directed DNA polymerase activity	-	EC:2.7.7.49	no IPS match
PG015415	389.633	397.244	434.781	574.44	591.69	486.368	325.112	328.571	345.823	210.128	293.98	233.965	407.219	550.833	333.169	246.024	KGB38472.1	hypothetical protein MS3_06858 [Schistosoma haematobium]	-	-	0	0.76	-	-	-	G3DSA:1.10.287.770 (GENE3D); TRANSMEMBRANE (PHOBIUS); NON_CYTOPLASMIC_DOMAIN (PHOBIUS); CYTOPLASMIC_DOMAIN (PHOBIUS)
PG015458	2451.95	2600.65	2611.56	2835.59	2725.27	2860.1	1946.53	1880.16	1963.12	1224.98	1573.52	1340.06	2554.72	2806.99	1929.94	1379.52	KGB32362.1	Titin, partial [Schistosoma haematobium]	-	-	0	0.94	F:protein binding	-	-	IPR003598 (SMART); IPR003599 (SMART); IPR013783 (G3DSA:2.60.40.GENE3D); IPR013783 (G3DSA:2.60.40.GENE3D); IPR013098 (PFAM); IPR013783 (G3DSA:2.60.40.GENE3D); PTHR19897 (PANTHER); PTHR19897:SF142 (PANTHER); IPR007110 (PROSITE_PROFILES); IPR007110 (PROSITE_PROFILES); IPR007110 (PROSITE_PROFILES); SSF48726 (SUPERFAMILY); SSF48726 (SUPERFAMILY); SSF48726 (SUPERFAMILY); SSF48726 (SUPERFAMILY)
PG015533	2649.17	1711.28	2194.88	1240.42	1366.49	1325.27	2457.51	2570.26	2497.77	3220.79	2344.65	2863.78	2185.11	1310.73	2508.52	2809.74	CAX83704.1	Gag-Pol polyprotein [Schistosoma japonicum]	-	-	0	0.96	F:RNA-directed DNA polymerase activity; P:RNA-dependent DNA replication; F:RNA binding; F:aspartic-type endopeptidase activity; P:proteolysis; F:zinc ion binding; P:DNA integration	-	EC:3.4.23; EC:2.7.7.49	G3DSA:3.10.10.10 (GENE3D); IPR021109 (G3DSA:2.40.70.GENE3D); G3DSA:3.30.70.270 (GENE3D); IPR018061 (PFAM); IPR000477 (PFAM); PTHR10178:SF280 (PANTHER); PTHR10178 (PANTHER); IPR001995 (PROSITE_PROFILES); IPR000477 (PROSITE_PROFILES); SSF56672 (SUPERFAMILY); IPR021109 (SUPERFAMILY)
PG015684	1141.56	1152.23	1141.58	460.948	586.859	541.135	842.355	1066.26	1025.85	710.805	929.691	821.901	1145.12	529.647	978.155	820.799	CAX83701.1	pol polyprotei [Schistosoma japonicum]	-	-	0	0.96	F:RNA-directed DNA polymerase activity; P:RNA-dependent DNA replication; F:RNA binding; F:zinc ion binding; P:DNA integration; F:calcium-dependent phospholipid binding; F:calcium ion binding	-	EC:2.7.7.49	IPR018502 (PFAM); IPR018502 (G3DSA:1.10.220.GENE3D); G3DSA:3.10.10.10 (GENE3D); IPR000477 (PFAM); G3DSA:3.30.70.270 (GENE3D); PTHR10178:SF280 (PANTHER); PTHR10178 (PANTHER); IPR000477 (PROSITE_PROFILES); SSF56672 (SUPERFAMILY); SSF47874 (SUPERFAMILY)
PG015781	16.0232	14.5572	14.9626	18.4848	14.9264	17.1582	792.975	562.961	618.115	14.5397	33.2705	14.8234	15.181	16.8565	658.017	20.8779	AAW24505.1	SJCHGC05047 protein [Schistosoma japonicum]	Yes	-	2.4e-18	0.83	-	-	-	SIGNAL_PEPTIDE_C_REGION (PHOBIUS); SIGNAL_PEPTIDE (PHOBIUS); SIGNAL_PEPTIDE_N_REGION (PHOBIUS); SIGNAL_PEPTIDE_H_REGION (PHOBIUS); NON_CYTOPLASMIC_DOMAIN (PHOBIUS); SignalP-noTM (SIGNALP_EUK)
Sja_S23360909	19.8682	23.8094	36.7225	18.5936	19.7638	15.3543	26.2912	23.9285	17.6487	410.952	569.232	511.586	26.8	17.9039	22.6228	497.257	AAA31399.1	MHC RLA [Oryctolagus cuniculus]	-	-	2.8e-132	0.73	P:macromolecule metabolic process; P:primary metabolic process	K06751	-	SSF56672 (SUPERFAMILY)
Sja_S23362334	280.669	604.719	390.319	575.394	1044.2	835.057	21.4801	48.0935	40.8406	1439.17	1035.23	1315.13	425.236	818.219	36.8047	1263.18	BAE87353.1	unnamed protein product [Macaca fascicularis]	-	-	1.5e-13	0.95	-	-	-	no IPS match
Sja_S23365227	27.0813	46.5264	23.4569	36.9177	22.8956	44.7215	21.7983	18.2886	18.946	634.053	1613.33	1246.99	32.3548	34.8449	19.6776	1164.79	ACK58465.1	alpha-hemoglobin (predicted) [Oryctolagus cuniculus]	-	-	1.3e-98	1	F:heme binding; C:hemoglobin complex; F:oxygen transporter activity; P:oxygen transport; F:iron ion binding; F:oxygen binding	K13822	-	no IPS match
Sja_S23365692	662.754	471.619	662.862	488.105	159.16	347.664	58.2956	53.4374	38.8367	22.0732	41.2174	78.7965	599.078	331.643	50.1899	47.3624	NA	---NA---	-	Yes	-	-	-	-	-	IPR011049 (G3DSA:2.150.10.GENE3D); TRANSMEMBRANE (PHOBIUS); CYTOPLASMIC_DOMAIN (PHOBIUS); NON_CYTOPLASMIC_DOMAIN (PHOBIUS); SSF101967 (SUPERFAMILY); TMhelix (TMHMM)
Sja_S23365719	3665.22	3472.1	3709.16	3920.73	2916.64	3578.68	1804.67	2025.94	2748.88	4703.44	4683.48	4912.3	3615.49	3472.01	2193.17	4766.41	AAY97889.1	unknown [Schistosoma japonicum]	Yes	-	3e-45	0.9	-	-	-	SIGNAL_PEPTIDE_H_REGION (PHOBIUS); SIGNAL_PEPTIDE_N_REGION (PHOBIUS); NON_CYTOPLASMIC_DOMAIN (PHOBIUS); SIGNAL_PEPTIDE (PHOBIUS); SIGNAL_PEPTIDE_C_REGION (PHOBIUS); SignalP-TM (SIGNALP_GRAM_POSITIVE); SignalP-noTM (SIGNALP_EUK); SignalP-noTM (SIGNALP_GRAM_NEGATIVE)
Sja_S23366389	1027.08	1329.28	1219.11	2316.9	2232.14	1977.92	1094.32	1131.86	1067.16	645.425	786.26	729.148	1191.82	2175.65	1097.78	720.278	NA	---NA---	-	-	-	-	-	-	-	NON_CYTOPLASMIC_DOMAIN (PHOBIUS); TRANSMEMBRANE (PHOBIUS); NON_CYTOPLASMIC_DOMAIN (PHOBIUS); CYTOPLASMIC_DOMAIN (PHOBIUS); TRANSMEMBRANE (PHOBIUS)
Sja_S23367684	195.096	169.944	179.814	310.609	303.907	274.846	313.013	516.067	386.714	68.8905	72.8517	82.4265	181.618	296.454	405.264	74.7229	NA	---NA---	-	Yes	-	-	-	-	-	NON_CYTOPLASMIC_DOMAIN (PHOBIUS); TRANSMEMBRANE (PHOBIUS); CYTOPLASMIC_DOMAIN (PHOBIUS); TMhelix (TMHMM)
Sja_S23367919	7385.37	7222.13	7437.86	8880.8	9227.7	8728.33	7269.56	7107.95	7367.86	3587.15	4563.62	3926.45	7348.45	8945.61	7248.45	4025.74	AAX26046.2	SJCHGC03466 protein [Schistosoma japonicum]	Yes	-	6.5e-121	1	F:catalytic activity; P:metabolic process	K16860	-	IPR001736 (SMART); G3DSA:3.30.870.10 (GENE3D); IPR025202 (PFAM); PTHR10185:SF14 (PANTHER); PTHR10185 (PANTHER); IPR001736 (PROSITE_PROFILES); SignalP-noTM (SIGNALP_EUK); SSF56024 (SUPERFAMILY)
Sja_S23368570	783.189	576.59	756.067	777.802	629.677	839.419	387.049	466.54	390.402	213.879	364.822	281.501	705.282	748.966	414.664	286.734	AAX24541.2	SJCHGC03712 protein [Schistosoma japonicum]	-	-	2.4e-79	1	F:protein binding	-	-	IPR007110 (PROSITE_PROFILES)
Sja_S23369075	671.125	805.55	694.163	760.093	1217.3	990.087	565.965	550.698	582.692	457.509	432.313	444.647	723.613	989.161	566.452	444.823	NA	---NA---	-	-	-	-	-	-	-	no IPS match
Sja_S23369473	748.115	750.65	730.469	1053.13	1051.85	924.185	615.372	568.346	562.51	325.818	433.234	377.944	743.078	1009.72	582.076	378.999	NA	---NA---	-	-	-	-	-	-	-	no IPS match
Sja_S23371994	140.111	352.759	194.542	184.921	182.289	140.822	287.506	311.629	326.321	156.264	143.175	123.524	229.137	169.344	308.486	140.988	NA	---NA---	-	-	-	-	-	-	-	TRANSMEMBRANE (PHOBIUS); CYTOPLASMIC_DOMAIN (PHOBIUS); NON_CYTOPLASMIC_DOMAIN (PHOBIUS)
Sja_S23372837	3116.35	2884.7	2747.97	3436.24	2769.06	3243.99	1769.4	1844.86	2465.62	4782.87	3420.76	4460.75	2916.34	3149.76	2026.62	4221.46	NA	---NA---	-	Yes	-	-	-	-	-	CYTOPLASMIC_DOMAIN (PHOBIUS); TRANSMEMBRANE (PHOBIUS); NON_CYTOPLASMIC_DOMAIN (PHOBIUS); TMhelix (TMHMM)
Sja_S23377582	1977.39	1828.01	1865.22	1794.98	1851.38	1729.93	502.593	386.697	422.018	2567.98	2348.97	2406.9	1890.21	1792.1	437.103	2441.28	AAX31060.1	SJCHGC09770 protein [Schistosoma japonicum]	-	-	4e-37	0.98	-	-	-	IPR021442 (PFAM)
Sja_S23378882	2855.28	3443.92	2653.88	4941.25	3577.78	4140.74	881.55	831.463	1026.01	2285.3	2185.89	2210.66	2984.36	4219.92	913.008	2227.28	AAW26979.1	SJCHGC05353 protein [Schistosoma japonicum]	-	-	8.8e-27	1	-	-	-	no IPS match
Sja_S23379190	150.747	205.807	169.276	206.299	676.168	372.942	322.717	242.487	257.121	328.938	418.864	392.454	175.277	418.469	274.108	380.085	AAX24508.2	SJCHGC02890 protein [Schistosoma japonicum]	-	-	2e-101	0.96	-	-	-	Coil (COILS)
Sja_S23379682	1081.14	1276.29	1154.84	678.519	593.483	574.69	749.958	695.834	678.254	1275.25	1405.24	1368.53	1170.76	615.564	708.015	1349.67	NA	---NA---	-	Yes	-	-	-	-	-	TRANSMEMBRANE (PHOBIUS); CYTOPLASMIC_DOMAIN (PHOBIUS); NON_CYTOPLASMIC_DOMAIN (PHOBIUS); TMhelix (TMHMM)
Sja_S23379857	387.918	359.152	381.007	518.584	883.976	659.198	221.154	237.026	192.819	80.7271	127.525	115.417	376.026	687.253	217	107.89	NA	---NA---	-	-	-	-	-	-	-	no IPS match
Sja_S23379926	230.711	150.277	198.501	118.622	80.8293	105.496	156.988	276.687	210.769	559.437	849.361	649.463	193.163	101.649	214.815	686.087	CAX82664.1	hypotheticial protein [Schistosoma japonicum]	Yes	-	1.5e-48	1	-	-	-	SIGNAL_PEPTIDE_H_REGION (PHOBIUS); SIGNAL_PEPTIDE_N_REGION (PHOBIUS); SIGNAL_PEPTIDE_C_REGION (PHOBIUS); NON_CYTOPLASMIC_DOMAIN (PHOBIUS); SIGNAL_PEPTIDE (PHOBIUS); SignalP-noTM (SIGNALP_EUK)
Sja_S23381326	347.422	498.544	377.134	132.59	957.44	491.12	559.935	1168.92	868.409	538.184	1163.42	808.136	407.7	527.05	865.753	836.579	CAX75089.1	Protein VHS3 (Viable in a HAL3 SIT4 background protein 3) [Schistosoma japonicum]	Yes	-	3.5e-36	0.82	-	-	-	SIGNAL_PEPTIDE (PHOBIUS); SIGNAL_PEPTIDE_N_REGION (PHOBIUS); NON_CYTOPLASMIC_DOMAIN (PHOBIUS); SIGNAL_PEPTIDE_C_REGION (PHOBIUS); SIGNAL_PEPTIDE_H_REGION (PHOBIUS); SignalP-TM (SIGNALP_GRAM_POSITIVE); SignalP-noTM (SIGNALP_EUK)
Sja_S23381746	512.784	488.137	475.49	714.444	892.028	868.458	684.406	742.307	709.783	1578	1243.48	1420.17	492.137	824.977	712.165	1413.88	NA	---NA---	-	-	-	-	-	-	-	no IPS match
Sja_S23381933	202.575	248.765	188.36	168.07	68.227	131.26	468.396	329.263	396.776	778.17	476.503	611.88	213.233	122.519	398.145	622.184	NA	---NA---	-	-	-	-	-	-	-	no IPS match
Sja_S23383027	10.3448	9.89705	14.0173	14.1373	13.7739	11.0635	11.9557	17.4934	11.7057	634.073	416.381	569.039	11.4197	12.9916	13.7183	539.831	NA	---NA---	-	-	-	-	-	-	-	no IPS match
Sja_S23383090	99.8638	117.144	140.124	189.231	141.762	141.473	122.561	164.009	132.849	3647.81	1890.14	2971.49	119.044	157.489	139.806	2836.48	NA	---NA---	-	-	-	-	-	-	-	no IPS match
Sja_S23383389	19.8423	15.0357	10.3897	12.581	11.7987	13.8872	10.493	7.7501	14.3702	2568.99	862.456	1896.17	15.0892	12.7557	10.8711	1775.87	CAD62471.1	cytochrome b [Oryctolagus cuniculus]	-	-	1.4e-16	1	F:metal ion binding; F:oxidoreductase activity; C:respiratory chain; F:electron carrier activity; C:integral to membrane; P:respiratory electron transport chain; C:mitochondrion	K00412	-	no IPS match
Sja_S23384347	1662.5	1621.39	1608.7	1531.79	1647.34	1447.19	751.898	787.437	818.766	1861.59	1435.44	1641.1	1630.86	1542.11	786.034	1646.04	NA	---NA---	-	-	-	-	-	-	-	no IPS match
Sja_S23384986	2758.75	3304.32	2957.68	4925.17	7112.26	5560.7	1243.99	1434.26	1289.1	4362.85	2616.97	3206.72	3006.92	5866.04	1322.45	3395.51	CAX73977.1	hypothetical protein [Schistosoma japonicum]	-	-	1e-26	0.84	-	-	-	IPR021442 (PFAM)
Sja_S23385106	146.184	197.399	162.918	176.661	148.94	149.32	211.607	286.658	211.891	465.66	376.423	372.161	168.834	158.307	236.719	404.748	NA	---NA---	-	-	-	-	-	-	-	no IPS match
Sja_S23385389	699.485	1037.01	828.04	461.643	899.918	730.192	327.08	411.103	286.625	260.892	347.145	296.153	854.846	697.251	341.603	301.397	AAW27292.1	SJCHGC02493 protein [Schistosoma japonicum]	-	-	1.2e-36	0.69	-	-	-	Coil (COILS)
Sja_S23385553	660.274	666.421	676.715	2007.28	1337.35	1743.92	1263.26	1021.71	1153.66	759.125	614.165	595.916	667.803	1696.18	1146.21	656.402	CAX82578.1	hypothetical protein [Schistosoma japonicum]	-	Yes	2.8e-94	0.97	-	-	-	CYTOPLASMIC_DOMAIN (PHOBIUS); NON_CYTOPLASMIC_DOMAIN (PHOBIUS); TRANSMEMBRANE (PHOBIUS); TMhelix (TMHMM)
Sja_S23386182	461.96	520.47	440.201	459.144	545.834	456.664	193.369	214.986	239.386	506.116	403.852	463.222	474.21	487.214	215.914	457.73	NA	---NA---	-	-	-	-	-	-	-	no IPS match
Sja_S23386806	1376.78	1816.17	1362.3	1797.09	1594.71	1460.4	508.808	641.573	720.592	1394	1335.98	1395.11	1518.42	1617.4	623.657	1375.03	NA	---NA---	-	Yes	-	-	-	-	-	TMhelix (TMHMM)
Sja_S23387664	368.028	349.177	351.78	146.312	370.673	200.592	523.523	293.832	442.941	335.974	695.383	529.794	356.329	239.192	420.099	520.383	NA	---NA---	-	Yes	-	-	-	-	-	CYTOPLASMIC_DOMAIN (PHOBIUS); TRANSMEMBRANE (PHOBIUS); NON_CYTOPLASMIC_DOMAIN (PHOBIUS); TMhelix (TMHMM)
Sja_S23387894	7.01165	8.3261	10.6878	9.00665	7.1061	8.0952	7.2745	8.71025	7.8574	687.828	179.294	460.541	8.67518	8.06932	7.94738	442.554	AAX30965.2	SJCHGC09657 protein [Schistosoma japonicum]	-	-	3.5e-11	0.86	-	-	-	NON_CYTOPLASMIC_DOMAIN (PHOBIUS); SIGNAL_PEPTIDE_N_REGION (PHOBIUS); SIGNAL_PEPTIDE_H_REGION (PHOBIUS); SIGNAL_PEPTIDE_C_REGION (PHOBIUS); SIGNAL_PEPTIDE (PHOBIUS)
Sja_S23389228	382.644	395.783	352.045	194.363	335.854	209.264	577.595	394.033	548.066	449.009	702.044	569.775	376.824	246.494	506.565	573.609	NA	---NA---	-	-	-	-	-	-	-	NON_CYTOPLASMIC_DOMAIN (PHOBIUS); CYTOPLASMIC_DOMAIN (PHOBIUS); TRANSMEMBRANE (PHOBIUS)
Sja_S23390008	304.038	214.839	281.406	179.553	71.6358	125.378	423.525	360.504	392.962	430.039	572.739	488.208	266.761	125.522	392.33	496.995	NA	---NA---	-	-	-	-	-	-	-	no IPS match
Sja_S23390258	1001.21	2000.93	1377.83	879.521	1835.4	1251.52	1998.09	2781.2	2516.71	1167.74	1287.1	1235.44	1459.99	1322.15	2432	1230.09	NA	---NA---	-	-	-	-	-	-	-	no IPS match
Sja_S23391595	14.0508	17.9232	18.1065	17.9454	21.3626	18.9339	26.2386	25.2706	17.3853	2817.03	1109.82	2091.06	16.6935	19.414	22.9648	2005.97	NA	---NA---	-	-	-	-	-	-	-	no IPS match
Sja_S23393259	881.202	460.428	787.247	326.81	555.246	395.581	1060.72	615.233	843.423	1036.49	1279.39	1051.32	709.626	425.879	839.792	1122.4	CAX75919.1	hypothetical protein [Schistosoma japonicum]	-	Yes	9.6e-19	0.97	-	-	-	TRANSMEMBRANE (PHOBIUS); TRANSMEMBRANE (PHOBIUS); CYTOPLASMIC_DOMAIN (PHOBIUS); NON_CYTOPLASMIC_DOMAIN (PHOBIUS); NON_CYTOPLASMIC_DOMAIN (PHOBIUS); TMhelix (TMHMM)
Sja_S23394055	360.378	266.228	359.098	154.856	175.958	151.883	208.496	209.208	252.915	131.962	345.513	253.114	328.568	160.899	223.539	243.53	CAX75658.1	hypothetical protein [Schistosoma japonicum]	-	-	1.1e-127	0.97	-	-	-	no IPS match
Sja_S23394251	886.401	1439.93	1177.98	1568.58	1560.11	1485.18	633.022	787.04	757.158	686.137	893.054	727.771	1168.1	1537.96	725.74	768.988	NA	---NA---	-	-	-	-	-	-	-	no IPS match
Sja_S23398021	2982.56	1315.82	2097.65	1522.23	1787.88	1565.84	2623.24	2143.84	2356.85	889.12	1188.86	1156.77	2132.01	1625.32	2374.64	1078.25	AAX31016.1	SJCHGC09721 protein [Schistosoma japonicum]	-	Yes	6.2e-32	1	-	-	-	NON_CYTOPLASMIC_DOMAIN (PHOBIUS); TRANSMEMBRANE (PHOBIUS); CYTOPLASMIC_DOMAIN (PHOBIUS); TMhelix (TMHMM)
Sja_S23398179	139.592	247.506	190.306	392.458	310.592	312.003	113.471	109.542	112.905	206.106	206.098	202.889	192.468	338.351	111.972	205.031	NA	---NA---	-	Yes	-	-	-	-	-	TRANSMEMBRANE (PHOBIUS); NON_CYTOPLASMIC_DOMAIN (PHOBIUS); CYTOPLASMIC_DOMAIN (PHOBIUS); TMhelix (TMHMM)
Sja_S23398992	146.56	91.6726	175.56	8812.5	7468.28	8216.39	6101.92	8625.49	8525.94	4535.33	7107.84	5980.47	137.931	8165.72	7751.12	5874.55	AAW25913.1	SJCHGC04768 protein [Schistosoma japonicum]	Yes	Yes	1.7e-133	0.97	-	-	-	IPR012615 (PFAM); SIGNAL_PEPTIDE_N_REGION (PHOBIUS); SIGNAL_PEPTIDE_H_REGION (PHOBIUS); SIGNAL_PEPTIDE (PHOBIUS); SIGNAL_PEPTIDE_C_REGION (PHOBIUS); NON_CYTOPLASMIC_DOMAIN (PHOBIUS); SignalP-noTM (SIGNALP_EUK); TMhelix (TMHMM)
Sja_S23402001	3343.74	3648.48	3808	4240.39	4344.09	4393.59	2259.95	1267.72	1807.01	2023.54	2439.78	2200.77	3600.07	4326.02	1778.23	2221.36	NA	---NA---	-	Yes	-	-	-	-	-	TRANSMEMBRANE (PHOBIUS); NON_CYTOPLASMIC_DOMAIN (PHOBIUS); CYTOPLASMIC_DOMAIN (PHOBIUS); TMhelix (TMHMM)
Sja_S23402596	1301.63	1501.04	1372.99	1481.47	2283.22	1918.4	825.51	805.924	840.89	1008.4	983.839	1012.93	1391.89	1894.36	824.108	1001.72	AAW26947.1	SJCHGC05407 protein [Schistosoma japonicum]	-	Yes	5.4e-30	0.96	F:aminoacyl-tRNA hydrolase activity	K04794	EC:3.1.1.29	IPR023476 (G3DSA:3.40.1490.GENE3D); IPR002833 (PFAM); TRANSMEMBRANE (PHOBIUS); NON_CYTOPLASMIC_DOMAIN (PHOBIUS); CYTOPLASMIC_DOMAIN (PHOBIUS); IPR023476 (SUPERFAMILY); TMhelix (TMHMM)
Sja_S23403781	459.702	287.296	420.947	479.541	124.328	331.596	1057.09	850.76	918.293	577.395	540.486	531.382	389.315	311.822	942.049	549.754	NA	---NA---	-	-	-	-	-	-	-	no IPS match
Sja_S23416567	833.405	819.035	877.098	1203.73	1008.73	1099.13	1492.12	1523.74	1444.6	2053.73	1715.32	1848.92	843.179	1103.86	1486.82	1872.66	NA	---NA---	-	-	-	-	-	-	-	no IPS match
Sja_S23418592	286.272	477.701	305.671	388.596	575.936	474.231	209.828	207.826	208.819	234.624	297.305	242.319	356.548	479.588	208.824	258.083	NA	---NA---	-	Yes	-	-	-	-	-	TRANSMEMBRANE (PHOBIUS); NON_CYTOPLASMIC_DOMAIN (PHOBIUS); CYTOPLASMIC_DOMAIN (PHOBIUS); TMhelix (TMHMM)
Sja_S23418700	617.759	707.481	602.823	551.472	422.111	492.709	522.532	630.977	618.709	1663.78	1144.49	1568.55	642.688	488.764	590.74	1458.94	NA	---NA---	-	-	-	-	-	-	-	no IPS match
Sja_S23418934	285.208	407.711	338.772	235.891	320.695	233.677	358.426	342.939	379.477	574.916	476.964	507.002	343.897	263.421	360.281	519.627	NA	---NA---	-	-	-	-	-	-	-	TRANSMEMBRANE (PHOBIUS); NON_CYTOPLASMIC_DOMAIN (PHOBIUS); CYTOPLASMIC_DOMAIN (PHOBIUS)
Sja_S23423062	416.697	328.887	326.642	326.739	273.874	269.197	644.77	594.12	702.817	1050.96	1765.82	1422.78	357.409	289.936	647.236	1413.19	NA	---NA---	-	-	-	-	-	-	-	no IPS match
Sja_S23424867	575.586	475.456	530.379	249.246	233.833	264.108	519.326	581.107	506.9	926.771	760.782	871.914	527.141	249.063	535.778	853.156	NA	---NA---	-	-	-	-	-	-	-	no IPS match
Sja_S23425940	585.726	605.995	611.197	358.28	436.78	424.631	413.959	480.907	481.933	228.529	370.904	296.176	600.973	406.564	458.933	298.536	CCD82812.1	putative multidrug resistance protein 1 (ATP-binding cassette C1) [Schistosoma mansoni]	-	Yes	6.5e-33	0.89	P:transmembrane transport; F:xenobiotic-transporting ATPase activity; C:integral to membrane; P:ATP catabolic process; F:ATP binding	-	EC:3.6.3.44	CYTOPLASMIC_DOMAIN (PHOBIUS); NON_CYTOPLASMIC_DOMAIN (PHOBIUS); TRANSMEMBRANE (PHOBIUS); TMhelix (TMHMM)
Sja_S23426036	329.384	359.318	327.051	258.869	206.799	194.877	494.434	604.106	558.934	962.249	630.047	759.499	338.584	220.182	552.492	783.931	NA	---NA---	-	-	-	-	-	-	-	no IPS match
Sja_S23434826	687.932	850.636	805.965	783.684	876.337	797.318	505.303	623.449	569.893	366.016	455.731	423.397	781.511	819.113	566.215	415.048	AAW27495.1	SJCHGC02601 protein [Schistosoma japonicum]	-	-	1e-119	1	-	-	-	no IPS match
Sja_S23515036	1847.46	2215.52	1731.93	1586.61	1862.24	1584.94	827.237	993.611	1022.56	1081.22	1289.58	1246.31	1931.64	1677.93	947.802	1205.7	AAS68255.1	egg protein CP391S [Schistosoma japonicum]	-	Yes	0	1	-	-	-	CYTOPLASMIC_DOMAIN (PHOBIUS); TRANSMEMBRANE (PHOBIUS); NON_CYTOPLASMIC_DOMAIN (PHOBIUS); TMhelix (TMHMM)
Sja_S23515048	390.562	574.815	488.997	235.339	188.168	168.906	166.92	66.4126	175.778	431.857	143.563	258.589	484.791	197.471	136.37	278.003	AAS68243.1	egg protein CP111 [Schistosoma japonicum]	-	Yes	0	1	-	-	-	CYTOPLASMIC_DOMAIN (PHOBIUS); TRANSMEMBRANE (PHOBIUS); TRANSMEMBRANE (PHOBIUS); CYTOPLASMIC_DOMAIN (PHOBIUS); NON_CYTOPLASMIC_DOMAIN (PHOBIUS); TMhelix (TMHMM); TMhelix (TMHMM)
Sja_S23515403	15.5429	10.2522	22.5866	12.3394	21.8579	12.5868	1076.97	642.103	904.849	13.2843	17.7813	14.4162	16.1273	15.5947	874.64	15.1606	AAP06149.2	SJCHGC04696 protein [Schistosoma japonicum]	-	-	6e-107	1	C:viral nucleocapsid; F:RNA binding	-	-	IPR009522 (PFAM)
Sja_S23515461	3743.2	3603.7	3836.44	5232.34	6605.09	5238.77	2257.99	1343.12	1669.34	2374.91	2209.12	2281.87	3727.78	5692.07	1756.81	2288.63	AAP06092.1	hypothetical protein [Schistosoma japonicum]	-	-	2.9e-114	1	-	-	-	IPR021442 (PFAM)
Sja_S23515733	5505.52	5437.93	5159.95	6740.4	5140.42	6091.12	1509.79	1513.21	1411.86	915.135	1168.86	1113.79	5367.8	5990.65	1478.28	1065.93	CAX69621.1	DM9 domain-containing protein [Schistosoma japonicum]	-	-	4.4e-103	1	-	-	-	IPR006616 (SMART); IPR024518 (PFAM)
Sja_S23846010	351.663	730.608	536.555	38.3914	33.5692	57.7129	49.1395	112.053	97.2486	372.067	188.949	334.79	539.609	43.2245	86.1469	298.602	NA	---NA---	-	-	-	-	-	-	-	no IPS match
Sja_S23846726	267.246	191.674	213.83	173.162	210.627	194.455	572.896	828.773	714.674	420.512	372.812	375.586	224.25	192.748	705.448	389.637	NA	---NA---	-	-	-	-	-	-	-	no IPS match
Sja_S23847179	466.032	434.833	553.762	939.712	853.248	779.537	445.031	433.674	465.528	229.755	389.301	286.761	484.876	857.499	448.077	301.939	NA	---NA---	-	-	-	-	-	-	-	no IPS match
Sja_S23847184	1624.29	1783.35	1709.8	2742.01	2147.71	2616.81	1721.35	1387.58	1546.52	1008.04	1147.26	1035.17	1705.81	2502.18	1551.82	1063.49	NA	---NA---	-	-	-	-	-	-	-	no IPS match
Sja_S23847581	7908.81	6407.07	7353.92	8169.85	7198.89	7483.59	612.046	516.951	594.09	644.641	928.816	652.621	7223.27	7617.44	574.362	742.026	AAX26603.2	SJCHGC06460 protein [Schistosoma japonicum]	-	Yes	0	0.99	F:calcium ion binding; F:calcium-dependent phospholipid binding	-	-	IPR018502 (G3DSA:1.10.220.GENE3D); IPR018502 (PFAM); PTHR10502 (PANTHER); PTHR10502:SF63 (PANTHER); TRANSMEMBRANE (PHOBIUS); CYTOPLASMIC_DOMAIN (PHOBIUS); NON_CYTOPLASMIC_DOMAIN (PHOBIUS); SSF47874 (SUPERFAMILY); TMhelix (TMHMM)
Sja_S23848067	15235.2	13215.4	14053.6	20324.8	15492.8	16801.8	3505.3	2039.78	2839.94	1050.32	2475.74	1760.55	14168	17539.8	2795.01	1762.2	AAX24616.2	SJCHGC02738 protein [Schistosoma japonicum]	-	-	2.7e-46	0.92	-	-	-	no IPS match
Sja_S23848788	734.883	603.683	665.622	493.698	304.024	399.567	332.403	308.699	359.916	181.072	282.453	253.061	668.063	399.096	333.673	238.862	NA	---NA---	-	-	-	-	-	-	-	no IPS match
Sja_S23856975	523.015	706.796	545.372	628.031	663.783	651.563	570.607	519.99	497.205	215.708	345.928	263.057	591.728	647.792	529.267	274.898	AAW25498.1	SJCHGC04500 protein [Schistosoma japonicum]	-	-	3.2e-80	1	-	-	-	no IPS match
Sja_S23861326	369.892	170.699	257.532	500.871	680.511	681.446	14.3835	11.9901	9.9365	17.7386	12.968	11.6554	266.041	620.943	12.1034	14.1206	XP_735497.1	hypothetical protein [Plasmodium chabaudi chabaudi]	-	-	2e-21	1	-	-	-	no IPS match
Sja_S23861579	4749.78	3642.46	4240.54	6611.51	5530.28	4783.32	469.775	245.43	358.62	196.868	638.224	362.257	4210.93	5641.7	357.941	399.116	AAW27393.1	SJCHGC03840 protein [Schistosoma japonicum]	Yes	Yes	2.1e-25	1	-	-	-	SIGNAL_PEPTIDE_H_REGION (PHOBIUS); SIGNAL_PEPTIDE_N_REGION (PHOBIUS); NON_CYTOPLASMIC_DOMAIN (PHOBIUS); SIGNAL_PEPTIDE_C_REGION (PHOBIUS); SIGNAL_PEPTIDE (PHOBIUS); SignalP-noTM (SIGNALP_EUK); SignalP-TM (SIGNALP_GRAM_POSITIVE); SignalP-noTM (SIGNALP_GRAM_NEGATIVE); TMhelix (TMHMM); TMhelix (TMHMM)
Sja_S23864741	331.783	346.074	367.635	482.346	154.286	286.471	163.084	153.911	191.25	221.01	181.791	176.051	348.497	307.701	169.415	192.951	NA	---NA---	-	-	-	-	-	-	-	no IPS match
Sja_S23866265	2255.82	1632.47	2250.71	2703.56	2004.52	2163.76	1078.47	1185.87	1237.05	566.49	1052.09	814.467	2046.34	2290.61	1167.13	811.016	NA	---NA---	-	Yes	-	-	-	-	-	TRANSMEMBRANE (PHOBIUS); CYTOPLASMIC_DOMAIN (PHOBIUS); NON_CYTOPLASMIC_DOMAIN (PHOBIUS); TMhelix (TMHMM)
Sja_S23866441	715.911	599.307	533.603	1023.78	1442.25	1343.46	11.7166	8.49155	8.34295	11.0058	9.31555	11.939	616.274	1269.83	9.51705	10.7535	AAX30101.1	unknown [Schistosoma japonicum]	-	-	2.1e-35	1	-	K02261	-	no IPS match
Sja_S23872876	553.687	1038.03	703.551	423.659	535.104	491.139	635.009	647.932	675.5	1427.66	1036.55	1183.83	765.088	483.301	652.814	1216.02	AAW27271.1	SJCHGC08540 protein [Schistosoma japonicum]	-	-	1.2e-150	1	-	-	-	no IPS match
Sja_S23873566	3576.8	3859.35	4022.55	5169.14	4814.72	5024.15	4156.71	4738.51	4208.36	1140.18	1720.24	1375.24	3819.57	5002.67	4367.86	1411.89	AAW26580.1	SJCHGC05755 protein [Schistosoma japonicum]	-	-	9.5e-164	1	P:nucleoside metabolic process; F:transferase activity	K00760	-	IPR000836 (PFAM); IPR029057 (G3DSA:3.40.50.GENE3D); PTHR22573 (PANTHER); PTHR22573:SF9 (PANTHER); IPR029057 (SUPERFAMILY)
Sja_S23873827	1348.1	654.757	1017.13	309.206	1158.51	684.178	1098.53	1645.05	1489.28	994.702	682.979	886.903	1006.66	717.296	1410.95	854.861	AAW26319.1	SJCHGC05240 protein [Schistosoma japonicum]	-	Yes	1.4e-74	1	C:membrane; P:cell adhesion	-	-	IPR002159 (PFAM); CYTOPLASMIC_DOMAIN (PHOBIUS); TRANSMEMBRANE (PHOBIUS); NON_CYTOPLASMIC_DOMAIN (PHOBIUS); TMhelix (TMHMM)
Sja_S23873886	377.726	1111.16	522.691	2494	2861.98	2676.7	2062.11	1479.09	1639.33	941.894	1049.51	926.049	670.525	2677.56	1726.84	972.484	AAW26260.1	SJCHGC03631 protein [Schistosoma japonicum]	Yes	-	5.2e-150	1	-	-	-	Coil (COILS); SIGNAL_PEPTIDE_C_REGION (PHOBIUS); SIGNAL_PEPTIDE (PHOBIUS); SIGNAL_PEPTIDE_N_REGION (PHOBIUS); NON_CYTOPLASMIC_DOMAIN (PHOBIUS); SIGNAL_PEPTIDE_H_REGION (PHOBIUS); SignalP-noTM (SIGNALP_EUK)
Sja_S23874317	213.778	1370.39	474.896	66.1385	58.9652	62.5881	20.6561	1714.81	966.229	457.197	611.317	506.559	686.354	62.5639	900.565	525.024	AAW25829.1	SJCHGC02241 protein [Schistosoma japonicum]	-	-	6.1e-96	1	-	-	-	no IPS match
Sja_S23874374	1296.59	1328.4	1249.47	1025.98	559.745	853.707	1135.49	1201.21	1158.48	1917.7	1588.12	1817.98	1291.49	813.145	1165.06	1774.6	AAW25772.1	SJCHGC02219 protein [Schistosoma japonicum]	-	-	1.6e-163	1	P:ubiquitin-dependent protein catabolic process; F:ubiquitin thiolesterase activity;	K11844	EC:3.1.2.15	IPR001394 (PFAM); PTHR24006 (PANTHER); IPR018200 (PROSITE_PATTERNS); IPR028889 (PROSITE_PROFILES); SSF54001 (SUPERFAMILY)
Sja_S23874445	519.036	654.956	540.031	202.87	239.346	214.703	410.526	250.57	328.789	230.081	295.16	263.258	571.341	218.973	329.962	262.833	AAW25701.1	SJCHGC09276 protein [Schistosoma japonicum]	-	-	0	1	-	-	-	Coil (COILS)
Sja_S23874575	142.323	133.894	133.149	364.223	505.036	422.334	144.85	65.5751	113.954	138.171	124.809	121.902	136.456	430.531	108.127	128.294	AAW25571.1	SJCHGC04310 protein [Schistosoma japonicum]	-	Yes	0	1	P:peptidyl-tyrosine sulfation; F:protein-tyrosine sulfotransferase activity	K01021	EC:2.8.2.20	IPR000863 (PFAM); IPR027417 (G3DSA:3.40.50.GENE3D); IPR026634 (PANTHER); TRANSMEMBRANE (PHOBIUS); CYTOPLASMIC_DOMAIN (PHOBIUS); NON_CYTOPLASMIC_DOMAIN (PHOBIUS); IPR027417 (SUPERFAMILY); TMhelix (TMHMM)
Sja_S23875093	2789.83	3214.64	3298.43	5422.77	4884.13	4616.49	2682	2181.61	2143.45	4109.05	4037.08	3784.33	3100.97	4974.46	2335.69	3976.82	AAW25053.1	SJCHGC05709 protein [Schistosoma japonicum]	-	-	1.1e-94	1	P:response to stress	-	-	IPR014729 (G3DSA:3.40.50.GENE3D); IPR006016 (PFAM); PTHR31964:SF9 (PANTHER); PTHR31964 (PANTHER); SSF52402 (SUPERFAMILY)
Sja_S23875433	22573	19963	21748.1	28242	16956.7	23041.1	3515.99	2451.8	2877.43	1910.51	2552.98	1876.78	21428	22746.6	2948.41	2113.42	AAW24713.1	SJCHGC01892 protein [Schistosoma japonicum]	-	-	1.7e-109	1	-	-	-	G3DSA:3.40.190.10 (GENE3D)
Sja_S23875534	171.563	70.5297	139.428	229.528	208.434	194.065	435.151	135.74	352.389	127.561	190.308	178.508	127.174	210.676	307.76	165.459	AAW24612.1	SJCHGC03091 protein [Schistosoma japonicum]	-	Yes	4.5e-171	1	-	-	-	TRANSMEMBRANE (PHOBIUS); CYTOPLASMIC_DOMAIN (PHOBIUS); NON_CYTOPLASMIC_DOMAIN (PHOBIUS); TMhelix (TMHMM)
Sja_S24183254	5205.61	4465.66	5293.95	5844.18	5665.44	5677.29	2960.3	3214.44	3031.46	1968.38	2652.29	2227.86	4988.41	5728.97	3068.74	2282.84	CCD81155.1	putative titin [Schistosoma mansoni]	-	-	1.1e-42	0.89	F:protein binding	-	-	IPR013783 (G3DSA:2.60.40.GENE3D); IPR007110 (PROSITE_PROFILES); SSF48726 (SUPERFAMILY)
Sja_S24183703	2006.89	3212.07	2627.33	3313.05	2579.74	2743.32	1034	1470.97	1332.54	1609.98	1550.65	1611.91	2615.43	2878.7	1279.17	1590.85	AAX30231.1	SJCHGC02157 protein [Schistosoma japonicum]	-	-	6.1e-61	1	-	-	-	IPR021442 (PFAM)
Sja_S24184616	1952.75	2036.64	1615.32	1763.62	2289.27	1718.07	1205.3	1080.91	1777.69	3135.26	2336.41	2967.97	1868.24	1923.65	1354.63	2813.21	AAX26869.1	unknown [Schistosoma japonicum]	-	-	8.1e-54	1	-	-	-	no IPS match
Sja_S24184913	744.803	597.074	689.781	789.125	672.352	736.438	518.572	579.098	555.499	325.116	433.991	329.746	677.219	732.638	551.056	362.951	AAX26572.2	SJCHGC09249 protein [Schistosoma japonicum]	-	-	8.5e-62	1	-	-	-	IPR008160 (PFAM); PTHR24023 (PANTHER)
Sja_S24187066	264.676	658.781	580.579	115.544	356.26	179.007	156.253	162.712	161.516	270.798	335.226	293.327	501.345	216.937	160.16	299.784	NA	---NA---	-	Yes	-	-	-	-	-	SIGNAL_PEPTIDE_N_REGION (PHOBIUS); NON_CYTOPLASMIC_DOMAIN (PHOBIUS); SIGNAL_PEPTIDE_C_REGION (PHOBIUS); SIGNAL_PEPTIDE_H_REGION (PHOBIUS); SIGNAL_PEPTIDE (PHOBIUS); TMhelix (TMHMM)
Sja_S24187670	445.7	395.79	366.894	305.348	228.046	246.842	261.075	862.366	545.646	580.116	473.999	578.736	402.794	260.079	556.362	544.284	AAX28412.2	SJCHGC01063 protein [Schistosoma japonicum]	-	-	1.7e-133	1	-	-	-	Coil (COILS); Coil (COILS); IPR008942 (G3DSA:1.25.40.GENE3D); IPR006569 (PROSITE_PROFILES); SSF57997 (SUPERFAMILY)
Sja_S45451880	624.513	867.229	796.313	162.81	370.213	284.263	1894.9	2179.11	2346.69	1391.3	1344.55	1120.03	762.685	272.429	2140.23	1285.29	AAP06416.1	hypothetical protein [Schistosoma japonicum]	-	-	4.4e-98	0.99	-	-	-	IPR021442 (PFAM)
Sja_S46903971	1487.56	2183.02	1622.66	720.791	522.458	608.622	8213.36	8478.43	8409.01	264.042	341.09	334.397	1764.41	617.29	8366.93	313.176	NA	---NA---	-	Yes	-	-	-	-	-	CYTOPLASMIC_DOMAIN (PHOBIUS); TRANSMEMBRANE (PHOBIUS); NON_CYTOPLASMIC_DOMAIN (PHOBIUS); TMhelix (TMHMM)
Sja_S46904009	2361.61	226.588	1691.36	1539.95	656.621	1501.32	1363.31	1458.54	1715.41	3862.58	3170.82	3730.16	1426.52	1232.63	1512.42	3587.85	CAX69875.1	hypotheticial protein [Schistosoma japonicum]	Yes	-	5.3e-26	0.87	-	-	-	SIGNAL_PEPTIDE_C_REGION (PHOBIUS); SIGNAL_PEPTIDE_H_REGION (PHOBIUS); SIGNAL_PEPTIDE_N_REGION (PHOBIUS); NON_CYTOPLASMIC_DOMAIN (PHOBIUS); SIGNAL_PEPTIDE (PHOBIUS); SignalP-noTM (SIGNALP_EUK); SignalP-noTM (SIGNALP_GRAM_NEGATIVE); SignalP-TM (SIGNALP_GRAM_POSITIVE)
Sja_S46904016	231.229	234.834	241.558	473.539	443.166	384.221	42.229	41.2661	56.9934	22.2834	17.1283	20.3422	235.874	433.642	46.8295	19.918	NA	---NA---	Yes	-	-	-	-	-	-	SIGNAL_PEPTIDE_N_REGION (PHOBIUS); SIGNAL_PEPTIDE_H_REGION (PHOBIUS); NON_CYTOPLASMIC_DOMAIN (PHOBIUS); SIGNAL_PEPTIDE (PHOBIUS); SIGNAL_PEPTIDE_C_REGION (PHOBIUS); SignalP-noTM (SIGNALP_EUK)
Sja_S46904058	4878.91	4567.17	3873.58	3911.78	4121.06	3496.78	1320.75	1186.38	1450.94	537.888	842.278	731.898	4439.89	3843.21	1319.36	704.022	NA	---NA---	-	-	-	-	-	-	-	no IPS match
Sja_S46920434	1489.25	1751.23	1489.04	1316.74	1283.38	1241.81	150.298	148.609	140.176	56.699	59.1824	55.0181	1576.5	1280.64	146.361	56.9665	NA	---NA---	-	-	-	-	-	-	-	no IPS match
Sja_S46926290	9042.2	7542.58	8394.71	10265.1	9594.33	9568.38	3793.67	2690.23	3199.47	1103.33	2097.69	1602.33	8326.5	9809.27	3227.79	1601.12	NA	---NA---	-	-	-	-	-	-	-	no IPS match
Sja_S46926516	28058.7	28159	27191.4	30890.3	20119.1	28167.5	6193.06	3879.89	4565.08	1380.53	3195.9	2058.1	27803	26392.3	4879.34	2211.51	AAW25097.1	SJCHGC06635 protein [Schistosoma japonicum]	Yes	Yes	3e-52	0.99	-	-	-	SIGNAL_PEPTIDE_C_REGION (PHOBIUS); SIGNAL_PEPTIDE_H_REGION (PHOBIUS); SIGNAL_PEPTIDE (PHOBIUS); SIGNAL_PEPTIDE_N_REGION (PHOBIUS); NON_CYTOPLASMIC_DOMAIN (PHOBIUS); SignalP-noTM (SIGNALP_GRAM_NEGATIVE); SignalP-noTM (SIGNALP_EUK); SignalP-TM (SIGNALP_GRAM_POSITIVE); TMhelix (TMHMM)
Sja_S46927082	8122.12	8850.37	8437.95	10205.7	8304.15	9072.87	2089.82	1277.34	1653.73	1465.37	2020.17	1655.28	8470.15	9194.23	1673.63	1713.61	AAX27316.2	SJCHGC04070 protein [Schistosoma japonicum]	-	-	2.3e-108	0.99	F:hydrolase activity, acting on ester bonds	K14648	-	IPR018998 (PFAM); PTHR12439 (PANTHER); SSF142877 (SUPERFAMILY)
Sja_S46927189	11398.8	10692.8	11006.5	13080.6	11218.1	11024.2	2666.21	1762.02	2309.87	464.617	1340.45	846.32	11032.7	11774.3	2246.04	883.795	CAX69761.1	hypotheticial protein [Schistosoma japonicum]	-	Yes	7e-90	0.97	-	-	-	IPR011650 (G3DSA:3.30.70.GENE3D); NON_CYTOPLASMIC_DOMAIN (PHOBIUS); TRANSMEMBRANE (PHOBIUS); CYTOPLASMIC_DOMAIN (PHOBIUS); TMhelix (TMHMM)
Sja_S46930723	3532.42	3061.43	3664.58	3283.77	3542.5	2991.02	969.509	480.167	731.6	116.404	522.203	230.574	3419.47	3272.43	727.092	289.727	NA	---NA---	Yes	-	-	-	-	-	-	SIGNAL_PEPTIDE (PHOBIUS); SIGNAL_PEPTIDE_C_REGION (PHOBIUS); SIGNAL_PEPTIDE_H_REGION (PHOBIUS); SIGNAL_PEPTIDE_N_REGION (PHOBIUS); NON_CYTOPLASMIC_DOMAIN (PHOBIUS); SignalP-noTM (SIGNALP_GRAM_NEGATIVE); SignalP-TM (SIGNALP_GRAM_POSITIVE); SignalP-noTM (SIGNALP_EUK)
Sja_S53111844	241.994	219.949	214.618	119.74	205.972	166.194	368.919	192.023	284.168	336.301	328.305	315.98	225.521	163.969	281.703	326.862	CAX82437.1	hypotheticial protein [Schistosoma japonicum]	-	-	5.4e-27	1	-	-	-	no IPS match
Sja_S53111854	1206.85	1757.92	1520.05	492.337	1890.66	1251.27	1040.49	625.909	816.33	446.264	864.207	606.011	1494.94	1211.42	827.577	638.827	CAX82427.1	hypotheticial protein [Schistosoma japonicum]	Yes	-	1.3e-145	1	-	-	-	Coil (COILS); SIGNAL_PEPTIDE_N_REGION (PHOBIUS); NON_CYTOPLASMIC_DOMAIN (PHOBIUS); SIGNAL_PEPTIDE (PHOBIUS); SIGNAL_PEPTIDE_H_REGION (PHOBIUS); SIGNAL_PEPTIDE_C_REGION (PHOBIUS); SignalP-noTM (SIGNALP_EUK)
Sja_S53111895	284.522	444.819	285.42	543.896	625.465	581.053	281.231	260.703	256.014	334.114	296.597	320.329	338.254	583.471	265.983	317.013	CAX82386.1	hypotheticial protein [Schistosoma japonicum]	-	-	3.7e-15	1	-	-	-	no IPS match
Sja_S53111899	5110.53	5980.41	5389.63	5373.39	4056.77	4528.15	1773.33	2613.3	2461.58	5174.21	4488.19	4981.1	5493.52	4652.77	2282.74	4881.17	CAX82382.1	hypotheticial protein [Schistosoma japonicum]	-	Yes	8.6e-33	1	-	-	-	TRANSMEMBRANE (PHOBIUS); NON_CYTOPLASMIC_DOMAIN (PHOBIUS); CYTOPLASMIC_DOMAIN (PHOBIUS); TMhelix (TMHMM)
Sja_S53112306	1355.28	1980.67	1607.62	14.6499	14.4107	13.221	3806.86	3882.13	3917.09	21.6881	15.5125	23.7715	1647.86	14.0939	3868.7	20.324	NA	---NA---	Yes	Yes	0	0.69	P:proteolysis; F:metalloendopeptidase activity	-	-	Coil (COILS); IPR008753 (PFAM); IPR024079 (G3DSA:3.40.390.GENE3D); IPR018497 (PFAM); IPR000718 (PANTHER); SIGNAL_PEPTIDE_N_REGION (PHOBIUS); NON_CYTOPLASMIC_DOMAIN (PHOBIUS); SIGNAL_PEPTIDE (PHOBIUS); SIGNAL_PEPTIDE_H_REGION (PHOBIUS); SIGNAL_PEPTIDE_C_REGION (PHOBIUS); SignalP-TM (SIGNALP_GRAM_POSITIVE); SSF55486 (SUPERFAMILY); TMhelix (TMHMM)
Sja_S53112566	81.099	73.4369	113.581	206.211	107.141	166.033	785.558	373.147	538.689	98.4624	105.063	128.775	89.3723	159.795	565.798	110.767	AAW27152.1	SJCHGC02896 protein [Schistosoma japonicum]	Yes	-	9e-130	1	-	-	-	SIGNAL_PEPTIDE_H_REGION (PHOBIUS); NON_CYTOPLASMIC_DOMAIN (PHOBIUS); SIGNAL_PEPTIDE_C_REGION (PHOBIUS); SIGNAL_PEPTIDE (PHOBIUS); SIGNAL_PEPTIDE_N_REGION (PHOBIUS); SignalP-noTM (SIGNALP_GRAM_NEGATIVE); SignalP-TM (SIGNALP_GRAM_POSITIVE); SignalP-noTM (SIGNALP_EUK)
Sja_S53113110	144.937	42.1744	133.536	1081.26	1086.22	1241.31	874.621	46.0062	405.365	372.99	37.0207	183.573	106.882	1136.26	441.997	197.861	NA	---NA---	-	-	-	-	-	-	-	SIGNAL_PEPTIDE_N_REGION (PHOBIUS); SIGNAL_PEPTIDE_H_REGION (PHOBIUS); SIGNAL_PEPTIDE_C_REGION (PHOBIUS); SIGNAL_PEPTIDE (PHOBIUS); NON_CYTOPLASMIC_DOMAIN (PHOBIUS)
Sja_S53113169	1025.59	1261.53	1167.99	873.509	1043.35	968.139	555.773	447.144	466.081	544.393	530.638	520.367	1151.7	961.665	489.666	531.799	NA	---NA---	-	-	-	-	-	-	-	no IPS match
Sja_S53113186	103.86	255.651	139.246	227.651	518.266	284.043	324.361	319.934	296.614	242.299	313.687	294.933	166.252	343.32	313.636	283.64	CAX76282.1	Egg protein CP1531 [Schistosoma japonicum]	Yes	-	5.5e-27	0.53	-	-	-	SIGNAL_PEPTIDE_H_REGION (PHOBIUS); SIGNAL_PEPTIDE_C_REGION (PHOBIUS); SIGNAL_PEPTIDE (PHOBIUS); NON_CYTOPLASMIC_DOMAIN (PHOBIUS); SIGNAL_PEPTIDE_N_REGION (PHOBIUS); SignalP-noTM (SIGNALP_EUK)
Sja_S53113250	1347.89	1504.64	1438.55	12.937	17.0132	13.0837	540.165	943.846	830.93	1545.92	11.2079	943.768	1430.36	14.3446	771.647	833.633	NA	---NA---	-	-	-	-	-	-	-	no IPS match
Sja_S53113257	965.817	1110.07	1068.95	1209.67	678.693	909.537	1407.27	1777.74	1511.61	2809.21	1981.26	2356.82	1048.28	932.635	1565.54	2382.43	NA	---NA---	-	-	-	-	-	-	-	no IPS match
Sja_S53113293	906.599	1378.1	1043.9	1043.61	1415.54	1192.96	561.587	595.479	447.483	778.693	759.349	675.454	1109.53	1217.37	534.85	737.832	NA	---NA---	-	-	-	-	-	-	-	Coil (COILS)
Sja_S53113501	133.665	743.838	393.8	196.281	154.193	161.471	531.618	482.839	387.376	297.066	423.901	333.494	423.768	170.648	467.277	351.487	NA	---NA---	-	-	-	-	-	-	-	no IPS match
Sja_S53113574	101.331	196.53	134.529	94.7047	379.861	241.364	284.929	310.13	290.558	491.204	480.838	429.029	144.13	238.643	295.205	467.023	NA	---NA---	-	-	-	-	-	-	-	no IPS match
Sja_S53113579	152.113	451.768	210.404	300.819	262.617	259.402	1235.44	531.39	865.268	562.324	406.682	443.002	271.428	274.279	877.365	470.669	NA	---NA---	-	Yes	-	-	-	-	-	TRANSMEMBRANE (PHOBIUS); NON_CYTOPLASMIC_DOMAIN (PHOBIUS); CYTOPLASMIC_DOMAIN (PHOBIUS); NON_CYTOPLASMIC_DOMAIN (PHOBIUS); TRANSMEMBRANE (PHOBIUS); CYTOPLASMIC_DOMAIN (PHOBIUS); TRANSMEMBRANE (PHOBIUS); TMhelix (TMHMM); TMhelix (TMHMM)
Sja_S53113586	606.048	750.666	669.245	670.444	695.975	709.183	861.413	727.59	742.999	364.497	369.519	327.45	675.32	691.867	777.334	353.822	NA	---NA---	-	-	-	-	-	-	-	TRANSMEMBRANE (PHOBIUS); NON_CYTOPLASMIC_DOMAIN (PHOBIUS); CYTOPLASMIC_DOMAIN (PHOBIUS)
Sja_S53113592	1118.37	1711.61	1325.9	2037.07	2388.93	2522.51	1391.18	768.923	1230	699.524	959.432	812.119	1385.29	2316.17	1130.03	823.692	NA	---NA---	-	Yes	-	-	-	-	-	CYTOPLASMIC_DOMAIN (PHOBIUS); NON_CYTOPLASMIC_DOMAIN (PHOBIUS); TRANSMEMBRANE (PHOBIUS); TMhelix (TMHMM)
Sja_S53114302	441.887	518.739	502.677	611.651	1000.96	672.357	283.768	259.424	280.284	289.101	267.642	277.538	487.768	761.656	274.492	278.094	NA	---NA---	-	-	-	-	F:zinc ion binding; F:nucleic acid binding	-	-	IPR001878 (SMART); IPR001878 (PFAM); IPR001878 (G3DSA:4.10.60.GENE3D); IPR001878 (PROSITE_PROFILES); IPR001878 (SUPERFAMILY)
Sja_S53115460	134.282	130.569	138.302	460.102	397.598	402.012	137.575	112.748	112.397	67.4408	67.3706	64.4806	134.384	419.904	120.907	66.4307	NA	---NA---	-	Yes	-	-	-	-	-	CYTOPLASMIC_DOMAIN (PHOBIUS); NON_CYTOPLASMIC_DOMAIN (PHOBIUS); CYTOPLASMIC_DOMAIN (PHOBIUS); NON_CYTOPLASMIC_DOMAIN (PHOBIUS); TRANSMEMBRANE (PHOBIUS); TRANSMEMBRANE (PHOBIUS); TRANSMEMBRANE (PHOBIUS); TMhelix (TMHMM); TMhelix (TMHMM)
Sja_S53115767	434.793	469.306	458.585	344.073	191.201	302.294	397.887	392.033	400.875	199.471	205.619	250.772	454.228	279.189	396.932	218.621	CAX74169.1	hypotheticial protein [Schistosoma japonicum]	-	Yes	0	0.99	C:integral to membrane	-	-	NON_CYTOPLASMIC_DOMAIN (PHOBIUS); TRANSMEMBRANE (PHOBIUS); NON_CYTOPLASMIC_DOMAIN (PHOBIUS); TRANSMEMBRANE (PHOBIUS); NON_CYTOPLASMIC_DOMAIN (PHOBIUS); CYTOPLASMIC_DOMAIN (PHOBIUS); TRANSMEMBRANE (PHOBIUS); TRANSMEMBRANE (PHOBIUS); CYTOPLASMIC_DOMAIN (PHOBIUS); IPR008952 (SUPERFAMILY); TMhelix (TMHMM); TMhelix (TMHMM); TMhelix (TMHMM); TMhelix (TMHMM)
Sja_S53115879	473.4	960.822	631.12	390.387	334.417	356.48	599.598	502.606	514.978	981.575	646.546	790.24	688.447	360.428	539.061	806.12	NA	---NA---	-	Yes	-	-	-	-	-	SIGNAL_PEPTIDE_H_REGION (PHOBIUS); TRANSMEMBRANE (PHOBIUS); SIGNAL_PEPTIDE (PHOBIUS); NON_CYTOPLASMIC_DOMAIN (PHOBIUS); SIGNAL_PEPTIDE_C_REGION (PHOBIUS); CYTOPLASMIC_DOMAIN (PHOBIUS); SIGNAL_PEPTIDE_N_REGION (PHOBIUS); TMhelix (TMHMM)
Sja_S53116115	135.565	156.279	130.28	240.166	408.091	256.956	109.644	188.338	150.543	146.484	199.321	172.004	140.708	301.738	149.508	172.603	KGB35128.1	hypothetical protein MS3_03361 [Schistosoma haematobium]	-	Yes	4.6e-98	0.69	P:ion transport; C:integral to membrane	-	-	IPR027361 (G3DSA:1.20.120.GENE3D); IPR006029 (PFAM); PTHR18945:SF490 (PANTHER); IPR006201 (PANTHER); CYTOPLASMIC_DOMAIN (PHOBIUS); NON_CYTOPLASMIC_DOMAIN (PHOBIUS); TRANSMEMBRANE (PHOBIUS); IPR006029 (SUPERFAMILY); TMhelix (TMHMM)
Sja_S53116222	480.686	542.024	487.161	388.57	504.518	446.343	667.245	723.724	688.593	1197.15	956.729	1050.15	503.291	446.477	693.187	1068.01	KGB35528.1	hypothetical protein MS3_03777 [Schistosoma haematobium]	-	Yes	6.5e-34	0.83	-	-	-	TRANSMEMBRANE (PHOBIUS); CYTOPLASMIC_DOMAIN (PHOBIUS); NON_CYTOPLASMIC_DOMAIN (PHOBIUS); TRANSMEMBRANE (PHOBIUS); NON_CYTOPLASMIC_DOMAIN (PHOBIUS); NON_CYTOPLASMIC_DOMAIN (PHOBIUS); TRANSMEMBRANE (PHOBIUS); CYTOPLASMIC_DOMAIN (PHOBIUS); TRANSMEMBRANE (PHOBIUS); TMhelix (TMHMM); TMhelix (TMHMM); TMhelix (TMHMM); TMhelix (TMHMM)
Sja_S53116226	2365.09	529.664	1973.43	356.991	1638.53	942.605	2654.39	1896.05	2570.68	227.375	361.736	208.614	1622.73	979.375	2373.7	265.908	NA	---NA---	Yes	-	-	-	-	-	-	SIGNAL_PEPTIDE_N_REGION (PHOBIUS); SIGNAL_PEPTIDE_H_REGION (PHOBIUS); SIGNAL_PEPTIDE (PHOBIUS); NON_CYTOPLASMIC_DOMAIN (PHOBIUS); SIGNAL_PEPTIDE_C_REGION (PHOBIUS); SignalP-noTM (SIGNALP_GRAM_NEGATIVE); SignalP-noTM (SIGNALP_EUK)
Sja_S53116252	1255.39	911.86	972.853	222.91	390.428	252.832	677.119	599.266	880.55	649.037	857.241	857.765	1046.7	288.723	718.978	788.015	AAX24699.2	SJCHGC03192 protein [Schistosoma japonicum]	-	-	1.3e-57	0.95	-	-	-	Coil (COILS); IPR021442 (PFAM)
Sja_S53116518	84.8623	91.4414	114.975	481.776	805.807	580.008	105.505	178.822	160.32	597.833	420.862	485.638	97.0929	622.531	148.215	501.444	NA	---NA---	-	Yes	-	-	-	-	-	TRANSMEMBRANE (PHOBIUS); CYTOPLASMIC_DOMAIN (PHOBIUS); NON_CYTOPLASMIC_DOMAIN (PHOBIUS); TMhelix (TMHMM)
Sja_S53116528	352.949	498.211	404.323	288.529	288.87	295.412	661.706	702.749	640.068	559.821	524.781	532.634	418.494	290.937	668.174	539.078	NA	---NA---	-	-	-	-	-	-	-	no IPS match
Sja_S53116839	328.907	797.203	541.561	470.924	263.16	362.988	769.152	561.227	635.593	1381.97	1018.5	1202.22	555.891	365.691	655.324	1200.9	KGB41771.1	hypothetical protein MS3_10316 [Schistosoma haematobium]	-	-	2.7e-58	0.89	-	-	-	no IPS match
Sja_S53116928	326.217	264.31	289.741	284.526	257.396	256.625	387.94	372.955	364.546	570.772	583.505	536.067	293.423	266.182	375.147	563.448	AAX24723.2	SJCHGC03186 protein [Schistosoma japonicum]	-	-	5.9e-120	0.99	-	-	-	no IPS match
Sja_S53116937	290.243	506.992	298.632	1991.36	1355.89	1641.03	115.071	259.232	182.664	341.751	432.327	331.717	365.289	1662.76	185.656	368.599	CAX82936.1	hypotheticial protein [Schistosoma japonicum]	-	-	1.1e-46	0.92	-	-	-	no IPS match
Sja_S53117014	1385.78	1157.62	1156.09	1558.05	1913.61	1546.71	535.127	1082.02	910.58	1276.18	1533.72	1433.48	1233.17	1672.79	842.574	1414.46	NA	---NA---	-	-	-	-	-	-	-	no IPS match
Sja_S53117162	489.389	380.517	361.717	526.88	371.024	438.738	460.262	685.223	588.501	799.215	858.248	798.813	410.541	445.547	577.995	818.759	NA	---NA---	-	Yes	-	-	-	-	-	SIGNAL_PEPTIDE_H_REGION (PHOBIUS); SIGNAL_PEPTIDE_N_REGION (PHOBIUS); SIGNAL_PEPTIDE_C_REGION (PHOBIUS); SIGNAL_PEPTIDE (PHOBIUS); NON_CYTOPLASMIC_DOMAIN (PHOBIUS); TMhelix (TMHMM)
Sja_S53117259	3082.08	2625.2	3452.33	4055.72	4453.8	4095.39	6084.71	12327.6	8973.1	11908.1	6143.38	10288.7	3053.2	4201.64	9128.47	9446.73	AAX26770.2	SJCHGC06515 protein [Schistosoma japonicum]	Yes	-	1.2e-123	0.96	-	-	-	IPR012615 (PFAM); SIGNAL_PEPTIDE_H_REGION (PHOBIUS); NON_CYTOPLASMIC_DOMAIN (PHOBIUS); SIGNAL_PEPTIDE_C_REGION (PHOBIUS); SIGNAL_PEPTIDE (PHOBIUS); SIGNAL_PEPTIDE_N_REGION (PHOBIUS); SignalP-TM (SIGNALP_GRAM_POSITIVE); SignalP-noTM (SIGNALP_EUK)
Sja_S53117282	130.666	219.631	138.516	550.282	348.341	470.251	506.663	489.736	507.492	1240.28	2476.37	1924.29	162.938	456.291	501.297	1880.32	NA	---NA---	-	-	-	-	-	-	-	no IPS match
Sja_S53117376	196.266	380.549	235.981	391.676	513.485	405.877	257.459	278.021	272.659	201.131	226.826	221.898	270.932	437.012	269.38	216.618	NA	---NA---	Yes	Yes	-	-	-	-	-	NON_CYTOPLASMIC_DOMAIN (PHOBIUS); CYTOPLASMIC_DOMAIN (PHOBIUS); SIGNAL_PEPTIDE (PHOBIUS); SIGNAL_PEPTIDE_C_REGION (PHOBIUS); SIGNAL_PEPTIDE_H_REGION (PHOBIUS); TRANSMEMBRANE (PHOBIUS); SIGNAL_PEPTIDE_N_REGION (PHOBIUS); SignalP-TM (SIGNALP_EUK); TMhelix (TMHMM); TMhelix (TMHMM)
Sja_S53117708	770.207	748.238	772.411	496.286	416.881	513.218	1125.11	1398.9	1176.99	1758.98	1385.33	1476.98	763.619	475.461	1233.67	1540.43	NA	---NA---	-	-	-	-	-	-	-	no IPS match
Sja_S53117908	609.857	349.283	388.557	434.517	393.995	419.169	903.879	990.682	886.235	512.349	525.276	482.966	449.232	415.894	926.932	506.864	NA	---NA---	-	-	-	-	-	-	-	no IPS match
Sja_S53117925	992.429	948.425	1017.65	1450.88	1344.44	1404.9	1072.6	836.081	867.56	461.147	749.344	593.041	986.168	1400.07	925.413	601.178	KGB40396.1	hypothetical protein MS3_08863 [Schistosoma haematobium]	-	Yes	2e-159	0.77	-	-	-	TRANSMEMBRANE (PHOBIUS); TRANSMEMBRANE (PHOBIUS); CYTOPLASMIC_DOMAIN (PHOBIUS); CYTOPLASMIC_DOMAIN (PHOBIUS); NON_CYTOPLASMIC_DOMAIN (PHOBIUS); TMhelix (TMHMM); TMhelix (TMHMM)
Sja_S53118242	133.468	303.491	179.614	1069.78	751.906	844.862	68.9737	182.303	118.451	203.918	349.633	223.251	205.525	888.848	123.243	258.934	CAX82814.1	hypotheticial protein [Schistosoma japonicum]	Yes	Yes	2.1e-84	1	-	-	-	SIGNAL_PEPTIDE_N_REGION (PHOBIUS); NON_CYTOPLASMIC_DOMAIN (PHOBIUS); SIGNAL_PEPTIDE_C_REGION (PHOBIUS); SIGNAL_PEPTIDE_H_REGION (PHOBIUS); SIGNAL_PEPTIDE (PHOBIUS); SignalP-noTM (SIGNALP_EUK); SignalP-TM (SIGNALP_GRAM_POSITIVE); TMhelix (TMHMM)
Sja_S53118296	463.975	356.288	455.562	1474.35	1656	1463.89	693.175	292.103	465.97	467.075	296.689	348.417	425.275	1531.41	483.75	370.727	CAX82760.1	hypothetical protein [Schistosoma japonicum]	Yes	-	6.9e-143	1	-	-	-	NON_CYTOPLASMIC_DOMAIN (PHOBIUS); SIGNAL_PEPTIDE_N_REGION (PHOBIUS); SIGNAL_PEPTIDE_C_REGION (PHOBIUS); SIGNAL_PEPTIDE (PHOBIUS); SIGNAL_PEPTIDE_H_REGION (PHOBIUS); SignalP-noTM (SIGNALP_EUK); SignalP-TM (SIGNALP_GRAM_POSITIVE)
Sja_S53118425	571.285	993.115	716.081	1378.67	1037.03	1188.41	281.243	288.045	241.517	270.152	629.798	415.017	760.16	1201.37	270.268	438.322	CAX82631.1	hypothetical protein [Schistosoma japonicum]	Yes	-	0	1	-	-	-	SIGNAL_PEPTIDE_N_REGION (PHOBIUS); SIGNAL_PEPTIDE_C_REGION (PHOBIUS); NON_CYTOPLASMIC_DOMAIN (PHOBIUS); SIGNAL_PEPTIDE_H_REGION (PHOBIUS); SIGNAL_PEPTIDE (PHOBIUS); SignalP-noTM (SIGNALP_GRAM_NEGATIVE); SignalP-noTM (SIGNALP_EUK)
Sja_S53118436	149.903	157.714	144.277	334.852	747.327	410.1	124.169	246.513	174.992	97.5284	193.502	147.513	150.631	497.426	181.891	146.181	CAX82587.1	hypotheticial protein [Schistosoma japonicum]	Yes	-	9.4e-174	1	-	-	-	SIGNAL_PEPTIDE_H_REGION (PHOBIUS); SIGNAL_PEPTIDE_C_REGION (PHOBIUS); NON_CYTOPLASMIC_DOMAIN (PHOBIUS); SIGNAL_PEPTIDE_N_REGION (PHOBIUS); SIGNAL_PEPTIDE (PHOBIUS); SignalP-noTM (SIGNALP_EUK)
Sja_S53118455	130.909	131.494	125.178	2016.51	1224.5	1767.23	67.0203	121.455	100.196	147.761	211.98	171.264	129.194	1669.41	96.2239	177.001	CAX82601.1	hypotheticial protein [Schistosoma japonicum]	Yes	Yes	1.1e-74	1	-	-	-	NON_CYTOPLASMIC_DOMAIN (PHOBIUS); SIGNAL_PEPTIDE_C_REGION (PHOBIUS); SIGNAL_PEPTIDE_H_REGION (PHOBIUS); SIGNAL_PEPTIDE (PHOBIUS); SIGNAL_PEPTIDE_N_REGION (PHOBIUS); SignalP-noTM (SIGNALP_EUK); SignalP-TM (SIGNALP_GRAM_POSITIVE); TMhelix (TMHMM)
Sja_S53118522	603.132	408.013	489.142	449.109	238.502	299.647	753.249	714.905	722.873	1322.63	855.597	1059.41	500.096	329.086	730.342	1079.21	CAX82534.1	hypotheticial protein [Schistosoma japonicum]	-	-	4e-22	1	-	-	-	no IPS match
Sja_S53118586	616.689	808.524	569.646	690.683	801.477	733.399	384.836	276.081	370.853	453.344	373.334	439.226	664.953	741.853	343.924	421.968	CAX82470.1	hypotheticial protein [Schistosoma japonicum]	-	-	2.8e-95	1	-	-	-	no IPS match
Sja_S53119079	257.178	714.564	398.931	364.102	514.508	438.993	558.6	389.877	420.747	825.335	951.957	880.968	456.891	439.201	456.408	886.087	AAW25291.1	SJCHGC02595 protein [Schistosoma japonicum]	Yes	-	3.7e-169	1	-	-	-	SIGNAL_PEPTIDE_C_REGION (PHOBIUS); SIGNAL_PEPTIDE (PHOBIUS); NON_CYTOPLASMIC_DOMAIN (PHOBIUS); SIGNAL_PEPTIDE_H_REGION (PHOBIUS); SIGNAL_PEPTIDE_N_REGION (PHOBIUS); SignalP-noTM (SIGNALP_EUK)
Sja_S53119504	291.196	171.003	236.295	147.935	122.391	132.177	212.965	372.188	289.635	854.222	1177.8	900.119	232.831	134.168	291.596	977.379	CAX74718.1	hypotheticial protein [Schistosoma japonicum]	Yes	-	9.3e-58	1	-	-	-	SIGNAL_PEPTIDE (PHOBIUS); SIGNAL_PEPTIDE_H_REGION (PHOBIUS); SIGNAL_PEPTIDE_N_REGION (PHOBIUS); NON_CYTOPLASMIC_DOMAIN (PHOBIUS); SIGNAL_PEPTIDE_C_REGION (PHOBIUS); SignalP-noTM (SIGNALP_EUK)
Sja_S53119540	2799.8	3257.93	3019.61	3837.8	3313.06	3281.79	2677.29	2777.36	2535.7	1372.95	2123.5	1613.83	3025.78	3477.55	2663.45	1703.43	CAX74682.1	hypotheticial protein [Schistosoma japonicum]	-	Yes	4.7e-36	1	-	-	-	SIGNAL_PEPTIDE_H_REGION (PHOBIUS); SIGNAL_PEPTIDE_N_REGION (PHOBIUS); SIGNAL_PEPTIDE_C_REGION (PHOBIUS); SIGNAL_PEPTIDE (PHOBIUS); NON_CYTOPLASMIC_DOMAIN (PHOBIUS); TMhelix (TMHMM)
Sja_S53119553	849.06	1179.62	1071.41	1027.39	1602.13	1335.95	695.214	951.995	788.26	301.967	542.312	406.506	1033.36	1321.82	811.823	416.928	CAX74669.1	hypothetical protein [Schistosoma japonicum]	Yes	-	2.3e-129	1	-	-	-	IPR023108 (G3DSA:1.20.120.GENE3D); SIGNAL_PEPTIDE_C_REGION (PHOBIUS); SIGNAL_PEPTIDE_H_REGION (PHOBIUS); NON_CYTOPLASMIC_DOMAIN (PHOBIUS); SIGNAL_PEPTIDE (PHOBIUS); SIGNAL_PEPTIDE_N_REGION (PHOBIUS); SignalP-noTM (SIGNALP_EUK)
Sja_S53119745	835.616	486.23	719.941	1514.14	1391.91	1412.78	658.765	834.489	704.991	1234.05	1812.39	1517.74	680.596	1439.61	732.748	1521.39	CAX75472.1	hypothetical protein [Schistosoma japonicum]	Yes	-	1.2e-124	1	-	-	-	Coil (COILS); SIGNAL_PEPTIDE_N_REGION (PHOBIUS); SIGNAL_PEPTIDE_C_REGION (PHOBIUS); SIGNAL_PEPTIDE (PHOBIUS); NON_CYTOPLASMIC_DOMAIN (PHOBIUS); SIGNAL_PEPTIDE_H_REGION (PHOBIUS); SignalP-noTM (SIGNALP_EUK)
Sja_S53119916	410.631	713.26	505.627	412.964	890.39	571.908	121.009	331.711	242.103	501.149	612.878	519.492	543.172	625.087	231.608	544.506	CAX74511.1	hypothetical protein [Schistosoma japonicum]	-	Yes	5.5e-20	1	-	-	-	NON_CYTOPLASMIC_DOMAIN (PHOBIUS); CYTOPLASMIC_DOMAIN (PHOBIUS); TRANSMEMBRANE (PHOBIUS); TMhelix (TMHMM)
Sja_S53119921	118.117	24.9144	62.2196	24.132	158.494	54.4092	141.989	296.819	230.025	583.784	200.56	530.805	68.4171	79.0116	222.944	438.383	NA	---NA---	-	Yes	-	-	-	-	-	CYTOPLASMIC_DOMAIN (PHOBIUS); NON_CYTOPLASMIC_DOMAIN (PHOBIUS); TRANSMEMBRANE (PHOBIUS); TMhelix (TMHMM)
Sja_S53119973	959.847	980.906	921.171	1359.57	796.994	1122.87	540.228	888.108	843.361	1422.16	1633.65	1745.47	953.975	1093.15	757.232	1600.43	CAX74455.1	hypothetical protein [Schistosoma japonicum]	Yes	-	4.7e-136	1	-	-	-	IPR021442 (PFAM); NON_CYTOPLASMIC_DOMAIN (PHOBIUS); SIGNAL_PEPTIDE_H_REGION (PHOBIUS); SIGNAL_PEPTIDE_N_REGION (PHOBIUS); SIGNAL_PEPTIDE (PHOBIUS); SIGNAL_PEPTIDE_C_REGION (PHOBIUS); SignalP-noTM (SIGNALP_EUK)
Sja_S53120167	412.657	210.798	333.313	391.015	211.177	327.397	2509.79	1918.25	2034.09	2621.18	4588.96	3431.6	318.922	309.863	2154.04	3547.25	AAP06415.1	similar to GenBank Accession Number AJ306451 annexin A13 isoform a in Mus musculus [Schistosoma japonicum]	-	-	0	1	F:calcium ion binding; F:calcium-dependent phospholipid binding	-	-	IPR001464 (PRINTS); IPR018502 (SMART); IPR018502 (G3DSA:1.10.220.GENE3D); IPR018502 (PFAM); IPR018502 (G3DSA:1.10.220.GENE3D); IPR018502 (G3DSA:1.10.220.GENE3D); IPR018502 (G3DSA:1.10.220.GENE3D); PTHR10502 (PANTHER); IPR018252 (PROSITE_PATTERNS); SSF47874 (SUPERFAMILY)
Sja_S53120233	74.0614	144.522	71.3589	299.944	185.223	257.947	300.57	328.936	292.762	150.375	144.36	145.703	96.6475	247.705	307.423	146.813	CAX75197.1	hypothetical protein [Schistosoma japonicum]	-	-	8.3e-111	1	-	-	-	IPR006616 (SMART); IPR024518 (PFAM); PTHR31649 (PANTHER)
Sja_S53120278	645.603	476.503	571.205	511.6	913.405	667.257	354.698	538.431	484.603	289.384	173.286	218.196	564.437	697.42	459.244	226.956	CAX75152.1	hypothetical protein [Schistosoma japonicum]	-	-	3.8e-95	1	-	-	-	no IPS match
Sja_S53120627	109.014	135.607	105.684	68.7756	52.943	57.7165	226.81	265.127	193.92	419.211	214.944	354.319	116.769	59.8117	228.619	329.491	CAX74221.1	hypotheticial protein [Schistosoma japonicum]	Yes	-	4.6e-47	1	-	K12834	-	SIGNAL_PEPTIDE_N_REGION (PHOBIUS); CYTOPLASMIC_DOMAIN (PHOBIUS); SIGNAL_PEPTIDE_H_REGION (PHOBIUS); NON_CYTOPLASMIC_DOMAIN (PHOBIUS); SIGNAL_PEPTIDE_C_REGION (PHOBIUS); TRANSMEMBRANE (PHOBIUS); SIGNAL_PEPTIDE (PHOBIUS); SignalP-noTM (SIGNALP_EUK)
Sja_S53120957	151.6	165.694	133.172	114.715	109.375	124.354	209.808	185.329	215.539	477.77	226.272	329.253	150.156	116.148	203.559	344.431	NA	---NA---	-	-	-	-	-	-	-	no IPS match
Sja_S53121069	1020.36	1300.01	1143.35	2128.97	1995.57	2000.03	1160.35	1303.79	1019.68	401.036	1313.66	907.414	1154.57	2041.53	1161.27	874.037	CAX73978.1	hypothetical protein [Schistosoma japonicum]	Yes	Yes	1.1e-119	1	-	-	-	Coil (COILS); IPR021442 (PFAM); SIGNAL_PEPTIDE_N_REGION (PHOBIUS); SIGNAL_PEPTIDE (PHOBIUS); SIGNAL_PEPTIDE_H_REGION (PHOBIUS); NON_CYTOPLASMIC_DOMAIN (PHOBIUS); SIGNAL_PEPTIDE_C_REGION (PHOBIUS); SignalP-noTM (SIGNALP_EUK); TMhelix (TMHMM)
Sja_S53121075	1949.19	1865.69	2039.35	1397.51	3202.68	2137.51	1144.57	990.078	998.751	772.152	1196.32	980.558	1951.41	2245.9	1044.47	983.009	CAX73972.1	hypothetical protein [Schistosoma japonicum]	Yes	-	2.8e-65	1	-	-	-	NON_CYTOPLASMIC_DOMAIN (PHOBIUS); SIGNAL_PEPTIDE_C_REGION (PHOBIUS); SIGNAL_PEPTIDE_N_REGION (PHOBIUS); SIGNAL_PEPTIDE_H_REGION (PHOBIUS); SIGNAL_PEPTIDE (PHOBIUS); SignalP-noTM (SIGNALP_EUK)
Sja_S53121313	242.544	475.921	328.11	1342.47	1085.03	1215.75	183.919	139.273	150.48	234.318	218.2	230.242	348.859	1214.42	157.891	227.587	CAX73933.1	hypothetical protein [Schistosoma japonicum]	Yes	-	5.9e-118	1	-	-	-	Coil (COILS); IPR021442 (PFAM); SIGNAL_PEPTIDE_C_REGION (PHOBIUS); SIGNAL_PEPTIDE_N_REGION (PHOBIUS); NON_CYTOPLASMIC_DOMAIN (PHOBIUS); SIGNAL_PEPTIDE (PHOBIUS); SIGNAL_PEPTIDE_H_REGION (PHOBIUS); SignalP-noTM (SIGNALP_EUK)
Sja_S53121408	750.641	1474.26	1007.3	2290.07	1202.83	1720.47	1184.98	1162.61	1111.7	869.944	786.684	819.567	1077.4	1737.79	1153.1	825.398	CAX73838.1	Rhabdoid tumor deletion region protein 1 [Schistosoma japonicum]	-	-	0	1	F:protein binding	-	-	IPR000225 (SMART); IPR011989 (G3DSA:1.25.10.GENE3D); PF13646 (PFAM); PTHR15599 (PANTHER); IPR000225 (PROSITE_PROFILES); IPR016024 (SUPERFAMILY)
Sja_S53121734	1104.27	1609.85	1344.29	1129.96	917.748	1015.48	2274.06	1907.31	2078.58	2116.52	2132.65	2105.33	1352.8	1021.06	2086.65	2118.16	CAX73711.1	hypotheticial protein [Schistosoma japonicum]	-	-	0	1	-	-	-	no IPS match
Sja_S53121827	1330.93	1976.6	1467.87	1766.06	1418.14	1599.18	1276.74	1352.65	1350.54	2648.73	3510.01	3130.74	1591.8	1594.46	1326.65	3096.49	CAX73618.1	glutamine rich 2 [Schistosoma japonicum]	-	-	0	1	-	-	-	Coil (COILS); Coil (COILS); Coil (COILS); Coil (COILS); PTHR23343 (PANTHER); PTHR23343:SF87 (PANTHER)
Sja_S53121845	356.319	390.783	371.761	676.089	493.672	610.177	771.82	644.602	576.67	879.784	769.63	678.055	372.954	593.313	664.364	775.823	CAX73600.1	hypothetical protein [Schistosoma japonicum]	Yes	Yes	2.8e-44	1	-	-	-	SIGNAL_PEPTIDE_N_REGION (PHOBIUS); SIGNAL_PEPTIDE_H_REGION (PHOBIUS); CYTOPLASMIC_DOMAIN (PHOBIUS); NON_CYTOPLASMIC_DOMAIN (PHOBIUS); SIGNAL_PEPTIDE (PHOBIUS); SIGNAL_PEPTIDE_C_REGION (PHOBIUS); TRANSMEMBRANE (PHOBIUS); SignalP-noTM (SIGNALP_EUK); TMhelix (TMHMM)
Sja_S53121880	206.185	141.141	190.227	168.126	170.247	184.156	228.201	232.766	237.226	601.606	548.363	556.385	179.185	174.177	232.731	568.784	CAX73565.1	Leucine-rich repeat-containing protein 57 [Schistosoma japonicum]	-	-	6.1e-176	1	F:protein binding	-	-	SM00364 (SMART); IPR003591 (SMART); IPR025875 (PFAM); IPR001611 (PFAM); G3DSA:3.80.10.10 (GENE3D); PTHR23155 (PANTHER); IPR001611 (PROSITE_PROFILES); SSF52058 (SUPERFAMILY)
Sja_S53121884	109.385	180.901	142.83	123.569	106.445	97.275	326.491	287.562	296.114	279.89	262.578	240.219	144.372	109.096	303.389	260.896	CAX73561.1	hypotheticial protein [Schistosoma japonicum]	-	-	1.9e-28	1	-	-	-	no IPS match
Sja_S53122220	318.088	682.019	451.411	584.01	887.558	665.95	204.254	338.508	246.803	567.04	408.78	529.396	483.839	712.506	263.189	501.739	CAX73424.1	hypotheticial protein [Schistosoma japonicum]	Yes	-	4.3e-90	1	-	-	-	Coil (COILS); SIGNAL_PEPTIDE (PHOBIUS); NON_CYTOPLASMIC_DOMAIN (PHOBIUS); SIGNAL_PEPTIDE_N_REGION (PHOBIUS); SIGNAL_PEPTIDE_C_REGION (PHOBIUS); SIGNAL_PEPTIDE_H_REGION (PHOBIUS); SignalP-noTM (SIGNALP_EUK)
Sja_S53122269	1129.27	987.436	1067.57	1345.92	1025.02	1227.67	1234.52	1249.96	1170.89	550.087	657.43	615.948	1061.43	1199.54	1218.46	607.822	CAX73375.1	Neuronal calcium sensor 2 [Schistosoma japonicum]	-	-	1.6e-128	1	F:calcium ion binding	-	-	PR00450 (PRINTS); IPR002048 (SMART); IPR011992 (PFAM); IPR011992 (G3DSA:1.10.238.GENE3D); IPR028846 (PANTHER); PTHR23055:SF69 (PANTHER); IPR018247 (PROSITE_PATTERNS); IPR002048 (PROSITE_PROFILES); SSF47473 (SUPERFAMILY)
Sja_S53122365	428.209	462.139	434.183	103.445	250.951	156.589	98.6519	138.151	145.67	634.772	469.071	516.563	441.51	170.328	127.491	540.135	CAX78846.1	hypotheticial protein [Schistosoma japonicum]	-	Yes	2.1e-45	1	-	-	-	NON_CYTOPLASMIC_DOMAIN (PHOBIUS); SIGNAL_PEPTIDE_N_REGION (PHOBIUS); SIGNAL_PEPTIDE_C_REGION (PHOBIUS); SIGNAL_PEPTIDE (PHOBIUS); SIGNAL_PEPTIDE_H_REGION (PHOBIUS); TMhelix (TMHMM)
Sja_S53122393	355.589	381.023	365.13	109.878	193.045	121.856	87.8508	98.305	122.73	556.616	379.945	425.237	367.247	141.593	102.962	453.933	CAX78818.1	hypotheticial protein [Schistosoma japonicum]	-	Yes	9.2e-40	1	-	-	-	SIGNAL_PEPTIDE_N_REGION (PHOBIUS); NON_CYTOPLASMIC_DOMAIN (PHOBIUS); SIGNAL_PEPTIDE_H_REGION (PHOBIUS); SIGNAL_PEPTIDE_C_REGION (PHOBIUS); SIGNAL_PEPTIDE (PHOBIUS); TMhelix (TMHMM)
Sja_S53122564	464.346	175.541	340.299	199.781	104.877	216.413	844.908	1776.41	957.65	555.905	430.193	469.833	326.729	173.691	1192.99	485.311	CAX73279.1	hypothetical protein [Schistosoma japonicum]	-	-	0	1	-	-	-	no IPS match
Sja_S53122573	2941.08	3319.77	2760.01	3513.3	2916.37	3313.44	2398.6	2630.1	2436.17	1544.49	1769.96	1493.84	3006.96	3247.7	2488.29	1602.77	CAX73270.1	hypotheticial protein [Schistosoma japonicum]	-	Yes	1.9e-72	1	-	-	-	TRANSMEMBRANE (PHOBIUS); NON_CYTOPLASMIC_DOMAIN (PHOBIUS); CYTOPLASMIC_DOMAIN (PHOBIUS); TMhelix (TMHMM)
Sja_S53122575	785.65	572.436	680.177	923.023	655.087	800.733	549.475	474.787	442.643	230.648	373.589	314.236	679.421	792.948	488.969	306.158	CAX73268.1	putative spondin 99.0 [Schistosoma japonicum]	-	Yes	0	1	F:scavenger receptor activity; P:immune response; F:polysaccharide binding	-	-	IPR000884 (SMART); G3DSA:2.20.100.10 (GENE3D); IPR000884 (PFAM); IPR001212 (PFAM); PTHR20920:SF1 (PANTHER); PTHR20920 (PANTHER); IPR001212 (PROSITE_PATTERNS); NON_CYTOPLASMIC_DOMAIN (PHOBIUS); CYTOPLASMIC_DOMAIN (PHOBIUS); TRANSMEMBRANE (PHOBIUS); IPR000884 (PROSITE_PROFILES); IPR001212 (PROSITE_PROFILES); SSF90188 (SUPERFAMILY); IPR000884 (SUPERFAMILY); TMhelix (TMHMM)
Sja_S53123004	3235.54	2562.73	3279.09	3985.64	2874.85	3895.88	3185.84	3035.5	2792.45	1719.53	1943.21	1850.71	3025.79	3585.46	3004.59	1837.82	CAX73038.1	Proline HYdroxylase [Schistosoma japonicum]	Yes	-	0	1	F:protein binding; P:oxidation-reduction process; F:procollagen-proline 4-dioxygenase activity; F:oxidoreductase activity, acting on single donors with incorporation of molecular oxygen, incorporation of two atoms of oxygen; C:endoplasmic reticulum	K00472	-	IPR011990 (G3DSA:1.25.40.GENE3D); IPR013547 (PFAM); PTHR10869 (PANTHER); PTHR10869:SF44 (PANTHER); NON_CYTOPLASMIC_DOMAIN (PHOBIUS); SIGNAL_PEPTIDE_H_REGION (PHOBIUS); SIGNAL_PEPTIDE (PHOBIUS); SIGNAL_PEPTIDE_C_REGION (PHOBIUS); SIGNAL_PEPTIDE_N_REGION (PHOBIUS); SignalP-noTM (SIGNALP_EUK); SSF48452 (SUPERFAMILY)
Sja_S53123052	523.194	551.162	560.274	640.248	742.224	695.534	324.16	335.191	353.759	300.569	399.523	335.041	544.877	692.669	337.703	345.044	CAX72990.1	hypothetical protein [Schistosoma japonicum]	-	-	0	1	F:protein binding	-	-	IPR001810 (SMART); G3DSA:1.20.1280.50 (GENE3D); IPR001810 (PFAM); IPR001810 (PROSITE_PROFILES); IPR001810 (SUPERFAMILY)
Sja_S53123060	238.769	256.623	317.388	141.576	129.072	150.196	834.567	946.525	829.263	421.301	623	471.522	270.927	140.281	870.118	505.274	CAX72982.1	hypothetical protein [Schistosoma japonicum]	-	-	0	1	-	-	-	no IPS match
Sja_S53123102	504.095	938.153	601.277	344.249	153.739	249.045	591.863	597.441	563.79	582.343	468.563	527.327	681.175	249.011	584.365	526.078	CAX72940.1	mitogen-activated protein kinase 15 [Schistosoma japonicum]	-	-	0	1	F:ATP binding; P:protein phosphorylation; F:protein kinase activity	K08293	-	G3DSA:3.30.200.20 (GENE3D); G3DSA:1.10.510.10 (GENE3D); IPR000719 (PFAM); PTHR24055 (PANTHER); PTHR24055:SF79 (PANTHER); IPR017441 (PROSITE_PATTERNS); IPR000719 (PROSITE_PROFILES); IPR011009 (SUPERFAMILY)
Sja_S53123161	1171.28	1824.59	1362.95	1147.8	1973.56	1401.11	274.612	803.951	541.749	1614.12	1353.59	1451.7	1452.94	1507.49	540.104	1473.14	CAX72881.1	hypothetical protein [Schistosoma japonicum]	Yes	Yes	7.7e-100	1	-	-	-	IPR021442 (PFAM); NON_CYTOPLASMIC_DOMAIN (PHOBIUS); CYTOPLASMIC_DOMAIN (PHOBIUS); TRANSMEMBRANE (PHOBIUS); NON_CYTOPLASMIC_DOMAIN (PHOBIUS); TRANSMEMBRANE (PHOBIUS); SignalP-noTM (SIGNALP_EUK); TMhelix (TMHMM); TMhelix (TMHMM)
Sja_S53123169	522.271	628.664	558.702	702.46	682.614	695.553	529.932	504.828	488.088	259.498	425.376	297.76	569.879	693.542	507.616	327.545	CAX72873.1	hypothetical protein [Schistosoma japonicum]	-	-	1.5e-100	1	P:neurotransmitter transport; F:syntaxin binding	-	-	Coil (COILS); IPR008849 (PFAM); G3DSA:1.20.5.580 (GENE3D); IPR008849 (PANTHER); PTHR16705:SF4 (PANTHER); SSF58038 (SUPERFAMILY)
Sja_S53123489	204.942	194.444	169.167	145.514	101.197	133.561	350.099	278.105	308.508	253.026	274.363	245.571	189.518	126.757	312.237	257.653	NA	---NA---	-	Yes	-	-	-	-	-	NON_CYTOPLASMIC_DOMAIN (PHOBIUS); SIGNAL_PEPTIDE (PHOBIUS); SIGNAL_PEPTIDE_C_REGION (PHOBIUS); SIGNAL_PEPTIDE_N_REGION (PHOBIUS); SIGNAL_PEPTIDE_H_REGION (PHOBIUS); TMhelix (TMHMM)
Sja_S53123570	17269.2	15948.1	18534.1	22096.9	18032.1	17545.4	3010.66	1859.44	2329.69	900.761	2116.16	1369.24	17250.5	19224.8	2399.93	1462.06	CAX72670.1	putative epiplakin 1 [Schistosoma japonicum]	Yes	-	1.7e-74	1	-	-	-	SIGNAL_PEPTIDE_C_REGION (PHOBIUS); SIGNAL_PEPTIDE_H_REGION (PHOBIUS); SIGNAL_PEPTIDE_N_REGION (PHOBIUS); SIGNAL_PEPTIDE (PHOBIUS); NON_CYTOPLASMIC_DOMAIN (PHOBIUS); SignalP-noTM (SIGNALP_EUK)
Sja_S53124298	222.182	103.879	151.341	393.166	169.496	318.689	1543.66	769.754	1049.5	1205.98	368.962	738.87	159.134	293.784	1120.97	771.271	CAX78100.1	hypotheticial protein [Schistosoma japonicum]	Yes	-	3.4e-46	1	-	-	-	NON_CYTOPLASMIC_DOMAIN (PHOBIUS); SIGNAL_PEPTIDE_N_REGION (PHOBIUS); SIGNAL_PEPTIDE_C_REGION (PHOBIUS); SIGNAL_PEPTIDE_H_REGION (PHOBIUS); SIGNAL_PEPTIDE (PHOBIUS); SignalP-noTM (SIGNALP_EUK); SignalP-TM (SIGNALP_GRAM_POSITIVE)
Sja_S53126571	318.921	456.987	307.259	198.909	255.491	247.999	312.875	208.499	301.829	154.694	172.132	206.161	361.056	234.133	274.401	177.662	CAX77014.1	hypothetical protein [Schistosoma japonicum]	Yes	-	0	1	-	-	-	Coil (COILS); SIGNAL_PEPTIDE_N_REGION (PHOBIUS); SIGNAL_PEPTIDE_C_REGION (PHOBIUS); SIGNAL_PEPTIDE_H_REGION (PHOBIUS); NON_CYTOPLASMIC_DOMAIN (PHOBIUS); SIGNAL_PEPTIDE (PHOBIUS); SignalP-noTM (SIGNALP_EUK)
Sja_S53127848	3969.91	2662.26	3830.48	4067.37	2841.35	3108.5	254.459	213.015	243.404	182.814	343.438	226.808	3487.55	3339.07	236.959	251.02	CAX70178.1	Annexin,domain-containing protein [Schistosoma japonicum]	-	Yes	1.8e-141	1	F:calcium ion binding; F:calcium-dependent phospholipid binding	-	-	IPR018502 (G3DSA:1.10.220.GENE3D); IPR018502 (PFAM); PTHR10502 (PANTHER); CYTOPLASMIC_DOMAIN (PHOBIUS); NON_CYTOPLASMIC_DOMAIN (PHOBIUS); TRANSMEMBRANE (PHOBIUS); SSF47874 (SUPERFAMILY); TMhelix (TMHMM)
Sja_S53128470	131.129	254.724	172.842	234.586	495.908	340.305	468.895	488.962	517.414	309.826	273.366	272.118	186.231	356.933	491.757	285.103	CAX76304.1	hypothetical protein [Schistosoma japonicum]	-	Yes	2e-148	1	C:integral to membrane	-	-	IPR006838 (PFAM); TRANSMEMBRANE (PHOBIUS); NON_CYTOPLASMIC_DOMAIN (PHOBIUS); TRANSMEMBRANE (PHOBIUS); NON_CYTOPLASMIC_DOMAIN (PHOBIUS); TRANSMEMBRANE (PHOBIUS); TRANSMEMBRANE (PHOBIUS); TRANSMEMBRANE (PHOBIUS); CYTOPLASMIC_DOMAIN (PHOBIUS); NON_CYTOPLASMIC_DOMAIN (PHOBIUS); CYTOPLASMIC_DOMAIN (PHOBIUS); TRANSMEMBRANE (PHOBIUS); CYTOPLASMIC_DOMAIN (PHOBIUS); CYTOPLASMIC_DOMAIN (PHOBIUS); TMhelix (…
Sja_S53128777	9133.86	2025.36	5358.39	14638.5	8284.27	13104.4	5880.72	5979.87	7478.9	8531.39	9849.61	9235.71	5505.87	12009.1	6446.49	9205.57	CAX69646.1	hypothetical protein [Schistosoma japonicum]	Yes	-	1.4e-152	1	-	-	-	IPR012615 (PFAM); NON_CYTOPLASMIC_DOMAIN (PHOBIUS); SIGNAL_PEPTIDE (PHOBIUS); SIGNAL_PEPTIDE_H_REGION (PHOBIUS); SIGNAL_PEPTIDE_N_REGION (PHOBIUS); SIGNAL_PEPTIDE_C_REGION (PHOBIUS); SignalP-TM (SIGNALP_GRAM_POSITIVE); SignalP-noTM (SIGNALP_EUK); SignalP-noTM (SIGNALP_GRAM_NEGATIVE)
Sja_S53129052	7999.79	7790.31	7682.6	8672.63	7046.02	7759.37	2578.16	2372.26	2325.33	1391.73	2372.17	1676.49	7824.23	7826.01	2425.25	1813.47	CAX69572.1	hypotheticial protein [Schistosoma japonicum]	-	Yes	7.2e-47	1	-	-	-	CYTOPLASMIC_DOMAIN (PHOBIUS); TRANSMEMBRANE (PHOBIUS); TRANSMEMBRANE (PHOBIUS); NON_CYTOPLASMIC_DOMAIN (PHOBIUS); CYTOPLASMIC_DOMAIN (PHOBIUS); TMhelix (TMHMM); TMhelix (TMHMM)
Sja_S53129071	912.262	934.529	831.826	672.145	855.828	844.163	512.124	568.061	551.181	282.993	414.86	368.666	892.872	790.712	543.789	355.506	CAX69553.1	Gpi inositol deacylase pgap1 [Schistosoma japonicum]	-	Yes	0	1	P:GPI anchor metabolic process; P:intracellular protein transport; F:hydrolase activity, acting on ester bonds	K05294	-	IPR029058 (G3DSA:3.40.50.GENE3D); IPR012908 (PFAM); PTHR15495 (PANTHER); CYTOPLASMIC_DOMAIN (PHOBIUS); TRANSMEMBRANE (PHOBIUS); TRANSMEMBRANE (PHOBIUS); NON_CYTOPLASMIC_DOMAIN (PHOBIUS); CYTOPLASMIC_DOMAIN (PHOBIUS); IPR029058 (SUPERFAMILY); TMhelix (TMHMM); TMhelix (TMHMM)
Sja_S53129181	1847.79	1605.66	1758.82	1422.73	1255.2	1275.05	2543	2117.46	2039.66	2955.14	2587.23	2955.83	1737.42	1317.66	2233.37	2832.73	CAX69443.1	Synaptic vesicular amine transporter [Schistosoma japonicum]	-	Yes	0	1	P:transmembrane transport; C:integral to membrane	K08155	-	G3DSA:1.20.1250.20 (GENE3D); IPR011701 (PFAM); PTHR24004:SF5 (PANTHER); PTHR24004 (PANTHER); TRANSMEMBRANE (PHOBIUS); TRANSMEMBRANE (PHOBIUS); CYTOPLASMIC_DOMAIN (PHOBIUS); NON_CYTOPLASMIC_DOMAIN (PHOBIUS); NON_CYTOPLASMIC_DOMAIN (PHOBIUS); CYTOPLASMIC_DOMAIN (PHOBIUS); TRANSMEMBRANE (PHOBIUS); NON_CYTOPLASMIC_DOMAIN (PHOBIUS); CYTOPLASMIC_DOMAIN (PHOBIUS); NON_CYTOPLASMIC_DOMAIN (PHOBIUS); TRANS…
Sja_S53129220	1461.6	1821.75	1651.66	1866.98	2711.39	2210.41	1801.62	1689.45	1581.88	1082.63	1130.54	1081.67	1645	2262.93	1690.98	1098.28	CAX69404.1	hypothetical protein [Schistosoma japonicum]	-	Yes	2.6e-59	1	-	-	-	NON_CYTOPLASMIC_DOMAIN (PHOBIUS); CYTOPLASMIC_DOMAIN (PHOBIUS); TRANSMEMBRANE (PHOBIUS); NON_CYTOPLASMIC_DOMAIN (PHOBIUS); TRANSMEMBRANE (PHOBIUS); TMhelix (TMHMM); TMhelix (TMHMM)
Note:
P=adult worm pair from corresponding mammalian host, each sample with three biological replicates.
Mean: mean fluorescence value of biology triplicates
