# Supplementary material for: Comparative Analysis of Transcriptional Profiles of Adult Schistosoma japonicum from Different Laboratory Animals and the Natural Host, Water Buffalo
Source: PLoS Negl Trop Dis. 2015 Aug 18;9(8):e0003993. doi: 10.1371/journal.pntd.0003993 (PMC4540470; doi:10.1371/journal.pntd.0003993)
Supplement: S5 Table — (XLSX) [file pntd.0003993.s005.xlsx]

## Sheet: Sheet1
S5 Table. The comprehensive information of stably and abundantly expressed gene products in adult worms from BALB/c mice, C57BL/6 mice, rabbits and buffalo.
Probe Set ID	BALB/c_P1	BALB/c_P2	BALB/c_P3	C57BL/6_P1	C57BL/6_P2	C57BL/6_P3	Buffalo_P1	Buffalo_P2	Buffalo_P3	Rabbit_P1	Rabbit_P2	Rabbit_P3	Average	CV	Best hit to NCBI_Protein	Description	E_value	Identity	SignalP	TMHMM	GO	KEGG	Enzyme	Interpro	Best hit to H. sapiens protein	Description	Query cover	E-value	Identity	PDB ID	Gene-specific
CNUS0000095395.1	18953.5	17661.6	17131.1	18606.1	17783.7	18966.5	16197.3	17490.1	17124.5	14916.6	16564.8	16531	17327.2	0.0689422	CAX70259.1	nervana 2 [Schistosoma japonicum]	0	1	-	Yes	-	K01540	-	G3DSA:1.20.5.170 (GENE3D); IPR000402 (PFAM); G3DSA:2.60.40.1660 (GENE3D); IPR000402 (PANTHER); PTHR11523:SF22 (PANTHER); CYTOPLASMIC_DOMAIN (PHOBIUS); TRANSMEMBRANE (PHOBIUS); NON_CYTOPLASMIC_DOMAIN (PHOBIUS); TMhelix (TMHMM)	NP_001668.1	sodium/potassium-transporting ATPase subunit beta-1 [Homo sapiens]	0.92	1e-29	0.29	---NA---	-
CNUS0000095396.1	10799.3	10705.3	10706.4	10067.6	10517.6	9559.41	11078.9	10848.4	10843.8	11984.8	11832.2	10932.3	10823	0.0606227	AAX24863.2	SJCHGC09223 protein [Schistosoma japonicum]	2.8e-73	1	-	-	-	-	-	no IPS match	---NA---	---NA---	-	-	-	---NA---	Schistosoma
CNUS0000095409.1	16354.4	15990.7	15957.6	15924.3	16236.9	16013.9	16713.1	16746.4	16734.7	16190.1	16194.5	15920.8	16248.1	0.0197814	AAW26411.1	SJCHGC06378 protein [Schistosoma japonicum]	3e-30	0.96	-	-	-	-	-	no IPS match	NP_060822.2	translation machinery-associated protein 16 [Homo sapiens]	0.95	1e-10	0.3	---NA---	-
CNUS0000095413.1	18686.3	18345	18421.3	18188.1	16844	17912	16878.4	17826.9	17585.9	18440.9	17535.4	18201.1	17905.4	0.0334664	CAX76663.1	Helicase at 25E [Schistosoma japonicum]	0	1	-	-	F:nucleic acid binding; F:ATP binding; F:ATP-dependent helicase activity	K12812	-	IPR001650 (SMART); IPR014001 (SMART); IPR027417 (G3DSA:3.40.50.GENE3D); IPR011545 (PFAM); IPR001650 (PFAM); PTHR24031 (PANTHER); PTHR24031:SF212 (PANTHER); IPR014014 (PROSITE_PROFILES); IPR014001 (PROSITE_PROFILES); IPR001650 (PROSITE_PROFILES); IPR027417 (SUPERFAMILY)	NP_004631.1	spliceosome RNA helicase DDX39B [Homo sapiens]	0.98	0	0.8	1XTJ	-
CNUS0000095435.1	16336	16136.9	15227.8	15499.2	14401.4	14386.6	14139.2	13685.7	14391.8	12430	13362.9	13238.8	14436.4	0.0822948	AAX28204.2	SJCHGC09629 protein [Schistosoma japonicum]	1.3e-70	0.95	-	-	-	-	-	Coil (COILS); IPR004094 (G3DSA:2.10.22.GENE3D); IPR004094 (PFAM); IPR004094 (PROSITE_PROFILES); IPR011061 (SUPERFAMILY)	---NA---	---NA---	-	-	-	---NA---	Schistosoma
CNUS0000095443.1	15640.7	15603.2	16103.1	14379.5	15265.7	14685	15862.7	15900	15422.5	15117.7	16232.3	15932.7	15512.1	0.0365418	AAW26108.1	SJCHGC05178 protein [Schistosoma japonicum]	1.6e-125	1	-	-	-	K12871	-	Coil (COILS); IPR013169 (PFAM); PTHR31551 (PANTHER)	NP_653317.2	coiled-coil domain-containing protein 12 1 [Homo sapiens]	0.69	5e-30	0.47	---NA---	-
CNUS0000095460.1	19571.6	19559.1	20014.3	19013.7	19121.6	19446.5	19810.5	19355.7	19546.7	20503	21118.4	20745.3	19817.2	0.0331367	AAX25672.2	SJCHGC05011 protein [Schistosoma japonicum]	1.9e-51	1	-	-	C:cytoplasm; P:protein folding; F:ATP binding; F:unfolded protein binding	K09495	-	IPR002423 (PFAM); IPR027413 (G3DSA:1.10.560.GENE3D); IPR002423 (PANTHER); IPR012719 (PTHR11353:PANTHER); IPR002423 (SUPERFAMILY)	AAC50068.1	cytoplasmic chaperonin hTRiC5 [Homo sapiens]	0.88	7e-86	0.64	---NA---	-
CNUS0000095467.1	11613.3	13162.8	12637.7	11973.1	12658.9	11703.3	12671.2	12349.7	12383.2	13251.2	13106.1	13208.1	12559.9	0.0457858	AAW25279.1	SJCHGC05476 protein [Schistosoma japonicum]	1.1e-86	1	-	Yes	-	-	-	IPR007919 (PFAM); IPR007919 (PANTHER); CYTOPLASMIC_DOMAIN (PHOBIUS); TRANSMEMBRANE (PHOBIUS); TRANSMEMBRANE (PHOBIUS); CYTOPLASMIC_DOMAIN (PHOBIUS); NON_CYTOPLASMIC_DOMAIN (PHOBIUS); TRANSMEMBRANE (PHOBIUS); NON_CYTOPLASMIC_DOMAIN (PHOBIUS); CYTOPLASMIC_DOMAIN (PHOBIUS); TRANSMEMBRANE (PHOBIUS); TMhelix (TMHMM); TMhelix (TMHMM); TMhelix (TMHMM); TMhelix (TMHMM)	NP_006125.2	transmembrane protein 50B [Homo sapiens]	0.96	8e-41	0.49	---NA---	-
CNUS0000095478.1	22862.9	23216.6	22056.4	22854.7	22605.3	23926.9	22182	22807.9	22700	20436.9	22445.4	21658.7	22479.5	0.0384383	AAW25820.1	SJCHGC05603 protein [Schistosoma japonicum]	6.7e-94	1	-	-	F:NADH dehydrogenase (ubiquinone) activity; P:electron transport chain	K03937	EC:1.6.5.3	IPR006885 (PFAM); G3DSA:3.30.160.190 (GENE3D); IPR006885 (PANTHER)	NP_002486.1	NADH dehydrogenase [ubiquinone] iron-sulfur protein 4, mitochondrial precursor [Homo sapiens]	0.62	5e-42	0.55	---NA---	-
CNUS0000095487.1	22162.8	20112.8	21303.4	22711.1	20885.2	21367	22531.9	22413	21492.3	18855.7	20787.5	20583.9	21267.2	0.0527658	AAW27083.1	SJCHGC02119 protein [Schistosoma japonicum]	3.2e-93	0.99	-	-	C:cytoskeleton; C:ruffle; C:lamellipodium	K06106	-	Coil (COILS); PR00499 (PRINTS); IPR001452 (PRINTS); IPR001452 (SMART); IPR001452 (PFAM); IPR003134 (PFAM); G3DSA:2.30.30.40 (GENE3D); PTHR10829 (PANTHER); PTHR10829:SF11 (PANTHER); IPR001452 (PROSITE_PROFILES); IPR003134 (PROSITE_PROFILES); IPR003134 (PROSITE_PROFILES); IPR001452 (SUPERFAMILY)	AAA58455.1	amplaxin [Homo sapiens]	0.93	3e-19	0.32	2D1X	-
CNUS0000095488.1	29345.7	30755.8	33603.9	29175.9	30080.4	29043.9	29587	31215.4	29243.2	31114.2	33042	33379.5	30798.9	0.0554352	AAW25810.1	SJCHGC06679 protein [Schistosoma japonicum]	3.8e-115	0.99	-	-	P:protein folding; P:protein peptidyl-prolyl isomerization; F:peptidyl-prolyl cis-trans isomerase activity	K01802	EC:5.2.1.8	IPR002130 (PRINTS); IPR024936 (PIRSF); IPR029000 (G3DSA:2.40.100.GENE3D); IPR002130 (PFAM); PTHR11071 (PANTHER); IPR020892 (PROSITE_PATTERNS); IPR002130 (PROSITE_PROFILES); IPR029000 (SUPERFAMILY)	NP_066953.1	peptidyl-prolyl cis-trans isomerase A isoform 1 [Homo sapiens]	0.96	8e-77	0.7	4IPZ	-
CNUS0000095498.1	13713.4	14711	14699.4	13957.2	14246.7	13884	13451.3	12813.5	13090.3	12177.5	13570.8	12801.7	13593.1	0.0571735	CAX75822.1	Cytochrome oxidase c, subunit VIb,domain-containing protein [Schistosoma japonicum]	1.7e-30	1	-	-	-	K02267	-	IPR003213 (G3DSA:1.10.10.GENE3D); IPR003213 (PFAM); PTHR11387 (PANTHER); IPR003213 (SUPERFAMILY)	NP_001854.1	cytochrome c oxidase subunit 6B1 [Homo sapiens]	0.75	3e-15	0.41	---NA---	-
CNUS0000095516.1	15591.4	16884.6	16563.5	15778.8	16133	14480.5	15768.8	15501.8	15970.6	15754.4	16269.6	16180.4	15906.4	0.0379366	AAG52888.1	AF333765_1DAD-1-like protein [Schistosoma japonicum]	1.1e-72	1	-	Yes	F:dolichyl-diphosphooligosaccharide-protein glycotransferase activity; C:integral to membrane; C:oligosaccharyltransferase complex	K12668	EC:2.4.1.119	IPR003038 (PIRSF); IPR003038 (PFAM); IPR003038 (PANTHER); NON_CYTOPLASMIC_DOMAIN (PHOBIUS); NON_CYTOPLASMIC_DOMAIN (PHOBIUS); TRANSMEMBRANE (PHOBIUS); TRANSMEMBRANE (PHOBIUS); CYTOPLASMIC_DOMAIN (PHOBIUS); TRANSMEMBRANE (PHOBIUS); CYTOPLASMIC_DOMAIN (PHOBIUS); TMhelix (TMHMM); TMhelix (TMHMM)	NP_001335.1	dolichyl-diphosphooligosaccharide--protein glycosyltransferase subunit DAD1 [Homo sapiens]	0.83	2e-47	0.65	---NA---	-
CNUS0000095525.1	21105.4	20555.9	20547.9	19086.7	21015.4	20778.8	19702	19539	21791.6	22453.3	21254.3	21808.7	20803.3	0.0479265	CAX71692.1	putative cold shock domain protein A [Schistosoma japonicum]	1.2e-76	0.99	-	-	-	-	-	IPR002059 (PRINTS); IPR011129 (SMART); IPR012340 (G3DSA:2.40.50.GENE3D); IPR002059 (PFAM); PTHR11544 (PANTHER); IPR019844 (PROSITE_PATTERNS); IPR012340 (SUPERFAMILY)	NP_057066.2	Y-box-binding protein 2 [Homo sapiens]	0.43	6e-32	0.63	---NA---	-
CNUS0000095540.1	16284.6	17292.8	15919.7	16733.1	16314	16312.1	14889.3	14008.1	14799.6	16091.1	16270.8	15892.5	15900.6	0.057231	AAW26787.1	SJCHGC00647 protein [Schistosoma japonicum]	1.3e-157	1	-	-	C:Elongator holoenzyme complex; P:regulation of transcription from RNA polymerase II promoter; P:DNA metabolic process; F:DNA binding; F:ATP binding; F:DNA-dependent ATPase activity	K11375	-	IPR008728 (PFAM); PTHR12896:SF1 (PANTHER); PTHR12896 (PANTHER)	NP_061913.3	elongator complex protein 4 isoform 1 [Homo sapiens]	0.94	2e-39	0.3	---NA---	-
CNUS0000095574.1	20024.5	20752.8	20766.3	21485.5	20823.7	20405.3	20712.4	20966.6	18997.3	19438.5	18883.3	18975.2	20186	0.0444324	AAX30262.1	SJCHGC02562 protein [Schistosoma japonicum]	2.4e-41	1	-	-	C:ribosome; F:structural constituent of ribosome; P:translation	K02905	-	IPR002673 (PFAM); IPR002673 (PANTHER); IPR002673 (PRODOM)	NP_001095146.1	sterile alpha motif domain-containing protein 12 isoform a [Homo sapiens]	0.9	2e-09	0.33	---NA---	-
CNUS0000095582.1	22909.9	24864.5	23806.4	24341.7	25454.5	24153.9	22901.6	23341.6	22360.7	23649.9	24350.2	23296.3	23785.9	0.037489	AAW25971.1	SJCHGC06238 protein [Schistosoma japonicum]	3.6e-82	1	-	-	P:protein folding; C:prefoldin complex; F:unfolded protein binding	K04798	-	Coil (COILS); Coil (COILS); IPR009053 (G3DSA:1.10.287.GENE3D); IPR002777 (PFAM); PTHR21431:SF0 (PANTHER); PTHR21431 (PANTHER); IPR009053 (SUPERFAMILY)	NP_055075.1	prefoldin subunit 6 [Homo sapiens]	0.91	1e-29	0.47	---NA---	-
CNUS0000095592.1	14681.8	16061.6	15404.9	15422.9	15409.5	15593.2	14759.9	15755.3	15077.6	15498.5	16367.7	15991.4	15502	0.0325598	AAP06313.1	similar to GenBank Accession Number AE003608 putative selT-like protein precursor, CG3887 gene product in Drosophila melanogaster [Schistosoma japonicum]	4.5e-97	1	-	-	P:cell redox homeostasis; F:selenium binding	-	-	IPR012336 (G3DSA:3.40.30.GENE3D); IPR011893 (TIGRFAM); IPR011893 (PFAM); PTHR13544:SF0 (PANTHER); IPR019389 (PANTHER); IPR012336 (SUPERFAMILY)	NP_057359.2	selenoprotein T precursor	0.89	5e-29	0.39	---NA---	-
CNUS0000095610.1	13842.7	13750.5	13668.7	13870	14290.3	13962.5	14099.7	13933.7	13636.1	14451.6	13737.1	13823.7	13922.2	0.0178278	AAW25489.1	SJCHGC05863 protein [Schistosoma japonicum]	9.8e-132	1	Yes	-	F:carbohydrate binding	-	-	IPR019008 (PFAM); PTHR13605 (PANTHER); SIGNAL_PEPTIDE (PHOBIUS); SIGNAL_PEPTIDE_H_REGION (PHOBIUS); CYTOPLASMIC_DOMAIN (PHOBIUS); SIGNAL_PEPTIDE_N_REGION (PHOBIUS); SIGNAL_PEPTIDE_C_REGION (PHOBIUS); NON_CYTOPLASMIC_DOMAIN (PHOBIUS); TRANSMEMBRANE (PHOBIUS); SignalP-noTM (SIGNALP_EUK); IPR013784 (SUPERFAMILY)	NP_064539.1	ER membrane protein complex subunit 7 precursor [Homo sapiens]	0.66	6e-53	0.49	2UWE	-
CNUS0000095611.1	38293.1	36906.2	37574.4	36788	35824	35960.8	35830.6	36071.5	36058.5	36792.7	35466.8	37624.3	36599.3	0.0240056	CAX72500.1	Phosphatase 2A inhibitor I2PP2A [Schistosoma japonicum]	4.8e-148	0.99	-	-	-	K11290	-	Coil (COILS); IPR002164 (PFAM); PTHR11875:SF56 (PANTHER); IPR002164 (PANTHER); SSF143113 (SUPERFAMILY)	NP_003002.2	protein SET isoform 2 [Homo sapiens]	0.83	2e-84	0.62	2E50	-
CNUS0000095615.1	30429.2	25924.5	23926.8	24744.2	24650.7	28212.3	21831.7	23292.5	25697.9	24066.7	24328.5	26669.6	25314.6	0.0909827	KFO25358.1	Actin, cytoplasmic 1 [Fukomys damarensis]	0	0.97	-	-	-	K05692	-	IPR004000 (PRINTS); IPR004000 (SMART); G3DSA:3.90.640.10 (GENE3D); G3DSA:3.30.420.40 (GENE3D); IPR004000 (PFAM); G3DSA:3.30.420.40 (GENE3D); G3DSA:3.30.420.40 (GENE3D); PTHR11937:SF187 (PANTHER); IPR004000 (PANTHER); IPR004001 (PROSITE_PATTERNS); IPR004001 (PROSITE_PATTERNS); IPR004001 (PROSITE_PATTERNS); IPR020902 (PROSITE_PATTERNS); SSF53067 (SUPERFAMILY); SSF53067 (SUPERFAMILY); SSF53067 (SUPE…	NP_001605.1	actin, cytoplasmic 2 [Homo sapiens]	0.9	0	0.97	3BYH	-
CNUS0000095620.1	21738.9	21534.5	21486.5	19420.6	21952.7	21876.8	20403.8	20991.3	21832.3	22045.3	20603	21869.1	21312.9	0.0377439	AAW25607.1	SJCHGC06118 protein [Schistosoma japonicum]	0	0.99	-	-	C:cytoplasm; C:proteasome core complex; C:nucleus; F:threonine-type endopeptidase activity; P:proteolysis involved in cellular protein catabolic process	K02739	EC:3.4.25	IPR000243 (PRINTS); IPR024689 (PFAM); IPR029055 (G3DSA:3.60.20.GENE3D); IPR001353 (PFAM); PTHR11599 (PANTHER); PTHR11599:SF44 (PANTHER); IPR016050 (PROSITE_PATTERNS); IPR023333 (PROSITE_PROFILES); IPR029055 (SUPERFAMILY)	NP_002790.1	proteasome subunit beta type-7 proprotein [Homo sapiens]	0.96	1e-116	0.6	---NA---	-
CNUS0000095633.1	11314.8	10507.2	10940.9	9526.14	10404.1	10101.1	9733.35	9436.62	10958.4	10273.5	11688	10108.1	10416	0.067486	AAP05882.1	similar to GenBank Accession Number AE003603 CG11999 gene product in Drosophila melanogaster [Schistosoma japonicum]	2.5e-147	1	Yes	-	C:membrane	-	-	IPR016093 (SMART); IPR016093 (PFAM); G3DSA:2.80.10.50 (GENE3D); IPR027005 (PANTHER); SIGNAL_PEPTIDE_H_REGION (PHOBIUS); SIGNAL_PEPTIDE_N_REGION (PHOBIUS); SIGNAL_PEPTIDE (PHOBIUS); NON_CYTOPLASMIC_DOMAIN (PHOBIUS); SIGNAL_PEPTIDE_C_REGION (PHOBIUS); IPR016093 (PROSITE_PROFILES); SignalP-TM (SIGNALP_GRAM_POSITIVE); SignalP-noTM (SIGNALP_EUK); IPR016093 (SUPERFAMILY)	NP_008854.2	stromal cell-derived factor 2 precursor [Homo sapiens]	0.86	6e-66	0.53	---NA---	-
CNUS0000095636.1	10512.9	11191.6	10793.5	9673.82	10615.8	10303.4	12136.6	11186.6	11677.3	12150.1	12155.2	11360.8	11146.5	0.0716879	CAX69701.1	Quinoid DihyroPteridine Reductase [Schistosoma japonicum]	3.6e-130	0.96	-	-	-	K00357	-	IPR016040 (G3DSA:3.40.50.GENE3D); PTHR15104 (PANTHER); IPR020904 (PROSITE_PATTERNS); SSF51735 (SUPERFAMILY)	NP_000311.2	dihydropteridine reductase [Homo sapiens]	0.98	2e-87	0.52	1HDR	-
CNUS0000095645.1	13303	13178.1	13468.4	13183.8	12685.7	12913.3	13474.9	13310.8	13237.2	11788.4	13422.5	12718.4	13057.1	0.0368602	AAW26994.1	SJCHGC05215 protein [Schistosoma japonicum]	1.1e-94	1	-	-	-	K17553	-	IPR011107 (PFAM); IPR011107 (PANTHER)	XP_005275215.1	PREDICTED: protein phosphatase 1 regulatory subunit 11 isoform X1 [Homo sapiens]	0.17	9e-07	0.61	---NA---	-
CNUS0000095647.1	16094.1	15748.2	15582.1	16216.7	16455.8	15554.9	15592	15378.2	15115.3	16789.5	16593.8	16101.9	15935.2	0.0326165	AAW24626.1	SJCHGC09015 protein [Schistosoma japonicum]	3.4e-128	1	-	-	-	K17421	-	IPR019192 (PFAM); PTHR13359:SF2 (PANTHER); PTHR13359 (PANTHER)	NP_003767.2	39S ribosomal protein L40, mitochondrial [Homo sapiens]	0.69	2e-07	0.29	3J7Y	-
CNUS0000095656.1	14143.5	15362	14835.3	14478.5	16136.4	14671.4	15913.3	14741.5	15084	14630.6	15143.3	14816.7	14996.4	0.0384731	CAX75205.1	Zinc finger, C2H2-type domain-containing protein [Schistosoma japonicum]	0	0.99	-	-	-	-	-	IPR007087 (PROSITE_PATTERNS); IPR007087 (PROSITE_PROFILES); SSF57667 (SUPERFAMILY)	---NA---	---NA---	-	-	-	---NA---	Platyhelminthes
CNUS0000095657.1	18757.9	19726.2	19359	19675.1	19090.8	17145.7	20317.8	20275.4	20132	21793.8	20473.3	20848.1	19799.6	0.0589418	AAW25113.1	SJCHGC05994 protein [Schistosoma japonicum]	8.9e-73	1	-	-	P:translational initiation; F:translation initiation factor activity	K03113	-	IPR005874 (PIRSF); IPR001950 (PFAM); IPR005874 (TIGRFAM); IPR001950 (G3DSA:3.30.780.GENE3D); PTHR10388 (PANTHER); IPR001950 (PROSITE_PROFILES); IPR001950 (SUPERFAMILY)	NP_005866.1	eukaryotic translation initiation factor 1b [Homo sapiens]	0.99	2e-34	0.58	---NA---	-
CNUS0000095687.1	17198.1	17860.3	17196.7	17260.9	17358.6	17624.6	17105.2	17331.8	18163.3	20615.7	18079.1	20024	17984.9	0.0641063	CAX79118.1	FUS-interacting serine-arginine-rich protein 1 [Schistosoma japonicum]	1.3e-81	0.97	-	-	-	K12900	-	IPR000504 (SMART); IPR012677 (G3DSA:3.30.70.GENE3D); IPR000504 (PFAM); PTHR23147 (PANTHER); IPR000504 (PROSITE_PROFILES); SSF54928 (SUPERFAMILY)	NP_542781.3	serine/arginine-rich splicing factor 12 [Homo sapiens]	0.43	3e-29	0.55	---NA---	-
CNUS0000095716.1	10534.7	10035.2	10149.3	9760.31	9709.09	10042.8	9954.13	10342.4	9949.17	10242	9727.75	10278.5	10060.4	0.0258096	AAW27008.1	SJCHGC05087 protein [Schistosoma japonicum]	0	0.99	-	-	C:Ino80 complex; P:chromatin remodeling	-	-	IPR027668 (PTHR11937:PANTHER); IPR004000 (PANTHER); SSF53067 (SUPERFAMILY)	NP_075050.3	actin-related protein 8 [Homo sapiens]	0.31	1e-07	0.28	4FO0	-
CNUS0000095717.1	10416.5	10241.7	9963.37	11232.4	9437.1	10541.7	9921.84	9954.92	9632.41	9353.4	9612.34	9851.63	10013.3	0.0529641	AAW26889.1	SJCHGC06753 protein [Schistosoma japonicum]	0	1	-	-	-	-	-	IPR006628 (SMART); IPR006628 (PFAM); IPR006628 (PANTHER); NON_CYTOPLASMIC_DOMAIN (PHOBIUS); TRANSMEMBRANE (PHOBIUS); CYTOPLASMIC_DOMAIN (PHOBIUS)	AAI10575.1	PURA protein [Homo sapiens]	0.8	2e-60	0.47	---NA---	-
CNUS0000095743.1	13459.2	14288.3	14058.2	14459.2	12892	14754.5	13127.6	14255.1	14037.3	15972.1	14718.8	15386.1	14284	0.0618058	AAW27468.1	SJCHGC02102 protein [Schistosoma japonicum]	6.7e-103	1	-	Yes	-	-	-	IPR019383 (PFAM); PTHR13005 (PANTHER); PTHR13005:SF1 (PANTHER); TRANSMEMBRANE (PHOBIUS); CYTOPLASMIC_DOMAIN (PHOBIUS); NON_CYTOPLASMIC_DOMAIN (PHOBIUS); TMhelix (TMHMM)	NP_036242.1	cysteine-rich hydrophobic domain-containing protein 2 [Homo sapiens]	0.86	6e-36	0.53	---NA---	-
CNUS0000095776.1	23537.3	23694.2	23733	24392.1	23900.4	23047.7	25298.4	25162.6	23692.5	25481.6	24896	25889.2	24393.7	0.0376693	CCD79894.1	putative importin beta-1 [Schistosoma mansoni]	0	0.96	-	-	F:Ran GTPase binding; P:nucleocytoplasmic transport; P:intracellular protein transport; F:protein transporter activity	K14293	-	IPR001494 (SMART); IPR001494 (PFAM); PF13513 (PFAM); IPR011989 (G3DSA:1.25.10.GENE3D); IPR027140 (PTHR10527:PANTHER); PTHR10527 (PANTHER); IPR021133 (PROSITE_PROFILES); IPR001494 (PROSITE_PROFILES); IPR016024 (SUPERFAMILY)	NP_002256.2	importin subunit beta-1 isoform 1 [Homo sapiens]	0.94	0	0.59	3W5K	-
CNUS0000095781.1	15388	15914.8	16988.6	15208.8	15905.6	14645.8	14507	13932.4	14692.2	15905.6	16456.3	16071.9	15468.1	0.0580505	AAW25112.1	SJCHGC06303 protein [Schistosoma japonicum]	6.1e-114	1	Yes	Yes	C:integral to membrane; C:endoplasmic reticulum	K04571	-	IPR008855 (PFAM); IPR008855 (PANTHER); TRANSMEMBRANE (PHOBIUS); SIGNAL_PEPTIDE (PHOBIUS); SIGNAL_PEPTIDE_N_REGION (PHOBIUS); NON_CYTOPLASMIC_DOMAIN (PHOBIUS); CYTOPLASMIC_DOMAIN (PHOBIUS); SIGNAL_PEPTIDE_C_REGION (PHOBIUS); SIGNAL_PEPTIDE_H_REGION (PHOBIUS); PS51257 (PROSITE_PROFILES); SignalP-noTM (SIGNALP_EUK); TMhelix (TMHMM)	NP_006271.1	translocon-associated protein subunit delta isoform 2 precursor [Homo sapiens]	0.87	6e-22	0.34	---NA---	-
CNUS0000095795.1	26248.4	25927.9	25232.5	25254.3	24511.3	21967.1	25738.8	25361.7	25127.3	26640.9	26092.4	27409.7	25459.4	0.0527351	CAX72946.1	alpha tubulin [Schistosoma mansoni]	0	1	-	-	C:microtubule; P:protein polymerization; P:GTP catabolic process; P:microtubule-based process; F:GTPase activity; F:structural constituent of cytoskeleton; C:cytoplasm; F:GTP binding	K07374	-	IPR002452 (PRINTS); IPR000217 (PRINTS); IPR003008 (SMART); IPR018316 (SMART); IPR023123 (G3DSA:1.10.287.GENE3D); IPR003008 (PFAM); IPR018316 (PFAM); IPR003008 (G3DSA:3.40.50.GENE3D); IPR018316 (G3DSA:3.30.1330.GENE3D); IPR000217 (PANTHER); PTHR11588:SF65 (PANTHER); IPR017975 (PROSITE_PATTERNS); IPR003008 (SUPERFAMILY); IPR008280 (SUPERFAMILY)	NP_005992.1	tubulin alpha-3C/D chain [Mus musculus]	0.94	0	0.98	---NA---	-
CNUS0000095798.1	13459.7	12874.8	12493.4	12374	12199.9	12878.2	13179.2	14309	13823.1	11797.5	12051.3	12690	12844.2	0.0579994	ACQ77149.1	leucine aminopeptidase 2 [Schistosoma mansoni]	0	0.92	-	-	C:cytoplasm; P:proteolysis; F:manganese ion binding; F:metalloexopeptidase activity; F:aminopeptidase activity	-	EC:3.4.11	IPR011356 (PRINTS); G3DSA:3.40.630.10 (GENE3D); IPR000819 (PFAM); PTHR11963 (PANTHER); PTHR11963:SF9 (PANTHER); IPR000819 (PROSITE_PATTERNS); SSF53187 (SUPERFAMILY)	NP_078939.3	probable aminopeptidase NPEPL1 isoform 1 [Homo sapiens]	0.42	3e-16	0.31	---NA---	-
CNUS0000095818.1	15941.8	14991.3	14652.7	14498.8	13800	15439.1	16764.7	15259.3	16269.4	12899.7	15375.2	14430.8	15026.9	0.0710867	CAX74128.1	RNA-binding protein EWS [Schistosoma japonicum]	0	0.96	-	-	-	K13098	-	IPR000504 (SMART); IPR001876 (SMART); IPR001876 (PFAM); IPR012677 (G3DSA:3.30.70.GENE3D); IPR001876 (G3DSA:4.10.1060.GENE3D); PTHR23238 (PANTHER); PTHR23238:SF26 (PANTHER); IPR001876 (PROSITE_PATTERNS); IPR001876 (PROSITE_PROFILES); IPR000504 (PROSITE_PROFILES); SSF54928 (SUPERFAMILY); SSF90209 (SUPERFAMILY)	NP_005234.1	RNA-binding protein EWS isoform 2 [Homo sapiens]	0.22	4e-16	0.36	2CPE	-
CNUS0000095839.1	15159.6	15443.5	15464.7	14118.4	12066.4	14348.2	14663.2	14933.2	15886.2	15738.2	15618.8	16020.4	14955.1	0.072956	EUB62550.1	hypothetical protein EGR_02682 [Echinococcus granulosus]	1.4e-23	0.52	Yes	-	-	-	-	IPR018887 (PFAM); PTHR31230 (PANTHER); PTHR31230:SF1 (PANTHER); NON_CYTOPLASMIC_DOMAIN (PHOBIUS); SIGNAL_PEPTIDE_N_REGION (PHOBIUS); SIGNAL_PEPTIDE_C_REGION (PHOBIUS); SIGNAL_PEPTIDE_H_REGION (PHOBIUS); SIGNAL_PEPTIDE (PHOBIUS); SignalP-noTM (SIGNALP_EUK)	NP_061980.1	UPF0556 protein C19orf10 precursor [Homo sapiens]	0.76	5e-14	0.34	---NA---	-
CNUS0000095848.1	11674.4	9639.58	11452.2	10138.2	9545.57	10147.8	11780.2	11886.1	11786.7	11407.7	10908.4	11964.8	11027.6	0.0829459	CCD80066.1	hypothetical protein Smp_069810 [Schistosoma mansoni]	4.7e-109	0.75	-	Yes	-	-	-	IPR018801 (PFAM); PTHR31322 (PANTHER); PTHR31322:SF1 (PANTHER); TRANSMEMBRANE (PHOBIUS); TRANSMEMBRANE (PHOBIUS); NON_CYTOPLASMIC_DOMAIN (PHOBIUS); NON_CYTOPLASMIC_DOMAIN (PHOBIUS); CYTOPLASMIC_DOMAIN (PHOBIUS); TMhelix (TMHMM); TMhelix (TMHMM)	NP_001120738.1	E3 ubiquitin-protein ligase TM129 isoform a [Homo sapiens]	0.9	3e-30	0.25	---NA---	-
CNUS0000095873.1	16693.7	18697.5	16674.3	16622.8	16752	17266.4	18207.3	18796.6	17990.7	21857.1	19437	20884.5	18323.3	0.0939939	CAX79231.1	Splicing factor, arginine/serine-rich 2 [Schistosoma japonicum]	1.8e-59	1	-	-	F:nucleic acid binding; F:nucleotide binding	K12891	-	IPR000504 (SMART); IPR000504 (PFAM); IPR012677 (G3DSA:3.30.70.GENE3D); PTHR23147 (PANTHER); IPR000504 (PROSITE_PROFILES); SSF54928 (SUPERFAMILY)	NP_003007.2	serine/arginine-rich splicing factor 2 [Mus musculus]	0.57	6e-35	0.66	2LEC	-
CNUS0000095874.1	10052.2	10979.5	10196.9	10166	10388.1	10668.3	9892.64	10320.2	10482.6	9829.79	10046.5	10310.7	10277.8	0.0317915	AAW24916.1	SJCHGC06366 protein [Schistosoma japonicum]	0	1	-	-	P:actin cytoskeleton organization; C:WASH complex; F:actin binding; C:F-actin capping protein complex	K10365	-	IPR001698 (PRINTS); IPR001698 (PFAM); IPR001698 (PANTHER); IPR019771 (PROSITE_PATTERNS); SSF90096 (SUPERFAMILY)	NP_004921.1	F-actin-capping protein subunit beta isoform 1 [Homo sapiens]	0.97	1e-120	0.63	---NA---	-
CNUS0000095879.1	14731.7	15368.6	15351.1	14869.3	14832.7	16023	15806.5	15849.7	16184.8	14079	14845.8	14975.5	15243.1	0.0413115	AAP06085.1	similar to NM_025898 N-ethylmaleimide sensitive fusion protein attachment protein alpha; Alpha-soluble NSF attachment protein (SNAP-alpha)in Mus musculus [Schistosoma japonicum]	0	0.96	-	-	P:intracellular protein transport	K15296	-	Coil (COILS); Coil (COILS); IPR000744 (PRINTS); IPR011990 (G3DSA:1.25.40.GENE3D); PF14938 (PFAM); IPR000744 (PANTHER); PTHR13768:SF11 (PANTHER); SSF48452 (SUPERFAMILY)	NP_003818.2	alpha-soluble NSF attachment protein	0.93	2e-108	0.58	---NA---	-
CNUS0000095904.1	11678.3	12497.5	11935.4	12248.6	12047.1	12724.9	11817.9	11837.5	11725	11375.5	11727.6	11340.8	11913	0.0347758	AAP06104.1	similar to XM_008459 EAP30 subunit of ELL complex, ELL complex EAP30 subunit [Schistosoma japonicum]	0	0.99	-	-	-	-	-	IPR016689 (PIRSF); IPR011991 (G3DSA:1.10.10.GENE3D); IPR007286 (PFAM); IPR011991 (G3DSA:1.10.10.GENE3D); IPR007286 (PANTHER); PTHR12806:SF0 (PANTHER); SSF46785 (SUPERFAMILY); SSF46785 (SUPERFAMILY)	NP_009172.2	vacuolar-sorting protein SNF8 [Homo sapiens]	0.96	7e-76	0.47	3CUQ	-
CNUS0000095923.1	26376.1	25442.6	24999.9	23686.1	25782.3	25316.7	26756.9	25125.6	26283.5	29935.7	25663.4	27528.7	26074.8	0.0596513	AAP06482.1	SJCHGC06323 protein [Schistosoma japonicum]	0	0.99	-	-	C:ribosome; F:structural constituent of ribosome; F:RNA binding; P:translation	K02987	-	IPR002942 (SMART); IPR000876 (PIRSF); IPR013843 (PFAM); IPR005824 (PFAM); IPR013845 (PFAM); IPR002942 (PFAM); IPR000876 (PANTHER); IPR018199 (PROSITE_PATTERNS); IPR002942 (PROSITE_PROFILES); IPR000876 (HAMAP)	NP_000998.1	40S ribosomal protein S4, X isoform X isoform	0.98	2e-136	0.71	3J3A	-
CNUS0000095934.1	11785.8	12094.2	12117.4	12715.9	11524.1	12386.5	12274.4	12285.5	12665.1	13331	13289.1	13161.8	12469.2	0.0464923	AAW26948.1	SJCHGC06844 protein [Schistosoma japonicum]	2.5e-102	1	Yes	-	P:negative regulation of peptidase activity; F:cysteine-type endopeptidase inhibitor activity	K13903	-	Coil (COILS); IPR000010 (SMART); G3DSA:3.10.450.10 (GENE3D); IPR000010 (PFAM); IPR018073 (PROSITE_PATTERNS); SIGNAL_PEPTIDE_H_REGION (PHOBIUS); SIGNAL_PEPTIDE_C_REGION (PHOBIUS); NON_CYTOPLASMIC_DOMAIN (PHOBIUS); SIGNAL_PEPTIDE (PHOBIUS); SIGNAL_PEPTIDE_N_REGION (PHOBIUS); SignalP-noTM (SIGNALP_EUK); SSF54403 (SUPERFAMILY)	---NA---	---NA---	-	-	-	---NA---	Platyhelminthes
CNUS0000095944.1	15210.3	15117.7	14898.8	14846.2	14692.8	14831.7	15480.8	14355.3	14291.7	13482.1	13886.3	14193.1	14607.2	0.0397441	CAX74132.1	eukaryotic release factor 1 [Schistosoma japonicum]	0	1	-	-	-	K03265	-	IPR024049 (G3DSA:3.30.960.GENE3D); IPR005142 (PFAM); IPR004403 (TIGRFAM); IPR029064 (G3DSA:3.30.1330.GENE3D); G3DSA:3.30.420.60 (GENE3D); IPR005140 (PFAM); IPR005141 (PFAM); IPR004403 (PANTHER); PTHR10113:SF7 (PANTHER); IPR029064 (SUPERFAMILY); IPR024049 (SUPERFAMILY); SSF53137 (SUPERFAMILY)	NP_004721.1	eukaryotic peptide chain release factor subunit 1 isoform 1 [Homo sapiens]	0.97	0	0.76	3J5Y	-
CNUS0000095946.1	12592.3	12983.4	12261.2	13066.8	12565.9	13054.2	11731.4	12348	12094.6	12649	12263.1	12885.6	12541.3	0.0332849	AAW26081.1	SJCHGC02544 protein [Schistosoma japonicum]	3.6e-135	1	-	-	C:ribosome	K17404	-	IPR007741 (SMART); IPR007741 (PFAM); PTHR13274:SF1 (PANTHER); PTHR13274 (PANTHER); IPR012336 (SUPERFAMILY)	NP_071942.1	28S ribosomal protein S25, mitochondrial [Homo sapiens]	0.8	2e-25	0.35	---NA---	-
CNUS0000095980.1	31042.1	32958	31021	32537.3	30010.6	30717.4	31425.4	32282.7	31569	31098.5	31127.5	30915.2	31392	0.0264725	AAW25899.1	SJCHGC06151 protein [Schistosoma japonicum]	1.4e-87	0.97	-	-	F:iron ion binding; P:iron-sulfur cluster assembly; F:iron-sulfur cluster binding	K04488	-	G3DSA:3.90.1010.10 (GENE3D); IPR002871 (PFAM); IPR011339 (TIGRFAM); PTHR10093 (PANTHER); SSF82649 (SUPERFAMILY)	NP_998760.1	iron-sulfur cluster assembly enzyme ISCU, mitochondrial isoform ISCU2 precursor [Homo sapiens]	0.89	2e-70	0.77	---NA---	-
CNUS0000096024.1	25402.1	25441.9	25780.3	25953.4	27253.1	26297.7	25959.1	25963.3	25666.9	25979.1	28573.5	26480.6	26229.3	0.0339371	AAW24973.1	SJCHGC01604 protein [Schistosoma japonicum]	6.2e-57	1	-	-	C:nucleosome; F:DNA binding; P:nucleosome assembly; C:nucleus; F:protein heterodimerization activity	K11252	-	IPR000558 (PRINTS); IPR000558 (SMART); IPR007125 (PFAM); IPR009072 (G3DSA:1.10.20.GENE3D); IPR000558 (PANTHER); IPR000558 (PROSITE_PATTERNS); IPR009072 (SUPERFAMILY)	NP_003518.2	histone H2B type 1-O [Homo sapiens]	1	2e-61	0.79	---NA---	-
CNUS0000096031.1	33984.3	34148.1	33984.9	34248.4	36478.6	35408.5	35510	35066.1	35973.4	34577.5	33170.5	33848.2	34699.9	0.0284086	CAX72343.1	cathepsin D (lysosomal aspartyl protease) [Schistosoma japonicum]	0	1	Yes	-	-	K01379	-	IPR001461 (PRINTS); IPR001461 (PFAM); IPR021109 (G3DSA:2.40.70.GENE3D); PTHR13683:SF230 (PANTHER); IPR001461 (PANTHER); IPR001969 (PROSITE_PATTERNS); SIGNAL_PEPTIDE (PHOBIUS); NON_CYTOPLASMIC_DOMAIN (PHOBIUS); SIGNAL_PEPTIDE_C_REGION (PHOBIUS); SIGNAL_PEPTIDE_H_REGION (PHOBIUS); SIGNAL_PEPTIDE_N_REGION (PHOBIUS); SignalP-noTM (SIGNALP_EUK); IPR021109 (SUPERFAMILY)	NP_001900.1	cathepsin D preproprotein [Homo sapiens]	0.84	6e-143	0.52	1LYW	-
CNUS0000096042.1	12738.2	13377.7	12649.9	12154.1	13163.1	12354.9	13115.1	11861.3	13127	12100.7	12535.2	12669.9	12653.9	0.0377836	AAW26627.1	SJCHGC02565 protein [Schistosoma japonicum]	0	1	Yes	Yes	C:integral to membrane	-	-	IPR008853 (PFAM); PTHR13064:SF6 (PANTHER); IPR008853 (PANTHER); NON_CYTOPLASMIC_DOMAIN (PHOBIUS); TRANSMEMBRANE (PHOBIUS); SIGNAL_PEPTIDE_H_REGION (PHOBIUS); SIGNAL_PEPTIDE_C_REGION (PHOBIUS); CYTOPLASMIC_DOMAIN (PHOBIUS); SIGNAL_PEPTIDE_N_REGION (PHOBIUS); SIGNAL_PEPTIDE (PHOBIUS); SignalP-TM (SIGNALP_GRAM_POSITIVE); SignalP-noTM (SIGNALP_GRAM_NEGATIVE); SignalP-noTM (SIGNALP_EUK); TMhelix (TMHM…	NP_057540.1	transmembrane protein 9 isoform a precursor [Homo sapiens]	0.4	2e-16	0.39	---NA---	-
CNUS0000096050.1	11207.5	12033.7	12570.7	11888.6	11301.7	11039.6	13079.9	13140.7	13105.4	13299.2	13765.4	14068.6	12541.8	0.0819794	CAX69999.1	hypothetical protein [Schistosoma japonicum]	2e-53	0.96	Yes	-	-	-	-	SIGNAL_PEPTIDE_N_REGION (PHOBIUS); NON_CYTOPLASMIC_DOMAIN (PHOBIUS); SIGNAL_PEPTIDE_H_REGION (PHOBIUS); SIGNAL_PEPTIDE (PHOBIUS); SIGNAL_PEPTIDE_C_REGION (PHOBIUS); SignalP-noTM (SIGNALP_EUK)	---NA---	---NA---	-	-	-	---NA---	Platyhelminthes
CNUS0000096051.1	15543.6	16140.5	15151.5	15573.2	15291.9	16156.8	16448.4	16039.2	15958	15098.7	15454.6	15698	15712.9	0.0276227	GAA47971.1	26S proteasome regulatory subunit N2 [Clonorchis sinensis]	0	0.85	-	-	C:proteasome complex	K03032	-	IPR016642 (PIRSF); IPR011989 (G3DSA:1.25.10.GENE3D); IPR002015 (PFAM); PF13646 (PFAM); PTHR10943:SF2 (PANTHER); PTHR10943 (PANTHER); TRANSMEMBRANE (PHOBIUS); SIGNAL_PEPTIDE (PHOBIUS); NON_CYTOPLASMIC_DOMAIN (PHOBIUS); CYTOPLASMIC_DOMAIN (PHOBIUS); SIGNAL_PEPTIDE_N_REGION (PHOBIUS); SIGNAL_PEPTIDE_H_REGION (PHOBIUS); SIGNAL_PEPTIDE_C_REGION (PHOBIUS); IPR016024 (SUPERFAMILY)	NP_002798.2	26S proteasome non-ATPase regulatory subunit 1 isoform 1 [Homo sapiens]	0.82	0	0.54	---NA---	-
CNUS0000096057.1	18256.6	19558	18167.4	18243.4	17655.6	18090.1	18667	18686.8	18740.2	17333.5	18535.8	17198.1	18261	0.0359037	AAW27149.1	SJCHGC06750 protein [Schistosoma japonicum]	3.7e-175	0.99	-	-	F:ATPase activity, coupled to transmembrane movement of substances	K02149	-	IPR002699 (TIGRFAM); IPR002699 (PFAM); IPR002699 (PANTHER)	AAH31002.1	ATPase, H+ transporting, lysosomal 34kDa, V1 subunit D [Homo sapiens]	1	3e-100	0.63	---NA---	-
CNUS0000096062.1	17327.6	16773.3	16996.3	16618.5	17097.7	18442.7	16464.9	16746.8	16523.1	17237	17090.5	17965	17107	0.0344989	CAX69674.1	Splicing factor, arginine/serine-rich 7 [Schistosoma japonicum]	2.2e-127	1	-	-	-	-	-	IPR000504 (SMART); IPR012677 (G3DSA:3.30.70.GENE3D); IPR000504 (PFAM); PTHR10548:SF82 (PANTHER); PTHR10548 (PANTHER); IPR000504 (PROSITE_PROFILES); SSF54928 (SUPERFAMILY)	BAG57113.1	unnamed protein product [Homo sapiens]	0.4	9e-18	0.43	2HVZ	-
CNUS0000096066.1	19601.8	19245.7	19525.4	19480	19831.4	19242.4	18846.6	18264.8	19681.1	20356.9	19343.3	19421	19403.4	0.0264203	AAW27902.1	SJCHGC05992 protein [Schistosoma japonicum]	9.6e-93	0.94	-	-	C:ribosome; F:structural constituent of ribosome; P:translation	K02874	-	IPR000218 (PFAM); IPR023571 (G3DSA:2.40.150.GENE3D); PTHR21037:SF3 (PANTHER); PTHR21037 (PANTHER); IPR023571 (SUPERFAMILY)	NP_115487.2	39S ribosomal protein L14, mitochondrial [Homo sapiens]	0.45	2e-25	0.5	3J7Y	-
CNUS0000096102.1	33311.6	31085.2	32342.2	32456.1	29422.7	32350	32538.5	29057.5	32012.6	34247.3	31079.1	31143.6	31753.9	0.0469995	CAX74137.1	NAP-1-related protein [Schistosoma japonicum]	0	1	-	-	-	K11279	-	Coil (COILS); IPR002164 (PFAM); PTHR11875:SF7 (PANTHER); IPR002164 (PANTHER); SSF143113 (SUPERFAMILY)	NP_004528.1	nucleosome assembly protein 1-like 1 [Homo sapiens]	0.71	3e-80	0.5	---NA---	-
CNUS0000096137.1	11403	11376.8	11535.4	11641.3	11338.9	11570.1	12837.6	12292.2	12915.6	13159.5	12835.2	13343.3	12187.4	0.0643304	CAX70456.1	putative Pdc1 protein [Schistosoma japonicum]	0	0.99	-	-	-	-	-	IPR001200 (PRINTS); IPR024253 (PFAM); IPR012336 (G3DSA:3.40.30.GENE3D); IPR023196 (G3DSA:1.10.168.GENE3D); PTHR21148:SF20 (PANTHER); PTHR21148 (PANTHER); IPR012336 (SUPERFAMILY)	NP_005379.3	phosducin-like protein [Homo sapiens]	0.98	1e-50	0.33	---NA---	-
CNUS0000096138.1	23626.8	22704	21972.3	22658.9	22533.5	23635.5	24125.1	23914.4	24457.6	25302.8	24449.9	27614.2	23916.2	0.0631892	AAO59414.2	cathepsin B endopeptidase [Schistosoma japonicum]	0	1	-	Yes	P:proteolysis; P:regulation of catalytic activity; F:cysteine-type endopeptidase activity	K01363	EC:3.4.22	IPR000668 (PRINTS); IPR000668 (SMART); G3DSA:3.90.70.10 (GENE3D); IPR012599 (PFAM); IPR000668 (PFAM); PTHR12411:SF322 (PANTHER); IPR013128 (PANTHER); IPR000169 (PROSITE_PATTERNS); IPR025660 (PROSITE_PATTERNS); IPR025661 (PROSITE_PATTERNS); NON_CYTOPLASMIC_DOMAIN (PHOBIUS); CYTOPLASMIC_DOMAIN (PHOBIUS); TRANSMEMBRANE (PHOBIUS); SSF54001 (SUPERFAMILY); TMhelix (TMHMM)	NP_001899.1	cathepsin B preproprotein	0.95	1e-118	0.52	1CSB	-
CNUS0000096162.1	19154.3	19396.1	19552.7	18440.2	19666.9	19445	18607.1	18969.9	18966	18637.9	19153.4	19391.4	19115.1	0.0208535	AAW27423.1	SJCHGC01339 protein [Schistosoma japonicum]	1.5e-128	1	-	-	F:GTP binding; C:intracellular; P:small GTPase mediated signal transduction	K07937	-	IPR006689 (PRINTS); IPR024156 (SMART); IPR005225 (TIGRFAM); IPR006689 (PFAM); IPR027417 (G3DSA:3.40.50.GENE3D); PTHR11711:SF153 (PANTHER); PTHR11711 (PANTHER); IPR024156 (PROSITE_PROFILES); IPR027417 (SUPERFAMILY)	NP_001651.1	ADP-ribosylation factor 4 [Homo sapiens]	0.98	5e-94	0.74	1Z6X	-
CNUS0000096167.1	21666.7	21596	20899.1	20589.4	20952.8	20777.6	21212	20502.8	21191	21342.4	21652.2	22279.7	21221.8	0.0243973	AAP06479.1	SJCHGC06009 protein [Schistosoma japonicum]	6.3e-176	1	-	-	P:dTDP biosynthetic process; F:ATP binding; F:thymidylate kinase activity	K00943	EC:2.7.4.9	IPR027417 (G3DSA:3.40.50.GENE3D); PF02223 (PFAM); IPR018094 (TIGRFAM); PTHR10344 (PANTHER); IPR018094 (HAMAP); IPR027417 (SUPERFAMILY)	NP_036277.2	thymidylate kinase isoform 1	0.89	4e-40	0.37	2XX3	-
CNUS0000096179.1	25755.5	23315.4	23479.5	24536.2	24714.9	25324.4	26129.1	27114.5	26768.8	25577.6	22902.5	26546.1	25180.4	0.0558181	AAW27129.1	SJCHGC06305 protein [Schistosoma japonicum]	0	0.9	-	-	F:pyruvate kinase activity; P:phosphorylation; F:potassium ion binding; F:magnesium ion binding; P:glycolysis	K00873	EC:2.7.1.40	IPR015794 (G3DSA:3.40.1380.GENE3D); IPR015813 (G3DSA:3.20.20.GENE3D); IPR001697 (TIGRFAM); IPR015793 (PFAM); IPR015806 (G3DSA:2.40.33.GENE3D); IPR015795 (PFAM); IPR001697 (PANTHER); IPR018209 (PROSITE_PATTERNS); IPR011037 (SUPERFAMILY); IPR015813 (SUPERFAMILY); IPR015795 (SUPERFAMILY)	NP_872270.1	pyruvate kinase PKM isoform b [Homo sapiens]	0.89	0	0.64	4JPG	-
CNUS0000096199.1	17647.4	16006.8	18689.5	17578.4	20640.9	18287.7	21897.3	20399.5	20477.6	18600.9	20531.9	17156.2	18992.8	0.093309	CAX74848.1	Dynein light chain 2, cytoplasmic [Schistosoma japonicum]	1.9e-59	1	-	-	-	K10418	-	IPR001372 (G3DSA:3.30.740.GENE3D); IPR001372 (PFAM); IPR001372 (PANTHER); IPR019763 (PROSITE_PATTERNS); SSF54648 (SUPERFAMILY)	NP_542408.1	dynein light chain 2, cytoplasmic [Mus musculus]	1	3e-46	0.78	4D07	-
CNUS0000096220.1	11231.5	13300.3	12950.7	12897.2	14570	13057.8	11722.9	10757.3	11715.9	13864.7	13951.8	14181.6	12850.1	0.0961411	---NA---	---NA---	-	-	-	-	-	-	-	no IPS match	---NA---	---NA---	-	-	-	---NA---	-
CNUS0000096250.1	10124.3	11304.1	10583	11681.1	11384.6	10990.2	10164.5	10074.9	9803	10698.3	10521.2	10583.5	10659.4	0.0546543	CAX76579.1	caspase 3, apoptosis-related cysteine peptidase [Schistosoma japonicum]	0	0.99	-	-	-	K02187	-	IPR015917 (PRINTS); IPR015917 (SMART); IPR011600 (PFAM); IPR029030 (G3DSA:3.40.50.GENE3D); PTHR10454 (PANTHER); IPR016129 (PROSITE_PATTERNS); IPR016129 (PROSITE_PATTERNS); IPR001309 (PROSITE_PROFILES); IPR002138 (PROSITE_PROFILES); SSF52129 (SUPERFAMILY)	NP_116786.1	caspase-3 preproprotein [Homo sapiens]	0.77	1e-61	0.43	4QUL	-
CNUS0000096252.1	18034.8	17336.3	18090.2	17487.2	18479	17745	17835.2	17610.1	17694	17570.9	18200.3	18602	17890.4	0.0221194	AAW26372.1	SJCHGC02556 protein [Schistosoma japonicum]	0	1	-	-	F:adenosylhomocysteinase activity; P:one-carbon metabolic process	K01251	EC:3.3.1.1	IPR000043 (PIRSF); IPR000043 (SMART); IPR015878 (SMART); IPR016040 (G3DSA:3.40.50.GENE3D); G3DSA:3.40.50.1480 (GENE3D); IPR000043 (TIGRFAM); IPR000043 (PFAM); IPR015878 (PFAM); IPR000043 (PANTHER); IPR020082 (PROSITE_PATTERNS); IPR020082 (PROSITE_PATTERNS); IPR000043 (HAMAP); SSF52283 (SUPERFAMILY); SSF51735 (SUPERFAMILY)	NP_000678.1	adenosylhomocysteinase isoform 1 [Homo sapiens]	0.99	0	0.8	3NJ4	-
CNUS0000096264.1	32695.1	32027.1	31525.3	30367.5	32399	32519.4	31205.8	29287.6	29399.1	34403	31542	32971	31695.2	0.0469589	AAW24880.1	SJCHGC06172 protein [Schistosoma japonicum]	2.4e-115	1	-	-	C:ribosome; F:structural constituent of ribosome; P:translation	K02882	-	IPR021138 (PIRSF); IPR023573 (PFAM); G3DSA:3.10.20.10 (GENE3D); PTHR10052 (PANTHER); IPR028877 (HAMAP); SSF160374 (SUPERFAMILY)	NP_000971.1	60S ribosomal protein L18a [Homo sapiens]	0.97	1e-86	0.7	3J3A	-
CNUS0000096268.1	26369	28438.2	27838.4	28041.4	27035.9	26798.3	29030	26976.3	28070	29481	29707.7	27463.8	27937.5	0.0384873	AAX27679.2	SJCHGC08023 protein [Schistosoma japonicum]	8.5e-138	0.99	-	-	-	-	-	Coil (COILS); IPR008532 (PFAM); PTHR13049 (PANTHER)	NP_060716.2	coiled-coil domain-containing protein 25 [Homo sapiens]	0.99	4e-65	0.52	---NA---	-
CNUS0000096272.1	18966.6	19845.2	18172	19940.7	16388.1	20631.9	19514.5	16493	18327.1	21705.8	18953.4	21020.6	19163.3	0.0859759	Q5DFA1.1	SJ643_SCHJARecName: Full=UPF0506 protein SJCHGC09643; Flags: Precursor	1.3e-81	0.95	Yes	-	C:extracellular region	-	-	IPR021712 (PFAM); SIGNAL_PEPTIDE_N_REGION (PHOBIUS); SIGNAL_PEPTIDE_H_REGION (PHOBIUS); SIGNAL_PEPTIDE (PHOBIUS); SIGNAL_PEPTIDE_C_REGION (PHOBIUS); NON_CYTOPLASMIC_DOMAIN (PHOBIUS); SignalP-TM (SIGNALP_GRAM_POSITIVE); SignalP-noTM (SIGNALP_EUK)	---NA---	---NA---	-	-	-	---NA---	Platyhelminthes
CNUS0000096315.1	13714.5	12316.6	12887.7	12840.4	14372.7	14027.5	13021.5	13294.7	13230.5	13128.6	13115.2	12673.5	13218.6	0.0436313	CAX73646.1	putative methionyl aminopeptidase 2 [Schistosoma japonicum]	0	1	-	-	F:metal ion binding; P:cellular process; P:proteolysis; F:metalloexopeptidase activity; F:aminopeptidase activity	K01265	EC:3.4.11	IPR001714 (PRINTS); IPR011991 (G3DSA:1.10.10.GENE3D); IPR000994 (G3DSA:3.90.230.GENE3D); IPR000994 (PFAM); IPR002468 (TIGRFAM); PTHR10804 (PANTHER); IPR002468 (PTHR10804:PANTHER); IPR018349 (PROSITE_PATTERNS); IPR002468 (HAMAP); SSF46785 (SUPERFAMILY); IPR000994 (SUPERFAMILY)	NP_006829.1	methionine aminopeptidase 2 [Homo sapiens]	0.79	0	0.76	1KQ9	-
CNUS0000096318.1	11084.3	12054.7	10851.2	10896.5	11291.5	10958.1	10981.5	11011.3	11133.1	12816.7	12188.1	12439.8	11475.6	0.0606497	CAX73648.1	rRNA 2'-O-methyltransferase fibrillarin [Schistosoma japonicum]	3.8e-162	1	-	-	-	K14563	-	IPR000692 (PRINTS); IPR000692 (PIRSF); IPR029063 (G3DSA:3.40.50.GENE3D); IPR000692 (PFAM); G3DSA:3.30.200.20 (GENE3D); PTHR10335 (PANTHER); IPR020813 (PROSITE_PATTERNS); IPR000692 (HAMAP); IPR029063 (SUPERFAMILY)	NP_001427.2	rRNA 2'-O-methyltransferase fibrillarin [Homo sapiens]	0.73	2e-123	0.69	2IPX	-
CNUS0000096386.1	20889.6	20974.9	19830.2	20953.2	22214	21071.8	21597.4	20621.2	21513.4	20079.7	21471.1	20240.9	20954.8	0.0329585	AAW26902.1	SJCHGC06023 protein [Schistosoma japonicum]	4.1e-92	1	-	-	-	K18171	-	IPR013892 (PFAM)	NP_872329.1	COX assembly mitochondrial protein homolog [Homo sapiens]	0.7	6e-10	0.31	---NA---	-
CNUS0000096397.1	14894.6	13253.5	13974.6	13135	12996.5	12534.6	13750.8	13299.2	13276.6	14244.7	13143.1	14075.1	13548.2	0.0481836	CAX83109.1	lysyl-tRNA synthetase [Schistosoma japonicum]	0	0.99	-	-	F:nucleic acid binding; F:lysine-tRNA ligase activity; F:ATP binding; P:lysyl-tRNA aminoacylation; C:cytoplasm	K04567	EC:6.1.1.6	IPR018149 (PRINTS); G3DSA:3.30.930.10 (GENE3D); IPR004365 (PFAM); IPR004364 (PFAM); IPR012340 (G3DSA:2.40.50.GENE3D); IPR018150 (PANTHER); PTHR22594:SF4 (PANTHER); IPR002313 (HAMAP); IPR006195 (PROSITE_PROFILES); SSF55681 (SUPERFAMILY); IPR012340 (SUPERFAMILY)	NP_005539.1	lysine--tRNA ligase isoform 2 [Homo sapiens]	0.78	0	0.61	4DPG	-
CNUS0000096409.1	48607.2	49131	48614.1	49260	48903.5	47532.7	49512.8	48833.3	50227.8	48846.1	46969.2	48990.2	48785.7	0.0174206	CAX77387.1	Ribosomal protein L34a [Schistosoma japonicum]	2.5e-80	1	-	-	-	K02915	-	IPR008195 (PRINTS); IPR008195 (PFAM); IPR008195 (PANTHER); IPR018065 (PROSITE_PATTERNS)	NP_000986.2	60S ribosomal protein L34 [Homo sapiens]	0.85	7e-32	0.51	3J3A	-
CNUS0000096421.1	13986.8	14575.3	14231.4	14072.8	13875	14668.7	15335.7	14939.6	14422.5	14635.7	14951.3	14502.5	14516.4	0.0298061	CAX72900.1	putative Cytochrome c-type heme lyase (CCHL) [Schistosoma japonicum]	4.2e-160	0.99	-	-	-	K01764	-	IPR000511 (PFAM); IPR000511 (PANTHER); IPR000511 (PROSITE_PATTERNS); IPR000511 (PROSITE_PATTERNS)	NP_005324.3	cytochrome c-type heme lyase [Homo sapiens]	0.8	1e-95	0.68	---NA---	-
CNUS0000096437.1	15187.3	15939.7	14884.1	15437.8	14856.4	15128.4	15622.4	14768.8	14832.5	15650.7	15591.2	15662.8	15296.8	0.0263278	AAW26362.1	SJCHGC08585 protein [Schistosoma japonicum]	3.9e-95	1	-	-	P:oxidation-reduction process; F:electron carrier activity; F:NADH dehydrogenase (ubiquinone) activity; C:membrane	K11352	EC:1.6.5.3	PF05071 (PFAM); IPR007763 (PANTHER); PTHR12910:SF2 (PANTHER)	NP_061326.1	NADH dehydrogenase [ubiquinone] 1 alpha subcomplex subunit 12 isoform a [Homo sapiens]	0.99	2e-37	0.48	---NA---	-
CNUS0000096446.1	10579	10936	10732	11526	10745.1	10790.8	10373.2	9982.91	9661	9110.84	10180.2	9434.61	10337.6	0.0670554	AAW26987.1	SJCHGC05188 protein [Schistosoma japonicum]	0	1	-	-	P:tetrapyrrole biosynthetic process; F:uroporphyrinogen-III synthase activity	K01719	EC:4.2.1.75	IPR003754 (PFAM); G3DSA:3.40.50.10090 (GENE3D); PTHR12390 (PANTHER); IPR003754 (SUPERFAMILY)	NP_000366.1	uroporphyrinogen-III synthase [Homo sapiens]	0.99	3e-25	0.28	1JR2	-
CNUS0000096452.1	15224.1	13151.8	14757.3	16103.9	15693.7	15067.2	15429.8	15026.8	15216.4	14641	15089.7	15559.7	15080.1	0.0482963	AAX30609.1	SJCHGC05640 protein [Schistosoma japonicum]	2.6e-29	1	-	-	C:microtubule associated complex; P:microtubule-based process	K10418	-	IPR001372 (G3DSA:3.30.740.GENE3D); IPR001372 (PFAM); IPR001372 (PANTHER); SSF54648 (SUPERFAMILY)	NP_542408.1	dynein light chain 2, cytoplasmic [Mus musculus]	0.95	7e-33	0.6	4D07	-
CNUS0000096466.1	11406.8	12708	12267.2	12073.9	11619.5	11981.3	11638.2	11949.7	10904	10678.1	11547.3	11051.2	11652.1	0.0505082	AAW26571.1	SJCHGC02504 protein [Schistosoma japonicum]	6.7e-130	1	-	-	-	-	-	IPR019181 (PFAM); PTHR13542 (PANTHER)	NP_689557.1	protein LSM12 homolog [Homo sapiens]	0.89	3e-14	0.26	---NA---	-
CNUS0000096493.1	10689.2	10146.2	10143	9968.74	10790.9	10402.6	10046.5	10379.2	10071.3	10872.2	11283	10575.2	10447.3	0.0386414	CCD59626.1	DNAj homolog subfamily C member, putative [Schistosoma mansoni]	7.5e-132	0.92	-	-	-	K09529	-	Coil (COILS); IPR001623 (PRINTS); IPR001623 (SMART); IPR001623 (PFAM); IPR001623 (G3DSA:1.10.287.GENE3D); PTHR24078:SF166 (PANTHER); PTHR24078 (PANTHER); IPR001623 (PROSITE_PROFILES); IPR001623 (SUPERFAMILY)	NP_056005.1	dnaJ homolog subfamily C member 9 [Homo sapiens]	0.9	6e-51	0.39	---NA---	-
CNUS0000096495.1	27054.2	28163.3	26680.5	26590	28295.4	27857.8	26034.8	26316.1	27071.6	26894	26287.4	27028.4	27022.8	0.0272354	AAW26203.1	SJCHGC01775 protein [Schistosoma japonicum]	1.7e-85	1	-	Yes	P:ATP hydrolysis coupled proton transport; C:proton-transporting V-type ATPase, V0 domain; F:hydrolase activity; F:hydrogen ion transmembrane transporter activity; C:integral to membrane	K02155	-	IPR000245 (PRINTS); G3DSA:1.20.120.610 (GENE3D); IPR011555 (TIGRFAM); IPR002379 (PFAM); PTHR10263:SF2 (PANTHER); PTHR10263 (PANTHER); NON_CYTOPLASMIC_DOMAIN (PHOBIUS); CYTOPLASMIC_DOMAIN (PHOBIUS); TRANSMEMBRANE (PHOBIUS); TRANSMEMBRANE (PHOBIUS); NON_CYTOPLASMIC_DOMAIN (PHOBIUS); CYTOPLASMIC_DOMAIN (PHOBIUS); TRANSMEMBRANE (PHOBIUS); TRANSMEMBRANE (PHOBIUS); NON_CYTOPLASMIC_DOMAIN (PHOBIUS); MF_…	NP_001685.1	V-type proton ATPase 16 kDa proteolipid subunit [Homo sapiens]	0.99	3e-70	0.78	---NA---	-
CNUS0000096496.1	18890.3	19889.6	19666	21066	19578.5	20930.8	20472.8	20055.5	19015	18389.9	20639.9	19351.9	19828.8	0.042475	AAW27854.1	SJCHGC06607 protein [Schistosoma japonicum]	5.5e-95	0.92	-	Yes	F:acid-amino acid ligase activity	K04552	-	SM00212 (SMART); IPR016135 (G3DSA:3.10.110.GENE3D); IPR000608 (PFAM); PTHR24068 (PANTHER); PTHR24068:SF38 (PANTHER); IPR023313 (PROSITE_PATTERNS); CYTOPLASMIC_DOMAIN (PHOBIUS); TRANSMEMBRANE (PHOBIUS); NON_CYTOPLASMIC_DOMAIN (PHOBIUS); IPR000608 (PROSITE_PROFILES); IPR016135 (SUPERFAMILY); TMhelix (TMHMM)	NP_003338.1	ubiquitin-conjugating enzyme E2 L3 isoform 1 [Homo sapiens]	0.97	9e-70	0.66	4Q5E	-
CNUS0000096499.1	25639.1	26538.4	26742.2	27858.3	26803.5	26183.7	26815.2	27130.8	27567.9	27939.5	27682.6	27729.5	27052.6	0.0268294	AAW27236.1	SJCHGC01203 protein [Schistosoma japonicum]	5.4e-117	1	-	-	-	-	-	Coil (COILS); Coil (COILS); Coil (COILS); IPR010422 (PFAM); IPR009071 (G3DSA:1.10.30.GENE3D); PTHR21680 (PANTHER); PTHR21680:SF0 (PANTHER)	NP_612451.1	coiled-coil domain-containing protein 124 [Homo sapiens]	0.99	2e-32	0.45	---NA---	-
CNUS0000096520.1	11055.2	11177	10649.3	10496.2	10771	10556.6	10495.8	10069.7	9822.17	9969.17	9687.48	9875.58	10385.4	0.0475658	CCD78741.1	hypothetical protein Smp_030260 [Schistosoma mansoni]	1.9e-11	0.56	-	Yes	-	-	-	TRANSMEMBRANE (PHOBIUS); NON_CYTOPLASMIC_DOMAIN (PHOBIUS); NON_CYTOPLASMIC_DOMAIN (PHOBIUS); TRANSMEMBRANE (PHOBIUS); CYTOPLASMIC_DOMAIN (PHOBIUS); TMhelix (TMHMM); TMhelix (TMHMM)	---NA---	---NA---	-	-	-	---NA---	Schistosoma
CNUS0000096526.1	9994.77	10474.1	10458.7	9661.86	10343.5	10070.1	9892.77	9794.75	9368.83	10691.5	10104.8	10351.3	10100.6	0.0379434	AAW26947.1	SJCHGC05407 protein [Schistosoma japonicum]	2.4e-102	1	-	Yes	F:aminoacyl-tRNA hydrolase activity	K04794	EC:3.1.1.29	IPR002833 (PFAM); IPR023476 (G3DSA:3.40.1490.GENE3D); IPR002833 (TIGRFAM); PTHR12649 (PANTHER); SIGNAL_PEPTIDE_H_REGION (PHOBIUS); NON_CYTOPLASMIC_DOMAIN (PHOBIUS); SIGNAL_PEPTIDE (PHOBIUS); SIGNAL_PEPTIDE_N_REGION (PHOBIUS); SIGNAL_PEPTIDE_C_REGION (PHOBIUS); IPR023476 (SUPERFAMILY); TMhelix (TMHMM)	NP_057161.1	peptidyl-tRNA hydrolase 2, mitochondrial precursor [Homo sapiens]	0.9	6e-39	0.45	1Q7S	-
CNUS0000096571.1	15970.7	15749.9	15805.3	15953.5	15354.8	15778.7	16786.8	16831.7	16239.9	16996.6	15565.5	16564.7	16133.2	0.0335631	CAX74148.1	Cell division cycle and apoptosis regulator protein 1 [Schistosoma japonicum]	0	1	-	Yes	-	-	-	Coil (COILS); Coil (COILS); IPR003034 (SMART); IPR003034 (G3DSA:1.10.720.GENE3D); IPR003034 (PFAM); IPR025954 (PFAM); IPR025224 (PANTHER); IPR003034 (PROSITE_PROFILES); SSF68906 (SUPERFAMILY); SSF47473 (SUPERFAMILY); TMhelix (TMHMM)	NP_060707.2	cell division cycle and apoptosis regulator protein 1 isoform a [Homo sapiens]	0.76	3e-96	0.43	---NA---	-
CNUS0000096583.1	11528.3	9943.22	11476.9	11783	9961.36	10816	11993.1	11823.1	11532.3	11041.6	10714.8	11248.4	11155.2	0.0613496	ACH43057.1	BMI1-like protein [Schistosoma japonicum]	0	1	-	-	F:zinc ion binding	K11459	-	IPR001841 (SMART); IPR018957 (PFAM); IPR013083 (G3DSA:3.30.40.GENE3D); PTHR10825 (PANTHER); IPR017907 (PROSITE_PATTERNS); IPR001841 (PROSITE_PROFILES); SSF57850 (SUPERFAMILY)	NP_009075.1	polycomb group RING finger protein 2 [Homo sapiens]	0.69	1e-53	0.39	4R8P	-
CNUS0000096593.1	9954.94	11024.3	9736.05	9948.6	9589	10237.9	10526.8	10255.9	10133.2	12307.2	10598.7	11346.2	10471.6	0.0736062	CAX73670.1	Nuclear pore glycoprotein p62 [Schistosoma japonicum]	7.6e-131	0.99	-	-	-	K13124	-	Coil (COILS); IPR001680 (SMART); IPR001680 (PFAM); IPR007758 (PFAM); IPR015943 (G3DSA:2.130.10.GENE3D); PTHR22842 (PANTHER); IPR019775 (PROSITE_PATTERNS); IPR017986 (PROSITE_PROFILES); IPR017986 (SUPERFAMILY)	NP_036478.2	nuclear pore glycoprotein p62 [Homo sapiens]	0.41	6e-46	0.39	---NA---	-
CNUS0000096596.1	11552.6	11363.7	11750.9	11027.6	11054.5	11479	12031.8	11715.9	11453.4	12605.6	12032.1	11874.1	11661.8	0.0380795	CAX76589.1	Cytochrome C Oxidase [Schistosoma japonicum]	3.4e-106	1	-	-	-	K02264	-	IPR003204 (PFAM); IPR003204 (G3DSA:1.25.40.GENE3D); IPR003204 (PANTHER); PTHR14200:SF11 (PANTHER); IPR003204 (SUPERFAMILY)	NP_004246.2	cytochrome c oxidase subunit 5A, mitochondrial precursor [Homo sapiens]	0.72	5e-19	0.39	---NA---	-
CNUS0000096601.1	15914.8	16923.6	16409.9	15845.8	16978.9	15921.7	15830	16423.7	15962.4	15563.4	15638.6	16435.7	16154	0.0292306	CCD78943.1	putative keratinocytes-associated protein 2 (KCP-2) [Schistosoma mansoni]	1.5e-57	0.9	-	Yes	-	-	-	IPR018614 (PFAM); PTHR32001 (PANTHER); CYTOPLASMIC_DOMAIN (PHOBIUS); TRANSMEMBRANE (PHOBIUS); SIGNAL_PEPTIDE_N_REGION (PHOBIUS); SIGNAL_PEPTIDE_H_REGION (PHOBIUS); NON_CYTOPLASMIC_DOMAIN (PHOBIUS); TRANSMEMBRANE (PHOBIUS); SIGNAL_PEPTIDE (PHOBIUS); SIGNAL_PEPTIDE_C_REGION (PHOBIUS); TRANSMEMBRANE (PHOBIUS); NON_CYTOPLASMIC_DOMAIN (PHOBIUS); CYTOPLASMIC_DOMAIN (PHOBIUS); TMhelix (TMHMM); TMhelix (…	NP_776251.1	keratinocyte-associated protein 2 [Homo sapiens]	0.81	2e-21	0.42	---NA---	-
CNUS0000096616.1	22257.6	22455.8	23118.1	21976.3	23610	22961.5	23061.2	23930.2	22887.3	24987.1	24107.1	22596.8	23162.4	0.0372412	CAX71546.1	small subunit ribosomal protein S27e [Schistosoma japonicum]	5.3e-29	1	-	-	-	K02978	-	IPR000592 (PFAM); IPR023407 (G3DSA:2.20.25.GENE3D); IPR000592 (PANTHER); IPR011332 (SUPERFAMILY)	NP_057004.1	40S ribosomal protein S27-like [Homo sapiens]	0.97	5e-33	0.72	---NA---	-
CNUS0000096642.1	13028.4	13698.4	13096.1	12849.6	13936.9	13951.9	13892.2	13501.3	13745.2	13102.1	13463.7	13890.2	13513	0.0296582	CCD79283.1	hypothetical protein Smp_064030 [Schistosoma mansoni]	1.2e-154	0.9	-	-	-	-	-	PF14555 (PFAM); G3DSA:1.10.8.10 (GENE3D); PTHR20930 (PANTHER); IPR009060 (SUPERFAMILY)	NP_077270.1	uncharacterized protein C6orf106 isoform a [Homo sapiens]	0.84	2e-17	0.27	---NA---	-
CNUS0000096643.1	10731.6	9584.34	10646.5	10876.6	10267.2	10326.2	10494.3	10295.4	10513.6	10432.8	10266.8	10550.7	10415.5	0.0311476	CCD79281.1	cell polarity protein [Schistosoma mansoni]	5.3e-33	0.96	-	-	F:protein kinase activity; P:protein phosphorylation; F:ATP binding	-	-	G3DSA:1.10.510.10 (GENE3D); IPR000719 (PFAM); PTHR24361 (PANTHER); PTHR24361:SF25 (PANTHER); IPR011009 (SUPERFAMILY)	NP_002568.2	serine/threonine-protein kinase PAK 2 [Homo sapiens]	0.8	1e-09	0.52	3PCS	-
CNUS0000096658.1	11534.6	11383.5	11257	10720.9	10716.6	10335.3	11128	11364.5	11160.9	12666.5	11706	12756.9	11394.2	0.0635709	CCD60932.1	hypothetical protein Smp_159870 [Schistosoma mansoni]	8.3e-106	0.68	-	-	-	K14849	-	IPR010301 (PFAM); IPR010301 (PANTHER)	NP_055871.1	ribosomal RNA processing protein 1 homolog B [Homo sapiens]	0.32	1e-09	0.23	---NA---	-
CNUS0000096659.1	9681.13	11207.4	10274.5	9521.48	10293.3	9720.99	10233.1	10318.3	10116.4	9913.95	10297.3	9935.64	10126.1	0.0432097	AAX30945.1	SJCHGC09087 protein [Schistosoma japonicum]	3.9e-59	1	-	Yes	F:transferase activity, transferring glycosyl groups	K09659	-	IPR013174 (PFAM); PTHR16433 (PANTHER); PTHR16433:SF0 (PANTHER); CYTOPLASMIC_DOMAIN (PHOBIUS); TRANSMEMBRANE (PHOBIUS); TRANSMEMBRANE (PHOBIUS); NON_CYTOPLASMIC_DOMAIN (PHOBIUS); CYTOPLASMIC_DOMAIN (PHOBIUS); TMhelix (TMHMM); TMhelix (TMHMM)	NP_714963.1	dolichol-phosphate mannosyltransferase subunit 3 isoform 2 [Homo sapiens]	0.95	1e-12	0.34	---NA---	-
CNUS0000096733.1	13304	13923.7	13346.5	13908.4	14624.5	14069.1	13692.2	13786	13565.4	13583.8	13720.6	13661.8	13765.5	0.025503	CAX73675.1	hypothetical protein [Schistosoma japonicum]	2.2e-58	1	-	-	-	-	-	PTHR21051 (PANTHER)	NP_001301.1	cAMP-responsive element-binding protein-like 2 [Homo sapiens]	0.59	4e-08	0.43	---NA---	-
CNUS0000096756.1	11300.1	12021.8	11915.4	12790.7	11995	12333.2	12333.5	12706.1	11982.5	13894.5	12058.5	12664.1	12332.9	0.0521326	CAX70018.1	Myosin binding subunit [Schistosoma japonicum]	1.5e-71	0.99	Yes	-	-	-	-	Coil (COILS); PTHR24179 (PANTHER); SignalP-TM (SIGNALP_GRAM_POSITIVE)	AAQ88438.1	myosin phosphatase target subunit 1 variant 2 [Homo sapiens]	0.31	7e-11	0.38	2KJY	-
CNUS0000096767.1	20647.9	21395.1	19967.6	20674.5	19518.4	20442.4	21289.3	20838.7	21110.2	21953.4	20901.1	21562.3	20858.4	0.0325619	CAX74152.1	putative Cell division protein kinase 10 (Serine/threonine-protein kinase PISSLRE) [Schistosoma japonicum]	0	0.96	-	-	-	K02449	-	IPR002290 (SMART); G3DSA:1.10.510.10 (GENE3D); IPR000719 (PFAM); G3DSA:3.30.200.20 (GENE3D); PTHR24056 (PANTHER); PTHR24056:SF179 (PANTHER); IPR008271 (PROSITE_PATTERNS); IPR017441 (PROSITE_PATTERNS); IPR000719 (PROSITE_PROFILES); IPR011009 (SUPERFAMILY)	NP_443714.3	cyclin-dependent kinase 10 isoform a [Homo sapiens]	0.9	3e-172	0.66	---NA---	-
CNUS0000096780.1	26322.2	24274	24447.7	26369.1	24388.1	23823.3	25136.8	25015.4	24645.7	24766.5	24956.1	26708.8	25071.2	0.0366241	AAW25555.1	SJCHGC01055 protein [Schistosoma japonicum]	0	1	-	Yes	-	-	-	NON_CYTOPLASMIC_DOMAIN (PHOBIUS); CYTOPLASMIC_DOMAIN (PHOBIUS); TRANSMEMBRANE (PHOBIUS); TMhelix (TMHMM)	---NA---	---NA---	-	-	-	---NA---	Platyhelminthes
CNUS0000096781.1	10344.1	10303.8	10599.8	9896.34	10080.1	9953.71	10540.2	10602.4	10758.4	11459.8	10873.9	10951.4	10530.3	0.0428974	CAX73552.1	Coiled-coil domain-containing protein 44 [Schistosoma japonicum]	0	0.99	-	-	-	-	-	IPR026564 (G3DSA:3.30.70.GENE3D); IPR017856 (G3DSA:1.10.10.GENE3D); IPR002876 (PFAM); PTHR12532:SF1 (PANTHER); IPR002876 (PANTHER); IPR029072 (SUPERFAMILY)	NP_057444.2	translational activator of cytochrome c oxidase 1 [Homo sapiens]	0.82	5e-18	0.28	---NA---	-
CNUS0000096783.1	16187.7	16726.4	16040.8	16461.7	16279.9	15822.5	16703.9	16168.9	16260.5	17162	17197.7	17167.2	16514.9	0.0285447	AAW25333.1	SJCHGC05314 protein [Schistosoma japonicum]	8.8e-164	1	-	-	-	K09528	-	Coil (COILS); Coil (COILS); IPR001623 (PRINTS); IPR001623 (SMART); IPR001623 (G3DSA:1.10.287.GENE3D); IPR001623 (PFAM); PTHR15606 (PANTHER); IPR001623 (PROSITE_PROFILES); IPR001623 (SUPERFAMILY)	NP_055095.2	dnaJ homolog subfamily C member 8 [Homo sapiens]	0.95	5e-80	0.55	---NA---	-
CNUS0000096794.1	23382.3	23583.7	21965.3	22276.8	21516	24119	24546.2	22374.8	22775.3	25511.7	21841.3	22918.7	23067.6	0.0522341	AAX30123.1	ribosomal protein L37 [Schistosoma japonicum]	8.6e-48	1	-	-	C:ribosome; F:metal ion binding; F:structural constituent of ribosome; P:translation; F:rRNA binding	K02922	-	IPR011331 (G3DSA:2.20.25.GENE3D); IPR001569 (PFAM); IPR001569 (PANTHER); IPR018267 (PROSITE_PATTERNS); IPR001569 (PRODOM); IPR001569 (HAMAP); IPR011332 (SUPERFAMILY)	NP_000988.1	60S ribosomal protein L37 [Homo sapiens]	0.96	1e-36	0.73	3J3A	-
CNUS0000096795.1	21402.6	21680.3	21656.7	20234.2	22551.9	20496	22547.3	22177	22363.4	23834.6	21668.7	22135.9	21895.7	0.0437378	AAP06140.1	similar to GenBank Accession Number AF004672 ribosomal protein L41 in Phaffia rhodozyma [Schistosoma japonicum]	2.3e-67	1	-	-	C:ribosome; F:structural constituent of ribosome; P:translation	K02929	-	IPR000552 (PFAM); IPR000552 (G3DSA:3.10.450.GENE3D); IPR000552 (PANTHER); IPR000552 (PROSITE_PATTERNS); IPR011332 (SUPERFAMILY)	NP_066357.2	60S ribosomal protein L36a isoform a	1	2e-54	0.81	---NA---	-
CNUS0000096801.1	10686.1	12199.5	11166.8	10807.7	11145.3	11101	11636.9	11096.9	11017	10432.8	10470.2	11055.5	11068	0.0439164	CAX73679.1	hypothetical protein [Schistosoma japonicum]	7.3e-97	0.79	-	-	-	K15717	-	IPR000866 (PFAM); IPR012336 (G3DSA:3.40.30.GENE3D); IPR012336 (SUPERFAMILY)	NP_689584.2	prostamide/prostaglandin F synthase isoform b [Homo sapiens]	0.9	8e-44	0.43	---NA---	-
CNUS0000096812.1	10102.7	11284	10325.8	10507.2	10663.8	11424.6	10951.2	10633.2	10107	11012.6	10270.3	10808.1	10674.2	0.0409992	CAX76197.1	Insulin-induced gene 1 protein [Schistosoma japonicum]	5.2e-98	1	-	Yes	-	-	-	IPR025929 (PFAM); PTHR15301 (PANTHER); TRANSMEMBRANE (PHOBIUS); NON_CYTOPLASMIC_DOMAIN (PHOBIUS); SIGNAL_PEPTIDE_C_REGION (PHOBIUS); SIGNAL_PEPTIDE_N_REGION (PHOBIUS); NON_CYTOPLASMIC_DOMAIN (PHOBIUS); TRANSMEMBRANE (PHOBIUS); CYTOPLASMIC_DOMAIN (PHOBIUS); TRANSMEMBRANE (PHOBIUS); TRANSMEMBRANE (PHOBIUS); SIGNAL_PEPTIDE (PHOBIUS); NON_CYTOPLASMIC_DOMAIN (PHOBIUS); CYTOPLASMIC_DOMAIN (PHOBIUS); SI…	NP_057217.2	insulin-induced gene 2 protein [Homo sapiens]	0.96	6e-39	0.45	4J82	-
CNUS0000096850.1	10351.5	11438.4	10445.7	10826.1	11152.9	10407.3	10384.4	10225.8	10753.3	10580.8	9828.64	10753	10595.6	0.0403522	AAW24940.1	SJCHGC05456 protein [Schistosoma japonicum]	1.2e-101	0.98	-	-	-	-	-	no IPS match	---NA---	---NA---	-	-	-	---NA---	Schistosoma
CNUS0000096854.1	9840.35	10387.7	11030.8	10993.2	10986.9	9709.89	9815.03	10082.9	10276.1	8491.01	9848.99	9201.82	10055.4	0.0752645	AAW27114.1	SJCHGC06129 protein [Schistosoma japonicum]	0	0.98	-	-	-	-	-	IPR025952 (PFAM); IPR001374 (G3DSA:3.30.1370.GENE3D); PTHR32019 (PANTHER); PTHR32019:SF2 (PANTHER); IPR001374 (SUPERFAMILY)	---NA---	---NA---	-	-	-	---NA---	Platyhelminthes
CNUS0000096862.1	14400	14545.9	13702.8	13210.4	13884.8	12992.4	13274.1	13460.8	13110.4	12943.8	13534.6	13428.8	13540.7	0.0381458	AAW25130.1	SJCHGC02831 protein [Schistosoma japonicum]	0	1	-	-	C:eukaryotic translation initiation factor 3 complex; C:eukaryotic 43S preinitiation complex; C:eukaryotic 48S preinitiation complex; P:regulation of translational initiation; P:formation of translation preinitiation complex; F:translation initiation factor activity	K03246	-	IPR001680 (SMART); IPR001680 (PFAM); IPR015943 (G3DSA:2.130.10.GENE3D); PTHR19877 (PANTHER); IPR019775 (PROSITE_PATTERNS); IPR001680 (PROSITE_PROFILES); IPR001680 (PROSITE_PROFILES); IPR017986 (PROSITE_PROFILES); IPR027525 (HAMAP); IPR017986 (PROSITE_PROFILES); IPR001680 (PROSITE_PROFILES); IPR017986 (SUPERFAMILY)	NP_003748.1	eukaryotic translation initiation factor 3 subunit I [Homo sapiens]	0.98	6e-123	0.52	---NA---	-
CNUS0000096868.1	18102.8	17938.3	18379.6	18983.6	18774.5	18662.5	19310.1	18698	19790.2	19032.5	18792.5	17535.3	18666.7	0.0329039	AAW27571.1	SJCHGC02341 protein [Schistosoma japonicum]	0	1	-	-	F:chaperone binding	-	-	IPR001202 (SMART); IPR003103 (PFAM); IPR001202 (PFAM); IPR003103 (G3DSA:1.20.58.GENE3D); G3DSA:2.20.70.10 (GENE3D); PTHR17616 (PANTHER); IPR001202 (PROSITE_PATTERNS); IPR003103 (PROSITE_PROFILES); IPR001202 (PROSITE_PROFILES); SSF63491 (SUPERFAMILY); IPR001202 (SUPERFAMILY)	NP_004865.1	BAG family molecular chaperone regulator 4 isoform 1 [Homo sapiens]	0.2	3e-08	0.38	1M7K	-
CNUS0000096873.1	11434.3	10177.6	10795.5	10347.2	9551.54	10253.1	10824.9	10623.9	11441.4	10718.8	10995.3	10802.8	10663.9	0.0499248	CCD59179.1	thimet oligopeptidase (M03 family) [Schistosoma mansoni]	0	0.83	-	-	F:metal ion binding; F:metalloendopeptidase activity; P:proteolysis	K01392	EC:3.4.24	IPR024080 (G3DSA:1.20.1050.GENE3D); IPR001567 (PFAM); IPR024077 (G3DSA:1.10.1370.GENE3D); IPR024079 (G3DSA:3.40.390.GENE3D); PTHR11804:SF40 (PANTHER); PTHR11804 (PANTHER); SSF55486 (SUPERFAMILY)	NP_003240.1	thimet oligopeptidase [Homo sapiens]	0.97	0	0.46	2O36	-
CNUS0000096887.1	14614.4	14532	14894.2	13864.2	14713.9	14994.7	13953	14829	14625.8	13047.6	13776.4	13341.2	14265.5	0.0453494	AAW26218.1	SJCHGC01051 protein [Schistosoma japonicum]	0	1	-	-	F:ubiquitin-protein ligase activity; P:protein ubiquitination	K02207	EC:6.3.2.19	SM00212 (SMART); IPR000608 (PFAM); IPR016135 (G3DSA:3.10.110.GENE3D); PTHR24067 (PANTHER); PTHR24067:SF4 (PANTHER); IPR023313 (PROSITE_PATTERNS); IPR000608 (PROSITE_PROFILES); IPR016135 (SUPERFAMILY)	NP_060281.2	ubiquitin-conjugating enzyme E2 R2 [Mus musculus]	0.66	2e-90	0.66	---NA---	-
CNUS0000096903.1	18930.1	19859	19882.6	19846.6	18913.8	19817.2	20316.9	20459.9	19927.2	19313.2	19962.3	19544.7	19731.1	0.0243791	AAW25481.1	SJCHGC06267 protein [Schistosoma japonicum]	1.7e-133	1	-	-	C:mitochondrial envelope; F:cytochrome-c oxidase activity	-	EC:1.9.3.1	Coil (COILS); IPR002124 (G3DSA:2.60.11.GENE3D); SSF57802 (SUPERFAMILY)	---NA---	---NA---	-	-	-	---NA---	Platyhelminthes
CNUS0000096936.1	24730.2	27529.7	24885.8	24578.8	23138.6	24744.2	24314.8	24515.8	23669.6	26096.4	25968	23706.8	24823.2	0.0487417	CAX74890.1	Actin-like protein 3 [Schistosoma japonicum]	0	0.86	-	-	-	K18584	-	IPR004000 (SMART); G3DSA:3.90.640.10 (GENE3D); G3DSA:3.30.420.40 (GENE3D); G3DSA:3.30.420.40 (GENE3D); IPR004000 (PFAM); IPR004000 (PANTHER); PTHR11937:SF175 (PANTHER); IPR020902 (PROSITE_PATTERNS); SSF53067 (SUPERFAMILY); SSF53067 (SUPERFAMILY); SSF53067 (SUPERFAMILY)	NP_005712.1	actin-related protein 3 isoform 1 [Homo sapiens]	1	0	0.73	---NA---	-
CNUS0000096937.1	9927.21	9326.42	9448.31	11878.5	9852.1	11262.7	10087.7	9892.9	9983.24	11272.8	11483.8	11196.3	10467.7	0.084254	CAX69656.1	Male meiotic metaphase chromosome-associated acidic protein [Schistosoma japonicum]	5.9e-179	0.96	-	-	-	-	-	IPR003409 (SMART); G3DSA:2.20.110.10 (GENE3D); IPR003409 (PFAM); PTHR23084:SF130 (PANTHER); PTHR23084 (PANTHER); SSF82185 (SUPERFAMILY); SSF82185 (SUPERFAMILY)	NP_543136.1	radial spoke head 1 homolog isoform 1 [Homo sapiens]	0.6	1e-67	0.55	---NA---	-
CNUS0000096952.1	28347.1	28424.7	26912.9	26826.6	30473.9	26349.1	26095.9	25567.6	26642.3	26360.9	25328.2	27042.7	27031	0.0529848	CAX76417.1	Microsomal signal peptidase 12 kDa subunit,domain-containing protein [Schistosoma japonicum]	1.2e-32	0.75	-	Yes	-	K12946	-	IPR009542 (PFAM); IPR009542 (PANTHER); PTHR13202:SF0 (PANTHER); NON_CYTOPLASMIC_DOMAIN (PHOBIUS); CYTOPLASMIC_DOMAIN (PHOBIUS); TRANSMEMBRANE (PHOBIUS); TMhelix (TMHMM)	NP_054760.3	signal peptidase complex subunit 1 [Homo sapiens]	0.82	1e-10	0.33	---NA---	-
CNUS0000096960.1	22457.9	23211.4	21561.6	21291.8	20518.5	20081.4	22571	23109.8	24318.2	27463.6	23460.5	26048.4	23007.8	0.0939187	AAW27121.1	SJCHGC01391 protein [Schistosoma japonicum]	0	1	-	-	P:protein folding	K09571	-	IPR001179 (PFAM); G3DSA:3.10.50.40 (GENE3D); IPR011990 (G3DSA:1.25.40.GENE3D); IPR001440 (PFAM); PTHR10516:SF7 (PANTHER); IPR023566 (PANTHER); IPR001179 (PROSITE_PROFILES); IPR013026 (PROSITE_PROFILES); IPR019734 (PROSITE_PROFILES); SSF48452 (SUPERFAMILY); SSF54534 (SUPERFAMILY)	NP_002005.1	peptidyl-prolyl cis-trans isomerase FKBP4 [Homo sapiens]	0.89	7e-72	0.37	4LAY	-
CNUS0000096969.1	37078.4	34140.2	35751.3	34642.1	34831.6	36805.8	38270.3	37635.6	35670.1	41295.9	38414.2	41085.9	37135.1	0.0632888	AAW26670.1	SJCHGC01085 protein [Schistosoma japonicum]	0	1	-	-	P:protein folding; F:metal ion binding; F:heat shock protein binding; F:ATP binding; F:unfolded protein binding; P:response to heat	K09502	-	IPR001623 (PRINTS); IPR001623 (SMART); IPR001305 (PFAM); IPR002939 (PFAM); IPR001623 (G3DSA:1.10.287.GENE3D); G3DSA:2.60.260.20 (GENE3D); IPR001623 (PFAM); IPR001305 (G3DSA:2.10.230.GENE3D); PTHR24076:SF82 (PANTHER); PTHR24076 (PANTHER); IPR001305 (PROSITE_PROFILES); IPR001623 (PROSITE_PROFILES); IPR012724 (HAMAP); IPR001623 (SUPERFAMILY); IPR001305 (SUPERFAMILY); IPR008971 (SUPERFAMILY)	NP_001530.1	dnaJ homolog subfamily A member 1 [Homo sapiens]	1	1e-146	0.55	2M6Y	-
CNUS0000096978.1	13067.2	13203.6	12639.2	13968.1	13661.2	13863.3	13682.9	12558.7	13412.2	13061.4	13020.4	13015.5	13262.8	0.034496	AAX24537.2	Protein Chibby (PKD2 interactor, Golgi and endoplasmic reticulum associated 1) [Schistosoma japonicum]	6.8e-84	1	-	Yes	-	-	-	IPR009792 (PFAM); IPR028118 (PFAM); PTHR21533 (PANTHER); NON_CYTOPLASMIC_DOMAIN (PHOBIUS); CYTOPLASMIC_DOMAIN (PHOBIUS); TRANSMEMBRANE (PHOBIUS); CYTOPLASMIC_DOMAIN (PHOBIUS); TRANSMEMBRANE (PHOBIUS); TMhelix (TMHMM); TMhelix (TMHMM)	NP_060922.2	transmembrane protein 242 [Homo sapiens]	0.72	9e-06	0.29	---NA---	-
CNUS0000097025.1	31949.2	30852.9	31507.5	29584.9	31389.7	29418.8	30777.2	30815.4	31466.5	32365.9	31368.7	32137.8	31136.2	0.0293877	AAP06472.1	similar to GenBank Accession Number A31486 translation initiation factor eIF-5A in validated - rabbit [Schistosoma japonicum]	3.1e-114	1	-	-	F:translation initiation factor activity; P:translational initiation; F:translation elongation factor activity; P:translational frameshifting; P:peptidyl-lysine modification to hypusine; P:positive regulation of translational termination; F:ribosome binding; P:positive regulation of translational elongation	K03263	-	IPR001884 (PIRSF); IPR001884 (TIGRFAM); IPR014722 (G3DSA:2.30.30.GENE3D); IPR012340 (G3DSA:2.40.50.GENE3D); IPR020189 (PFAM); IPR001884 (PANTHER); IPR019769 (PROSITE_PATTERNS); IPR012340 (SUPERFAMILY); IPR008991 (SUPERFAMILY)	NP_001961.1	eukaryotic translation initiation factor 5A-1 isoform B	0.95	2e-56	0.55	3CPF	-
CNUS0000097147.1	10860.5	11884.5	10994.8	10428.5	11248.9	10326.7	10027.3	9981.19	10257.8	10279.1	10642.8	10940.4	10656	0.0522471	CAX70280.1	RAB18, member Ras oncogene family [Schistosoma japonicum]	6.4e-148	1	-	-	-	-	-	IPR001806 (PRINTS); IPR003579 (SMART); IPR027417 (G3DSA:3.40.50.GENE3D); IPR005225 (TIGRFAM); IPR001806 (PFAM); PTHR24073 (PANTHER); PS51419 (PROSITE_PROFILES); IPR027417 (SUPERFAMILY)	NP_067075.1	ras-related protein Rab-18 isoform 1 [Homo sapiens]	0.83	6e-47	0.47	1X3S	-
CNUS0000097158.1	10636.8	10988.1	10759.1	9973.04	12286.6	9482.57	11079.6	11534.7	11787.1	10602.4	11489.4	10210.6	10902.5	0.0732796	AAG40801.1	Mf2 protein [Schistosoma japonicum]	3.8e-50	1	-	Yes	-	K05208	-	Coil (COILS); TRANSMEMBRANE (PHOBIUS); TRANSMEMBRANE (PHOBIUS); CYTOPLASMIC_DOMAIN (PHOBIUS); NON_CYTOPLASMIC_DOMAIN (PHOBIUS); CYTOPLASMIC_DOMAIN (PHOBIUS); TMhelix (TMHMM); TMhelix (TMHMM)	---NA---	---NA---	-	-	-	---NA---	Platyhelminthes
CNUS0000097216.1	32135.6	31207.7	29231.8	31875.3	33317.5	34839.9	31294.9	28534.3	30679.5	33721.8	30180.7	31060.4	31506.6	0.0579059	CAX72121.1	ribosomal protein S14 [Schistosoma japonicum]	2.4e-84	1	-	-	-	K02955	-	IPR001971 (PIRSF); IPR001971 (PFAM); IPR001971 (G3DSA:3.30.420.GENE3D); IPR001971 (PANTHER); IPR018102 (PROSITE_PATTERNS); IPR001971 (HAMAP); SSF53137 (SUPERFAMILY)	NP_005608.1	40S ribosomal protein S14 [Homo sapiens]	0.91	6e-78	0.8	3J3A	-
CNUS0000097232.1	9712.32	9654.38	9658.83	10055.4	9429.15	10744.2	9842.86	10556.6	10003.6	10784.8	10701.1	10761.4	10158.7	0.0507248	AAW25525.1	SJCHGC06329 protein [Schistosoma japonicum]	4e-162	1	-	-	F:protein heterodimerization activity; P:DNA-dependent transcription, initiation	K14535	-	IPR003162 (PFAM); IPR009072 (G3DSA:1.10.20.GENE3D); IPR003162 (PANTHER); IPR009072 (SUPERFAMILY)	NP_057059.2	transcription initiation factor TFIID subunit 9B [Homo sapiens]	0.45	3e-21	0.39	---NA---	-
CNUS0000097233.1	11476	12166.7	11971.3	11938.8	11471.9	11579.9	11175	11041.8	10963.4	12064.1	12351.8	12176.1	11698.1	0.0407578	CAX70032.1	putative glycosyltransferase 28 domain containing 1 [Schistosoma japonicum]	1.9e-151	0.99	-	-	-	K07432	-	IPR007235 (PFAM); G3DSA:3.40.50.2000 (GENE3D); PTHR12867 (PANTHER)	NP_060936.1	putative bifunctional UDP-N-acetylglucosamine transferase and deubiquitinase ALG13 isoform 2 [Homo sapiens]	0.74	3e-29	0.44	---NA---	-
CNUS0000097247.1	17746.9	17753.5	17736	18209.7	18145	18484.4	18547.5	18321.9	17552	18387.7	19222.7	17901.3	18167.4	0.0258021	CCD60587.1	cle7, putative [Schistosoma mansoni]	8.1e-144	0.9	-	-	-	K15433	-	IPR019265 (PFAM); IPR019265 (PANTHER)	NP_057123.1	UPF0568 protein C14orf166 [Homo sapiens]	0.96	6e-41	0.37	---NA---	-
CNUS0000097250.1	13032.6	13286.5	13246.7	12752	13353.7	13686.9	13657.6	13586	13562.4	14417.2	14115.6	14249.1	13578.9	0.0363975	AAW24742.1	SJCHGC00899 protein [Schistosoma japonicum]	0	1	-	-	-	K11364	-	Coil (COILS); IPR010750 (PFAM); PTHR21539 (PANTHER); IPR010750 (PROSITE_PROFILES)	NP_612423.1	SAGA-associated factor 29 homolog [Homo sapiens]	0.83	4e-70	0.45	3LX7	-
CNUS0000097270.1	9780.41	10390.9	9962.72	11015.8	11207.5	11347.9	11384.9	11623.4	11406.1	9078.96	9740.09	9829.18	10564	0.0815693	CCD58923.1	selectively expressed in embryonic epithelia protein-1 , putative [Schistosoma mansoni]	0	0.86	-	Yes	P:transmembrane transport; C:integral to membrane	-	-	G3DSA:1.20.1250.20 (GENE3D); IPR011701 (PFAM); PTHR20772 (PANTHER); PTHR20772:SF2 (PANTHER); TRANSMEMBRANE (PHOBIUS); TRANSMEMBRANE (PHOBIUS); TRANSMEMBRANE (PHOBIUS); NON_CYTOPLASMIC_DOMAIN (PHOBIUS); TRANSMEMBRANE (PHOBIUS); TRANSMEMBRANE (PHOBIUS); TRANSMEMBRANE (PHOBIUS); CYTOPLASMIC_DOMAIN (PHOBIUS); CYTOPLASMIC_DOMAIN (PHOBIUS); TRANSMEMBRANE (PHOBIUS); TRANSMEMBRANE (PHOBIUS); TRANSMEMBRAN…	NP_060081.1	solute carrier family 43 member 3 isoform 1 [Homo sapiens]	0.89	5e-20	0.24	---NA---	-
CNUS0000097318.1	10719.6	10090.8	10339.6	9022.8	10607	9938.23	9676.83	9569.9	9930.9	11660	10570	10502.1	10219	0.0661073	AAX30638.1	SJCHGC06306 protein [Schistosoma japonicum]	9.2e-35	1	-	-	F:nucleic acid binding; C:ribonucleoprotein complex	K11099	-	IPR006649 (SMART); G3DSA:2.30.30.100 (GENE3D); IPR001163 (PFAM); PTHR10553 (PANTHER); IPR010920 (SUPERFAMILY)	NP_003087.1	small nuclear ribonucleoprotein G [Homo sapiens]	1	8e-26	0.57	1VU2	-
CNUS0000097340.1	12713.3	11652.5	12396.3	12540.8	11194.2	12410	12291.8	11891.3	11963.3	10987.8	11335.2	11135.1	11876	0.0509324	AAW25532.1	SJCHGC06456 protein [Schistosoma japonicum]	0	0.99	-	-	P:regulation of protein catabolic process; C:proteasome complex; P:regulation of catalytic activity; F:enzyme regulator activity	K03033	-	Coil (COILS); IPR013143 (SMART); IPR000717 (SMART); IPR011991 (G3DSA:1.10.10.GENE3D); IPR013586 (PFAM); IPR000717 (PFAM); PTHR10758 (PANTHER); PTHR10758:SF2 (PANTHER); SSF46785 (SUPERFAMILY)	NP_002800.2	26S proteasome non-ATPase regulatory subunit 3 [Homo sapiens]	0.93	0	0.62	---NA---	-
CNUS0000097341.1	22881.8	22030.6	23552.8	20635.9	20947.4	22296.6	22756.7	22622	23118.3	22027	22496	21872.6	22269.8	0.0379233	AAW26348.1	SJCHGC02419 protein [Schistosoma japonicum]	2.4e-58	0.89	-	-	C:ribosome; F:structural constituent of ribosome; P:translation	K02891	-	IPR002671 (PFAM); IPR002671 (PANTHER); NON_CYTOPLASMIC_DOMAIN (PHOBIUS); CYTOPLASMIC_DOMAIN (PHOBIUS); TRANSMEMBRANE (PHOBIUS)	NP_000974.1	60S ribosomal protein L22 proprotein [Homo sapiens]	0.69	5e-19	0.56	3J3A	-
CNUS0000097353.1	20963.4	20999.5	19923.7	19182.9	19840.4	20276.1	20398.2	20120.1	20956.8	22724.6	20955.9	21871.7	20684.4	0.0461182	AAP06406.1	similar to GenBank Accession Number AF316828 zinc finger protein SmZF1 in Schistosoma mansoni [Schistosoma japonicum]	2.3e-135	0.93	-	-	F:metal ion binding; F:nucleic acid binding	-	-	IPR015880 (SMART); IPR013087 (G3DSA:3.30.160.GENE3D); PF13465 (PFAM); PF13894 (PFAM); IPR007087 (PFAM); IPR013087 (G3DSA:3.30.160.GENE3D); PTHR24409 (PANTHER); IPR007087 (PROSITE_PATTERNS); IPR007087 (PROSITE_PATTERNS); IPR007087 (PROSITE_PATTERNS); IPR007087 (PROSITE_PATTERNS); IPR007087 (PROSITE_PROFILES); IPR007087 (PROSITE_PROFILES); IPR007087 (PROSITE_PROFILES); IPR007087 (PROSITE_PROFILES);…	NP_694573.1	zinc finger protein 75A isoform 2	0.7	3e-16	0.38	---NA---	-
CNUS0000097360.1	14866.9	14664.8	14272.2	14323.7	15192	14898.6	14220.7	14221.9	13892.2	13038.5	13391.1	13012.9	14166.3	0.0505808	AAW25866.1	SJCHGC04482 protein [Schistosoma japonicum]	2.9e-143	0.95	-	-	F:N-acetyltransferase activity	K17972	EC:2.3.1	IPR000182 (PFAM); IPR016181 (G3DSA:3.40.630.GENE3D); PTHR23091 (PANTHER); PTHR23091:SF71 (PANTHER); IPR000182 (PROSITE_PROFILES); IPR016181 (SUPERFAMILY)	NP_057184.1	N-alpha-acetyltransferase 20 isoform a [Homo sapiens]	0.99	3e-62	0.5	---NA---	-
CNUS0000097377.1	11416.8	11585.3	11016.1	10985	12411.1	12324.4	10529.8	12000.7	11180.2	10396.9	10072.6	10763.3	11223.5	0.0668764	AAW25951.1	SJCHGC06622 protein [Schistosoma japonicum]	0	0.98	-	-	F:flavin adenine dinucleotide binding; F:thioredoxin-disulfide reductase activity; F:NADP binding; F:electron carrier activity; P:cell redox homeostasis; F:protein disulfide oxidoreductase activity; P:oxidation-reduction process	K00384	EC:1.8.1.9	IPR013027 (PRINTS); PR00411 (PRINTS); IPR023753 (PFAM); G3DSA:3.50.50.60 (GENE3D); IPR012336 (G3DSA:3.40.30.GENE3D); G3DSA:3.50.50.60 (GENE3D); IPR002109 (PFAM); IPR011899 (TIGRFAM); IPR001327 (PFAM); IPR006338 (TIGRFAM); IPR004099 (G3DSA:3.30.390.GENE3D); IPR004099 (PFAM); PTHR22912 (PANTHER); IPR006338 (PTHR22912:PANTHER); IPR012999 (PROSITE_PATTERNS); IPR002109 (PROSITE_PROFILES); IPR016156 (S…	NP_001087240.1	thioredoxin reductase 1, cytoplasmic isoform 3 [Homo sapiens]	0.95	0	0.55	3QFB	-
CNUS0000097384.1	21159.9	19803.4	21150.9	19365.7	19451.6	19183.7	21799.6	20973.6	21054.6	21712.8	22525.7	22315.9	20874.8	0.0556977	CAX78232.1	Major egg antigen (p40) [Schistosoma japonicum]	2.7e-47	1	-	-	-	-	-	no IPS match	NP_000385.1	alpha-crystallin A chain [Homo sapiens]	0.2	3e-06	0.34	---NA---	-
CNUS0000097396.1	17901.9	18182	18134.4	18690.9	19312.6	18220.6	17688.2	18713.4	18414.8	17464.2	18550.5	18556.5	18319.2	0.0273705	AAW26253.1	SJCHGC09116 protein [Schistosoma japonicum]	1.1e-152	1	-	-	P:oxidation-reduction process; F:nucleotide binding; F:peptide-methionine (R)-S-oxide reductase activity	K14785	EC:1.8.4.12; EC:1.8.4	IPR002579 (G3DSA:2.170.150.GENE3D); IPR012677 (G3DSA:3.30.70.GENE3D); IPR002579 (TIGRFAM); IPR002579 (PFAM); PTHR10173:SF24 (PANTHER); IPR028427 (PANTHER); SSF54928 (SUPERFAMILY); IPR011057 (SUPERFAMILY)	NP_037507.1	activator of basal transcription 1 [Homo sapiens]	0.45	7e-15	0.33	---NA---	-
CNUS0000097420.1	10483.1	11448.6	10827.1	10447	11365.7	11063.2	10172	10417.9	10550.5	11095.2	11108.7	11161.1	10845	0.0385929	CAX70471.1	putative splicing factor 3B subunit 5 [Schistosoma japonicum]	4.6e-58	1	-	-	-	K12832	-	IPR017089 (PIRSF); IPR009846 (PFAM); PTHR20978:SF0 (PANTHER); IPR009846 (PANTHER)	NP_112577.1	splicing factor 3B subunit 5 [Homo sapiens]	0.98	2e-48	0.8	---NA---	-
CNUS0000097421.1	24826.8	24994.1	25666.7	23753.4	25321.2	24599.6	25769.1	25165.7	25548.7	25388.8	25347.3	25898.4	25190	0.0235094	AAO86771.1	casein kinase II beta subunit [Schistosoma japonicum]	1.5e-152	1	-	-	F:protein kinase regulator activity; P:regulation of protein kinase activity; F:kinase activity; P:phosphorylation; C:protein kinase CK2 complex	K03115	-	IPR000704 (PRINTS); IPR000704 (SMART); IPR016150 (G3DSA:2.20.25.GENE3D); IPR016149 (G3DSA:1.10.1820.GENE3D); IPR000704 (PFAM); IPR000704 (PANTHER); IPR000704 (PROSITE_PATTERNS); IPR000704 (SUPERFAMILY)	NP_001311.3	casein kinase II subunit beta isoform 1	0.96	3e-123	0.77	4NH1	-
CNUS0000097424.1	18031.9	19764.2	18958.3	19962.8	18315.8	20262.1	19788.5	19852.7	19369.1	19636	19652.2	19715.9	19442.5	0.0346394	AAW25659.1	SJCHGC01319 protein [Schistosoma japonicum]	2.1e-129	0.9	-	-	F:protein kinase regulator activity; P:regulation of protein kinase activity; F:kinase activity; P:phosphorylation; C:protein kinase CK2 complex	K03115	-	IPR000704 (PRINTS); IPR000704 (SMART); IPR016150 (G3DSA:2.20.25.GENE3D); IPR000704 (PFAM); IPR016149 (G3DSA:1.10.1820.GENE3D); IPR000704 (PANTHER); IPR000704 (SUPERFAMILY)	NP_001311.3	casein kinase II subunit beta isoform 1 [Mus musculus]	0.96	1e-127	0.79	4NH1	-
CNUS0000097425.1	10192.3	10613.1	9878.8	10123.4	9349.53	10270.1	11013.3	10759.9	10606	10647.6	10634.7	10972.3	10421.7	0.046139	AAX27290.1	unknown [Schistosoma japonicum]	2.1e-170	0.99	-	-	-	-	-	no IPS match	---NA---	---NA---	-	-	-	---NA---	Platyhelminthes
CNUS0000097427.1	13125.3	14189.7	13219	16088.8	14565	14136.1	16081.4	15987.2	15539.9	14202.4	14620.8	14669.7	14702.1	0.0702188	CAX69579.1	hypothetical protein [Schistosoma japonicum]	3.9e-127	0.97	-	-	-	-	-	no IPS match	---NA---	---NA---	-	-	-	---NA---	Platyhelminthes
CNUS0000097441.1	11632.1	11681	10938.1	11249.2	11566.1	11701.6	10454	10358.3	10155.7	10330	10908.8	10431.7	10950.6	0.0544837	AAW27259.1	SJCHGC04772 protein [Schistosoma japonicum]	0	0.96	-	-	-	K12589	-	IPR001247 (PFAM); IPR015847 (PFAM); PTHR11097:SF8 (PANTHER); PTHR11097 (PANTHER); IPR020568 (SUPERFAMILY); IPR015847 (SUPERFAMILY)	AAH12831.1	Exosome component 7 [Homo sapiens]	0.99	4e-52	0.36	2NN6	-
CNUS0000097464.1	19227.5	19639.3	18824.3	18471.7	19986.4	20305.3	16980.6	18965.1	18399.9	19011.9	17775.8	18487.9	18839.6	0.0489077	AAP06142.1	similar to GenBank Accession Number AF103726 peptide elongation factor 1-beta in Gallus gallus [Schistosoma japonicum]	1.5e-153	0.95	-	-	F:translation elongation factor activity; C:eukaryotic translation elongation factor 1 complex; P:translational elongation	K03232	-	IPR014038 (SMART); IPR014038 (PFAM); IPR010987 (G3DSA:1.20.1050.GENE3D); IPR018940 (PFAM); IPR014717 (G3DSA:3.30.70.GENE3D); PTHR11595 (PANTHER); IPR001326 (PROSITE_PATTERNS); IPR010987 (SUPERFAMILY); IPR014038 (SUPERFAMILY)	NP_001950.1	elongation factor 1-beta	0.99	3e-68	0.52	1B64	-
CNUS0000097471.1	15173.9	13554.3	14475.7	13968.4	13226.3	14522.5	15034.5	14447.2	15222.8	14010.1	13892.1	14109.7	14303.1	0.0440272	CAX82993.1	Alpha-centractin (Centractin) (Centrosome-associated actin homolog) (Actin-RPV) (ARP1) [Schistosoma japonicum]	0	0.99	-	-	-	K16575	-	IPR004000 (PRINTS); IPR004000 (SMART); G3DSA:3.30.420.40 (GENE3D); IPR004000 (PFAM); G3DSA:3.30.420.40 (GENE3D); G3DSA:3.90.640.10 (GENE3D); PTHR11937:SF166 (PANTHER); IPR004000 (PANTHER); IPR020902 (PROSITE_PATTERNS); SSF53067 (SUPERFAMILY); SSF53067 (SUPERFAMILY)	NP_005727.1	alpha-centractin [Homo sapiens]	0.99	0	0.78	---NA---	-
CNUS0000097479.1	23793.8	24196.7	24927	25452.2	23874.4	23819.7	25964.4	27186.6	24086.9	22150.6	26087.2	26020.7	24796.7	0.0561994	CAX69442.1	hypothetical protein [Schistosoma japonicum]	9.1e-52	0.98	Yes	Yes	-	-	-	SIGNAL_PEPTIDE_C_REGION (PHOBIUS); SIGNAL_PEPTIDE_N_REGION (PHOBIUS); SIGNAL_PEPTIDE_H_REGION (PHOBIUS); SIGNAL_PEPTIDE (PHOBIUS); NON_CYTOPLASMIC_DOMAIN (PHOBIUS); SignalP-noTM (SIGNALP_EUK); TMhelix (TMHMM)	---NA---	---NA---	-	-	-	---NA---	Platyhelminthes
CNUS0000097496.1	10759.3	10732.2	10751.4	10183.1	10741.2	10206.9	10468.1	10204.4	10489.4	11299.7	11034.3	10810.5	10640	0.0323505	AAW24569.1	SJCHGC01179 protein [Schistosoma japonicum]	0	1	-	-	-	-	-	IPR007529 (PFAM); PTHR15555:SF0 (PANTHER); PTHR15555 (PANTHER); IPR007529 (PROSITE_PROFILES); SSF144232 (SUPERFAMILY)	NP_055020.1	zinc finger HIT domain-containing protein 2 [Homo sapiens]	0.32	2e-15	0.3	1X4S	-
CNUS0000097501.1	16023.4	16012.4	16598.5	16399.2	15834.8	15744.6	16615.5	16644.7	16527.6	16453.6	16424.7	16117.7	16283.1	0.0196144	CCD75374.1	putative scythe/bat3 [Schistosoma mansoni]	0	0.84	-	-	-	-	-	IPR000626 (SMART); G3DSA:3.10.20.90 (GENE3D); IPR000626 (PFAM); PTHR15204 (PANTHER); PTHR15204:SF0 (PANTHER); IPR000626 (PROSITE_PROFILES); IPR029071 (SUPERFAMILY)	NP_001186626.1	large proline-rich protein BAG6 isoform c [Homo sapiens]	0.06	1e-11	0.42	4EEW	-
CNUS0000097504.1	12488.7	11398.7	12155.5	11769.6	11880.6	11596.8	12426.2	12012.1	12319.7	13811.1	13211.5	12933.3	12333.6	0.0569203	CAX70781.1	Heat shock protein 67B2 [Schistosoma japonicum]	3.4e-132	1	-	-	-	-	-	IPR001763 (SMART); IPR001763 (PFAM); IPR001763 (G3DSA:3.40.250.GENE3D); PTHR13253 (PANTHER); SIGNAL_PEPTIDE_N_REGION (PHOBIUS); SIGNAL_PEPTIDE_C_REGION (PHOBIUS); NON_CYTOPLASMIC_DOMAIN (PHOBIUS); SIGNAL_PEPTIDE (PHOBIUS); SIGNAL_PEPTIDE_H_REGION (PHOBIUS); IPR001763 (PROSITE_PROFILES); IPR001763 (SUPERFAMILY)	NP_001106678.1	thiosulfate sulfurtransferase/rhodanese-like domain-containing protein 1 isoform 1 [Homo sapiens]	0.57	2e-15	0.32	---NA---	-
CNUS0000097507.1	17585.9	14798.6	17130.9	16839	15472.3	17028.8	17907.4	17563.5	16840.2	15658.2	16545.5	15910.4	16606.7	0.0576199	CAX69314.1	Inhibitor of growth protein 3 [Schistosoma japonicum]	0	1	-	-	-	-	-	IPR001965 (SMART); IPR024610 (PFAM); IPR013083 (G3DSA:3.30.40.GENE3D); IPR019787 (PFAM); PTHR10333:SF42 (PANTHER); IPR028651 (PANTHER); IPR019786 (PROSITE_PATTERNS); IPR019787 (PROSITE_PROFILES); IPR011011 (SUPERFAMILY)	NP_115705.2	inhibitor of growth protein 5 [Homo sapiens]	0.23	2e-21	0.53	3C6W	-
CNUS0000097531.1	17295.8	16790.6	17105.6	17468.1	17253.6	18390.4	18391.2	18456.5	16822.7	18176.5	18663.2	18685.3	17791.6	0.0412254	AAP06447.1	similar to NM_016046 homolog of yeast exosomal core protein CSL4 in Homo sapiens [Schistosoma japonicum]	4.4e-159	0.97	-	-	C:exosome (RNase complex); F:RNA binding	K07573	-	IPR019495 (PFAM); PTHR12686 (PANTHER); PTHR12686:SF8 (PANTHER); IPR012340 (SUPERFAMILY); SSF110324 (SUPERFAMILY)	NP_057130.1	exosome complex component CSL4 [Homo sapiens]	0.94	2e-31	0.35	2NN6	-
CNUS0000097573.1	13380.4	12376.9	13558.4	14456.3	14782.1	15493	13512.6	13293.7	14184.9	12483.3	13382.6	13486.7	13699.2	0.0656328	AAW26732.1	SJCHGC05684 protein [Schistosoma japonicum]	0	0.99	-	-	P:carbohydrate metabolic process; F:hydrolase activity, hydrolyzing O-glycosyl compounds	K01189	-	IPR002241 (PRINTS); IPR013780 (G3DSA:2.60.40.GENE3D); IPR013785 (G3DSA:3.20.20.GENE3D); PTHR11452:SF23 (PANTHER); PTHR11452 (PANTHER); IPR017853 (SUPERFAMILY); IPR017853 (SUPERFAMILY); SSF51011 (SUPERFAMILY)	NP_000253.1	alpha-N-acetylgalactosaminidase precursor [Homo sapiens]	0.95	4e-100	0.41	4DO6	-
CNUS0000097576.1	17558.7	17627.1	17304.6	17549	18143.5	17065.4	17563.3	17237	17705.8	16760.9	17296.8	18060.8	17489.4	0.0223402	AAW26659.1	SJCHGC01731 protein [Schistosoma japonicum]	0	0.95	-	Yes	C:integral to membrane	K17086	-	IPR004240 (PFAM); IPR004240 (PANTHER); PTHR10766:SF34 (PANTHER); TRANSMEMBRANE (PHOBIUS); CYTOPLASMIC_DOMAIN (PHOBIUS); NON_CYTOPLASMIC_DOMAIN (PHOBIUS); CYTOPLASMIC_DOMAIN (PHOBIUS); NON_CYTOPLASMIC_DOMAIN (PHOBIUS); CYTOPLASMIC_DOMAIN (PHOBIUS); TRANSMEMBRANE (PHOBIUS); TRANSMEMBRANE (PHOBIUS); TRANSMEMBRANE (PHOBIUS); TRANSMEMBRANE (PHOBIUS); TRANSMEMBRANE (PHOBIUS); CYTOPLASMIC_DOMAIN (PHOBIU…	NP_055557.2	transmembrane 9 superfamily member 4 precursor [Homo sapiens]	0.99	0	0.52	---NA---	-
CNUS0000097578.1	14904.9	16641.5	14363.8	15561.1	17270.3	16352.3	15032.7	15268	15713.8	14431.5	14686	14742.3	15414	0.0600366	AAW24485.1	SJCHGC06694 protein [Schistosoma japonicum]	1.6e-80	1	-	-	P:translational initiation; P:negative regulation of translational initiation; F:translation initiation factor activity; F:eukaryotic initiation factor 4E binding	K18644	-	IPR008606 (PFAM); PTHR12669 (PANTHER); PTHR12669:SF12 (PANTHER)	NP_004087.1	eukaryotic translation initiation factor 4E-binding protein 2 [Homo sapiens]	0.95	1e-22	0.42	3AM7	-
CNUS0000097592.1	20012.8	20520.4	20352.2	18510.5	19989.7	20386.2	19200.2	19637.6	19734.5	17187.9	18837.4	18554.1	19410.3	0.051005	AAW21808.1	hypoxanthine-guanine phosphoribosyltranferase [Schistosoma japonicum]	4.5e-167	1	-	-	P:purine ribonucleoside salvage; C:cytoplasm; F:guanine phosphoribosyltransferase activity; F:hypoxanthine phosphoribosyltransferase activity	K00760	EC:2.4.2.8	IPR005904 (TIGRFAM); IPR000836 (PFAM); IPR029057 (G3DSA:3.40.50.GENE3D); PTHR22573 (PANTHER); PTHR22573:SF9 (PANTHER); IPR029057 (SUPERFAMILY)	NP_064585.1	phosphoribosyltransferase domain-containing protein 1 isoform 1 [Homo sapiens]	0.92	3e-62	0.48	2JBH	-
CNUS0000097596.1	14217.7	14432.5	14703.7	15210.1	14087.2	13334	13496.2	13917.6	13629	14039	14246.9	13985.6	14108.3	0.0368008	CDS24089.1	COX assembly mitochondrial protein [Echinococcus granulosus]	3e-42	0.73	-	-	-	K18171	-	no IPS match	---NA---	---NA---	-	-	-	---NA---	-
CNUS0000097602.1	12813.1	13178.9	11413.5	10189.9	12450.4	10745.8	11715.7	10662.6	12758.6	12959.8	12007.8	12448.8	11945.4	0.0836349	AAW25155.1	unknown [Schistosoma japonicum]	3.9e-77	0.88	-	-	-	-	-	no IPS match	---NA---	---NA---	-	-	-	---NA---	Schistosoma
CNUS0000097627.1	10753.8	11297.1	10572.6	9639.42	11332.8	10449.1	11243.3	10986.5	11027.3	12467.9	12469.6	12324.7	11213.7	0.0768935	AAW27692.1	SJCHGC00791 protein [Schistosoma japonicum]	4.2e-86	1	-	-	-	-	-	no IPS match	---NA---	---NA---	-	-	-	---NA---	Schistosoma
CNUS0000097641.1	24392.6	25633.5	25368.7	25093.2	24696.8	25807.1	24242.5	23582.5	24069	22572.7	24406.6	23944.3	24484.1	0.0374997	AAW25670.1	SJCHGC06150 protein [Schistosoma japonicum]	2.8e-150	1	-	-	F:GTP binding; P:small GTPase mediated signal transduction; P:protein transport	K07903	-	IPR001806 (PRINTS); IPR003579 (SMART); IPR001806 (PFAM); IPR005225 (TIGRFAM); IPR027417 (G3DSA:3.40.50.GENE3D); PTHR24073:SF456 (PANTHER); PTHR24073 (PANTHER); PS51419 (PROSITE_PROFILES); IPR027417 (SUPERFAMILY)	NP_057215.3	ras-related protein Rab-10 [Mus musculus]	0.89	7e-84	0.65	---NA---	-
CNUS0000097642.1	20995.1	22246.1	20994.6	18636	23756.4	21564	21722.4	20845.3	21746.6	22775.5	20526.4	20312.2	21343.4	0.0609174	CAX71504.1	Saposin B domain-containing protein [Schistosoma japonicum]	6.9e-98	0.99	Yes	-	-	-	-	IPR011001 (G3DSA:1.10.225.GENE3D); SIGNAL_PEPTIDE_H_REGION (PHOBIUS); SIGNAL_PEPTIDE_C_REGION (PHOBIUS); SIGNAL_PEPTIDE_N_REGION (PHOBIUS); SIGNAL_PEPTIDE (PHOBIUS); NON_CYTOPLASMIC_DOMAIN (PHOBIUS); IPR008139 (PROSITE_PROFILES); SignalP-noTM (SIGNALP_EUK); IPR011001 (SUPERFAMILY)	---NA---	---NA---	-	-	-	---NA---	Schistosoma
CNUS0000097643.1	20383.4	21403	20648.2	17158.3	21408.3	17789.4	17543	19282.3	19625.1	18818.1	19379.4	19568.8	19417.3	0.0729428	AAX27540.1	unknown [Schistosoma japonicum]	6.9e-80	0.89	Yes	-	-	-	-	IPR011001 (G3DSA:1.10.225.GENE3D); IPR011001 (G3DSA:1.10.225.GENE3D); SIGNAL_PEPTIDE_C_REGION (PHOBIUS); SIGNAL_PEPTIDE_N_REGION (PHOBIUS); SIGNAL_PEPTIDE (PHOBIUS); NON_CYTOPLASMIC_DOMAIN (PHOBIUS); SIGNAL_PEPTIDE_H_REGION (PHOBIUS); IPR008139 (PROSITE_PROFILES); IPR008139 (PROSITE_PROFILES); SignalP-noTM (SIGNALP_EUK); IPR011001 (SUPERFAMILY)	---NA---	---NA---	-	-	-	---NA---	-
CNUS0000097647.1	12857	11837.8	14111.8	13888	11591.6	12947.8	11528.4	12569	12651.2	9932.02	11627.3	10992.3	12211.2	0.0978849	CAX70634.1	peptidyl prolyl cis-trans isomerase [Schistosoma japonicum]	0	0.98	-	Yes	-	-	-	TRANSMEMBRANE (PHOBIUS); TRANSMEMBRANE (PHOBIUS); NON_CYTOPLASMIC_DOMAIN (PHOBIUS); CYTOPLASMIC_DOMAIN (PHOBIUS); CYTOPLASMIC_DOMAIN (PHOBIUS); TMhelix (TMHMM); TMhelix (TMHMM)	---NA---	---NA---	-	-	-	---NA---	Schistosoma
CNUS0000097648.1	10838.9	11812.2	10017.7	10289.8	9886.2	11399.4	11140.8	9456.81	11046.2	9541.64	10009.9	9453.47	10407.8	0.0779947	AAW25713.1	SJCHGC00391 protein [Schistosoma japonicum]	0	0.99	-	-	P:cellular metabolic process	K03754	-	G3DSA:3.40.50.10470 (GENE3D); IPR000649 (PFAM); PTHR10233:SF9 (PANTHER); PTHR10233 (PANTHER); SSF100950 (SUPERFAMILY)	NP_055054.1	translation initiation factor eIF-2B subunit beta [Homo sapiens]	0.95	4e-52	0.32	---NA---	-
CNUS0000097650.1	28097.4	29579.2	28647.9	28447.6	28531.4	27480.3	26648.3	28138.6	27361.5	29165.3	29522.9	29336.6	28413.1	0.0324412	ABF19508.1	unknown [Schistosoma japonicum]	4.9e-91	0.99	-	-	C:ribosome; F:structural constituent of ribosome; P:translation	K02983	-	IPR006846 (PFAM); PTHR12650 (PANTHER); IPR000626 (PROSITE_PROFILES); IPR029071 (SUPERFAMILY)	NP_001988.1	ubiquitin-like protein fubi and ribosomal protein S30 precursor [Homo sapiens]	0.97	5e-24	0.48	3J3A	-
CNUS0000097663.1	12293	11475	12036.8	11578.5	13395.7	12620.7	12150.9	11750.7	12101.7	10459.5	10440.5	9951.02	11687.8	0.0847894	CAX73719.1	Nucleolar protein 12 [Schistosoma japonicum]	8.8e-79	1	-	-	-	K13154	-	Coil (COILS); IPR019186 (PFAM)	NP_077289.1	nucleolar protein 12 [Homo sapiens]	0.31	9e-08	0.55	---NA---	-
CNUS0000097664.1	11173.6	11462.1	10717	11457.3	11122.2	10998.7	10868.9	11529.6	11162.9	11641.5	12047.6	12058.1	11353.3	0.0375839	XP_009174732.1	hypothetical protein T265_10175 [Opisthorchis viverrini]	1.6e-80	0.88	-	-	-	K13154	-	IPR000504 (SMART); IPR000504 (PFAM); IPR001878 (G3DSA:4.10.60.GENE3D); IPR012677 (G3DSA:3.30.70.GENE3D); PTHR23139:SF52 (PANTHER); PTHR23139 (PANTHER); IPR000504 (PROSITE_PROFILES); IPR001878 (PROSITE_PROFILES); SSF54928 (SUPERFAMILY); IPR001878 (SUPERFAMILY)	NP_149105.3	zinc finger CCHC-type and RNA-binding motif-containing protein 1 [Homo sapiens]	0.83	7e-64	0.71	2E5H	-
CNUS0000097677.1	15502.1	15947.4	15456.7	16421.7	15361.2	14867.3	17555.3	18063	17342.3	16653.3	17680.1	18122	16581	0.0694637	CAX70049.1	Protein BUD31 homolog [Schistosoma japonicum]	4.6e-93	1	-	-	-	K12873	-	IPR001748 (PRINTS); IPR001748 (PFAM); IPR001748 (PANTHER); IPR018230 (PROSITE_PATTERNS)	NP_003901.2	protein BUD31 homolog [Homo sapiens]	1	1e-82	0.76	4OKB	-
CNUS0000097684.1	20589.8	19500	19827.4	18687.5	19214.2	20975.2	19930.9	19952	20517.2	21123.2	19536	20964.7	20068.2	0.0384381	AAW27425.1	SJCHGC06124 protein [Schistosoma japonicum]	0	1	-	-	P:malate metabolic process; P:tricarboxylic acid cycle; P:cellular carbohydrate metabolic process; F:L-malate dehydrogenase activity	K00026	EC:1.1.1.37	IPR001557 (PIRSF); IPR015955 (G3DSA:3.90.110.GENE3D); IPR016040 (G3DSA:3.40.50.GENE3D); IPR001236 (PFAM); IPR022383 (PFAM); IPR010097 (TIGRFAM); PTHR11540:SF16 (PANTHER); IPR001557 (PANTHER); IPR001252 (PROSITE_PATTERNS); SSF51735 (SUPERFAMILY); IPR015955 (SUPERFAMILY)	NP_005909.2	malate dehydrogenase, mitochondrial isoform 1 precursor [Homo sapiens]	0.93	4e-160	0.67	2DFD	-
CNUS0000097692.1	16035.7	18198.8	18426	20382.1	18099.6	17326.4	18341.1	18235	17118	19926.6	19926.7	18798.7	18401.2	0.0681465	CAX70640.1	ferritin, heavy polypeptide 1 [Schistosoma japonicum]	4.2e-123	1	-	-	-	K00522	-	IPR012347 (G3DSA:1.20.1260.GENE3D); IPR008331 (PFAM); IPR001519 (PANTHER); PTHR11431:SF32 (PANTHER); IPR014034 (PROSITE_PATTERNS); IPR009040 (PROSITE_PROFILES); IPR009078 (SUPERFAMILY)	NP_002023.2	ferritin heavy chain [Homo sapiens]	0.99	2e-50	0.49	4DZ0	-
CNUS0000097704.1	14702.1	14431	14928.9	13101.7	14155.6	13988.6	15330.6	12080.7	14446.4	14818.8	14990.4	14751.2	14310.5	0.063505	AAW25164.1	SJCHGC06649 protein [Schistosoma japonicum]	4.4e-167	0.99	-	-	C:proteasome regulatory particle; P:proteolysis	K03031	-	IPR005062 (PFAM); IPR006746 (PANTHER)	AAV38494.1	proteasome (prosome, macropain) 26S subunit, non-ATPase, 8 [Homo sapiens]	0.95	1e-67	0.44	---NA---	-
CNUS0000097717.1	15157.4	16648.3	15128.7	16238.6	15846	17186.4	16679.4	17077.9	16059.6	17669	18648.5	17604	16662	0.0629954	CAX73539.1	Mitochondrial import inner membrane translocase subunit Tim23 [Schistosoma japonicum]	2.1e-116	1	-	Yes	-	K17794	-	IPR003397 (PFAM); PTHR15371:SF0 (PANTHER); PTHR15371 (PANTHER); NON_CYTOPLASMIC_DOMAIN (PHOBIUS); TRANSMEMBRANE (PHOBIUS); CYTOPLASMIC_DOMAIN (PHOBIUS); TRANSMEMBRANE (PHOBIUS); CYTOPLASMIC_DOMAIN (PHOBIUS); NON_CYTOPLASMIC_DOMAIN (PHOBIUS); TRANSMEMBRANE (PHOBIUS); TMhelix (TMHMM)	NP_006318.1	mitochondrial import inner membrane translocase subunit Tim23 [Homo sapiens]	0.9	6e-27	0.37	---NA---	-
CNUS0000097737.1	10374.4	9550.58	10178.9	10044.8	10601.7	9654.23	10270.8	9989.26	10118.2	10549.3	11001.4	10434.7	10230.7	0.0395402	AAX24588.2	SJCHGC01861 protein [Schistosoma japonicum]	1.1e-140	0.93	-	-	-	-	-	no IPS match	---NA---	---NA---	-	-	-	---NA---	Platyhelminthes
CNUS0000097757.1	23946.8	23425.1	23320.5	22073.5	22934	23778.2	22463.9	22230.4	23014.6	23938.1	22571.4	23540.4	23103.1	0.0284626	CAX71849.1	peptidylprolyl isomerase [Schistosoma japonicum]	1.2e-69	0.9	-	-	P:protein folding; P:protein peptidyl-prolyl isomerization; F:peptidyl-prolyl cis-trans isomerase activity	K09568	EC:5.2.1.8	IPR001179 (PFAM); G3DSA:3.10.50.40 (GENE3D); IPR023566 (PANTHER); IPR001179 (PROSITE_PROFILES); SSF54534 (SUPERFAMILY)	NP_000792.1	peptidyl-prolyl cis-trans isomerase FKBP1A isoform a [Homo sapiens]	0.99	2e-46	0.64	4N19	-
CNUS0000097758.1	23729.4	23275.7	22666.8	22400.2	20826.8	20786.9	23773.5	22986.6	22768.8	23853.6	23754	24850.5	22972.7	0.052604	CAX74386.1	Transmembrane emp24 domain-containing protein 10 precursor [Schistosoma japonicum]	3.9e-149	1	Yes	Yes	-	-	-	IPR009038 (PFAM); PTHR22811:SF58 (PANTHER); IPR015720 (PANTHER); TRANSMEMBRANE (PHOBIUS); SIGNAL_PEPTIDE_N_REGION (PHOBIUS); NON_CYTOPLASMIC_DOMAIN (PHOBIUS); SIGNAL_PEPTIDE (PHOBIUS); SIGNAL_PEPTIDE_C_REGION (PHOBIUS); SIGNAL_PEPTIDE_H_REGION (PHOBIUS); CYTOPLASMIC_DOMAIN (PHOBIUS); IPR009038 (PROSITE_PROFILES); SignalP-TM (SIGNALP_EUK); TMhelix (TMHMM); TMhelix (TMHMM)	NP_006818.3	transmembrane emp24 domain-containing protein 10 precursor [Homo sapiens]	0.89	5e-61	0.5	---NA---	-
CNUS0000097763.1	10071.1	9899.17	10454.8	10428.5	9524.54	10722.9	10805	11341.4	10084.6	10689.9	10603.7	10588.3	10434.5	0.0459607	AAP05891.1	SJCHGC09235 protein [Schistosoma japonicum]	0	1	Yes	-	F:calcium ion binding	-	-	IPR002048 (SMART); IPR002048 (PFAM); PF13833 (PFAM); IPR011992 (G3DSA:1.10.238.GENE3D); IPR011992 (PFAM); PTHR10827 (PANTHER); IPR018247 (PROSITE_PATTERNS); NON_CYTOPLASMIC_DOMAIN (PHOBIUS); SIGNAL_PEPTIDE_C_REGION (PHOBIUS); SIGNAL_PEPTIDE (PHOBIUS); SIGNAL_PEPTIDE_N_REGION (PHOBIUS); SIGNAL_PEPTIDE_H_REGION (PHOBIUS); IPR002048 (PROSITE_PROFILES); SignalP-noTM (SIGNALP_EUK); SSF47473 (SUPERFAMI…	NP_001124146.1	calumenin isoform b precursor	0.97	1e-87	0.47	---NA---	-
CNUS0000097764.1	21881.7	20868.3	20588.9	19382.7	20769	19658.9	19959.4	18820.9	20488.2	22600.3	22270.5	23566.5	20904.6	0.0679232	AAP06188.1	SJCHGC06003 protein [Schistosoma japonicum]	6.5e-140	1	-	-	F:structural constituent of ribosome; F:RNA binding; C:small ribosomal subunit; P:translation	K02989	-	IPR000235 (PIRSF); IPR005716 (TIGRFAM); IPR023798 (G3DSA:1.10.455.GENE3D); IPR023798 (PFAM); IPR000235 (PANTHER); IPR020606 (PROSITE_PATTERNS); IPR023798 (SUPERFAMILY)	NP_001000.2	40S ribosomal protein S5	0.97	3e-109	0.78	3J3A	-
CNUS0000097771.1	11226.6	11179.1	11637.4	10960.9	11493.2	11431	11404.2	11212.5	10967.2	11532.5	11731.9	11437.1	11351.1	0.0215888	CCD75671.1	putative nucleolar protein nol1/nop2 [Schistosoma mansoni]	6.9e-39	0.92	-	-	F:S-adenosylmethionine-dependent methyltransferase activity; F:RNA binding; P:rRNA processing; P:methylation	K14835	-	IPR001678 (PFAM); IPR029063 (G3DSA:3.40.50.GENE3D); PTHR22807:SF30 (PANTHER); PTHR22807 (PANTHER); IPR029063 (SUPERFAMILY)	NP_001245239.1	probable 28S rRNA (cytosine(4447)-C(5))-methyltransferase isoform 4 [Homo sapiens]	0.82	9e-22	0.58	---NA---	-
CNUS0000097797.1	20081.1	19611.6	19615.2	18998.5	19684.5	19824	19033.1	19831.9	19353.6	20288.6	20229.2	20231.8	19731.9	0.0223905	CCD81851.1	hypothetical protein Smp_015690 [Schistosoma mansoni]	2.7e-34	0.74	-	-	F:nucleic acid binding; F:nucleotide binding	-	-	no IPS match	---NA---	---NA---	-	-	-	---NA---	Platyhelminthes
CNUS0000097825.1	16974.3	17898.7	16559.7	16834.3	15251.1	17040.3	17097.6	16703.5	17006.7	18160.2	17043.4	17407.4	16998.1	0.0423543	CAX70054.1	putative cellular retinaldehyde-binding protein [Schistosoma japonicum]	0	1	-	-	-	-	-	IPR006797 (PFAM); PTHR11158:SF17 (PANTHER); PTHR11158 (PANTHER); IPR006797 (PROSITE_PROFILES)	NP_006544.2	protein slowmo homolog 1 isoform 1 [Homo sapiens]	0.51	4e-18	0.31	---NA---	-
CNUS0000097836.1	41153	43260.8	40678	42871.1	41492.4	40948.9	40351.6	41634.5	39905.3	38781.6	41116.8	40635.4	41069.1	0.0293811	GAA55582.1	probable dynein light chain [Clonorchis sinensis]	1.4e-71	0.73	-	-	C:microtubule associated complex; P:microtubule-based process	K10418	-	IPR001372 (PFAM); IPR001372 (G3DSA:3.30.740.GENE3D); IPR001372 (PANTHER); SSF54648 (SUPERFAMILY); SSF54648 (SUPERFAMILY)	NP_542408.1	dynein light chain 2, cytoplasmic [Mus musculus]	1	6e-45	0.73	4D07	-
CNUS0000097850.1	15532.6	15016.9	14640.4	14496.2	14318.5	14782.6	15516.8	16591.4	16377.6	12886.6	14102.9	14087.2	14862.5	0.06955	AAW24823.1	SJCHGC02527 protein [Schistosoma japonicum]	0	0.99	-	-	F:NADP binding; F:glucose-6-phosphate dehydrogenase activity; P:pentose-phosphate shunt	K00036	EC:1.1.1.49	IPR001282 (PRINTS); IPR001282 (PIRSF); IPR001282 (TIGRFAM); G3DSA:3.30.360.10 (GENE3D); IPR022675 (PFAM); IPR022674 (PFAM); IPR016040 (G3DSA:3.40.50.GENE3D); PTHR23429:SF0 (PANTHER); IPR001282 (PANTHER); IPR019796 (PROSITE_PATTERNS); IPR001282 (HAMAP); SSF51735 (SUPERFAMILY); SSF55347 (SUPERFAMILY)	NP_000393.4	glucose-6-phosphate 1-dehydrogenase isoform a [Homo sapiens]	0.95	0	0.59	1QKI	-
CNUS0000097877.1	13451.6	13075	13508	12863.8	13224.2	13210.1	16449.1	16235.1	15715.4	16176.3	15008.8	14413.3	14444.2	0.0965831	AAW25509.1	SJCHGC05159 protein [Schistosoma japonicum]	6e-23	1	-	-	-	-	-	Coil (COILS)	---NA---	---NA---	-	-	-	---NA---	Platyhelminthes
CNUS0000097898.1	12880.1	13188.7	13279.8	12939.7	14215.7	12875.6	13539.5	13325.1	13653.8	14230.9	14179.1	13933.7	13520.1	0.0384978	AAW26310.1	SJCHGC06587 protein [Schistosoma japonicum]	4.6e-138	1	Yes	-	-	-	-	PR00019 (PRINTS); IPR003591 (SMART); IPR001611 (PFAM); IPR001611 (PFAM); G3DSA:3.80.10.10 (GENE3D); PTHR23155 (PANTHER); SIGNAL_PEPTIDE_H_REGION (PHOBIUS); SIGNAL_PEPTIDE (PHOBIUS); SIGNAL_PEPTIDE_C_REGION (PHOBIUS); NON_CYTOPLASMIC_DOMAIN (PHOBIUS); SIGNAL_PEPTIDE_N_REGION (PHOBIUS); IPR001611 (PROSITE_PROFILES); IPR001611 (PROSITE_PROFILES); IPR001611 (PROSITE_PROFILES); IPR001611 (PROSITE_PROF…	NP_694992.2	leucine-rich repeat-containing protein 57 [Homo sapiens]	0.96	6e-57	0.45	---NA---	-
CNUS0000097918.1	23179.7	22974.5	22402.4	22099.5	24171.8	23397.7	21249.5	22087.8	22630.1	23843.5	22714	23800.2	22879.2	0.0373302	AAW25885.1	SJCHGC05173 protein [Schistosoma japonicum]	3.4e-102	1	-	-	F:DNA binding; P:regulation of transcription, DNA-dependent	-	-	IPR002059 (PRINTS); IPR011129 (SMART); IPR002059 (PFAM); IPR012340 (G3DSA:2.40.50.GENE3D); PTHR11544 (PANTHER); IPR019844 (PROSITE_PATTERNS); IPR012340 (SUPERFAMILY)	NP_003642.3	Y-box-binding protein 3 isoform a [Homo sapiens]	0.54	5e-30	0.59	---NA---	-
CNUS0000097919.1	21659.6	20353.6	21094.8	21999.2	19962.2	21584.2	23107.3	22483	22651	20769.4	21456.5	21696.3	21568.1	0.0431284	CAX73019.1	Eukaryotic translation initiation factor 2A [Schistosoma japonicum]	0	0.89	-	-	-	K15026	-	IPR015943 (G3DSA:2.130.10.GENE3D); IPR013979 (PFAM); PTHR13227 (PANTHER); SSF69322 (SUPERFAMILY)	NP_114414.2	eukaryotic translation initiation factor 2A [Homo sapiens]	0.92	1e-89	0.34	---NA---	-
CNUS0000097955.1	14088.2	13310.5	13686.3	13341.5	14186.6	13093.3	12776.7	13134.7	13334.1	13713.4	13405.4	13563.5	13469.5	0.0301167	CAX69735.1	hypothetical protein [Schistosoma japonicum]	4.1e-64	1	-	-	-	-	-	Coil (COILS); PF13233 (PFAM); PTHR31716 (PANTHER); PTHR31716:SF1 (PANTHER)	NP_932068.2	UPF0562 protein C7orf55 [Homo sapiens]	1	7e-10	0.33	---NA---	-
CNUS0000097982.1	11053.9	11214.8	11632.5	11252.9	10272	10717.6	11444.1	11726.9	10656.2	11781.2	11074	11408	11186.2	0.0411685	AAW25668.1	SJCHGC01189 protein [Schistosoma japonicum]	0	0.9	-	-	-	-	-	PF14694 (PFAM)	---NA---	---NA---	-	-	-	---NA---	Schistosoma
CNUS0000097983.1	27938.6	26360.2	26393.5	23742.1	28083	26390	25266.2	25441	26320.1	28263.6	25627.5	27073.1	26408.3	0.0497667	AAW26630.1	SJCHGC02557 protein [Schistosoma japonicum]	5.3e-127	0.93	-	-	F:GTP binding; C:intracellular; P:small GTPase mediated signal transduction	K07937	-	IPR006689 (PRINTS); IPR006687 (SMART); IPR024156 (SMART); IPR027417 (G3DSA:3.40.50.GENE3D); IPR005225 (TIGRFAM); IPR006689 (PFAM); PTHR11711:SF130 (PANTHER); PTHR11711 (PANTHER); IPR024156 (PROSITE_PROFILES); IPR027417 (SUPERFAMILY)	NP_001649.1	ADP-ribosylation factor 1 [Homo sapiens]	0.99	3e-98	0.77	4HMY	-
CNUS0000098023.1	10308.6	10625.6	10656.3	8964.58	10988.7	10638.6	11139.5	10954.5	11215.8	11241.9	11405.8	10615.8	10729.7	0.0600842	AAX30269.1	SJCHGC02625 protein [Schistosoma japonicum]	2.1e-57	0.95	-	-	-	-	-	IPR001660 (SMART); IPR013761 (G3DSA:1.10.150.GENE3D); IPR021129 (PFAM); PTHR20843 (PANTHER); IPR001660 (PROSITE_PROFILES); IPR013761 (SUPERFAMILY)	NP_000983.1	60S ribosomal protein L29 [Homo sapiens]	0.66	4e-20	0.8	3J3A	-
CNUS0000098044.1	12414.9	12049.9	12462.3	12794.2	11835.7	12369.9	12094.2	11705.3	12224.9	12886.7	12145.2	12568	12295.9	0.0291005	CAX73283.1	SWI/SNF related, matrix associated, actin dependent regulator of chromatin, subfamily b, member 1 [Schistosoma japonicum]	0	1	-	-	-	K11648	-	IPR006939 (PFAM); IPR006939 (PANTHER)	NP_003064.2	SWI/SNF-related matrix-associated actin-dependent regulator of chromatin subfamily B member 1 isoform a [Mus musculus]	0.98	3e-145	0.5	---NA---	-
CNUS0000098052.1	17612.9	17223.2	16716.1	19907.4	17928.6	17682	17713.4	17634.8	17732.8	16770.9	17411	16692.2	17585.5	0.0483087	AAX31013.1	SJCHGC09717 protein [Schistosoma japonicum]	9.9e-51	1	Yes	-	-	-	-	NON_CYTOPLASMIC_DOMAIN (PHOBIUS); SIGNAL_PEPTIDE_N_REGION (PHOBIUS); SIGNAL_PEPTIDE_H_REGION (PHOBIUS); SIGNAL_PEPTIDE_C_REGION (PHOBIUS); SIGNAL_PEPTIDE (PHOBIUS); SignalP-noTM (SIGNALP_EUK)	---NA---	---NA---	-	-	-	---NA---	Platyhelminthes
CNUS0000098080.1	17462.3	18260.9	17688	16365.5	18640.6	17701.7	16067.6	16900.2	16923.6	15819.1	16218.8	15921.1	16997.4	0.0558633	CAX70493.1	hypothetical protein [Schistosoma japonicum]	7.4e-126	0.98	-	-	-	-	-	NON_CYTOPLASMIC_DOMAIN (PHOBIUS); TRANSMEMBRANE (PHOBIUS); CYTOPLASMIC_DOMAIN (PHOBIUS)	---NA---	---NA---	-	-	-	---NA---	Schistosoma
CNUS0000098082.1	14595.6	15645.7	15451.2	15419.1	15918.7	14957.6	14643.8	14120.9	14212.4	13207.8	14867.7	13835.6	14739.7	0.054496	CAX70647.1	lysophospholipase II [Schistosoma japonicum]	9.9e-83	0.99	-	-	F:lysophospholipase activity	-	EC:3.1.1.5	IPR029058 (G3DSA:3.40.50.GENE3D); IPR003140 (PFAM); PTHR10655 (PANTHER); IPR029058 (SUPERFAMILY)	NP_009191.1	acyl-protein thioesterase 2 [Homo sapiens]	0.95	4e-66	0.48	---NA---	-
CNUS0000098098.1	25741.1	25477.1	25354.7	24819.4	26608.4	26148.5	26079.9	25875.9	25488.7	28648.7	26854.3	27730	26235.6	0.0412747	CAX76221.1	hypotherical protein [Schistosoma japonicum]	3.1e-155	0.95	-	-	-	K03232	-	Coil (COILS); IPR014038 (SMART); IPR014038 (PFAM); IPR014717 (G3DSA:3.30.70.GENE3D); IPR018940 (PFAM); IPR010889 (PFAM); PTHR11595:SF20 (PANTHER); PTHR11595 (PANTHER); IPR014038 (SUPERFAMILY)	NP_001182132.1	elongation factor 1-delta isoform 5 [Homo sapiens]	0.93	4e-54	0.44	---NA---	-
CNUS0000098113.1	18198.9	18696.5	18139	16333.1	18734.6	18399.7	17367.4	16845.5	17351.8	17973	17626.9	17893.5	17796.6	0.0409082	AAW27458.1	SJCHGC06870 protein [Schistosoma japonicum]	2.5e-84	1	-	-	-	K08341	-	IPR004241 (PFAM); G3DSA:3.10.20.90 (GENE3D); IPR004241 (PANTHER); PTHR10969:SF23 (PANTHER); IPR029071 (SUPERFAMILY)	NP_009209.1	gamma-aminobutyric acid receptor-associated protein [Homo sapiens]	0.93	3e-59	0.73	3WIM	-
CNUS0000098115.1	11216.3	12533.6	11751.2	11061.4	12145.3	11245.8	12390.2	12598.8	12491.5	11960.3	11824.6	12281.7	11958.4	0.0456287	CAX74409.1	Transmembrane 9 superfamily protein member 2 [Schistosoma japonicum]	0	1	-	Yes	-	-	-	IPR004240 (PFAM); PTHR10766:SF1 (PANTHER); IPR004240 (PANTHER); CYTOPLASMIC_DOMAIN (PHOBIUS); TRANSMEMBRANE (PHOBIUS); TRANSMEMBRANE (PHOBIUS); CYTOPLASMIC_DOMAIN (PHOBIUS); NON_CYTOPLASMIC_DOMAIN (PHOBIUS); TRANSMEMBRANE (PHOBIUS); TRANSMEMBRANE (PHOBIUS); TRANSMEMBRANE (PHOBIUS); CYTOPLASMIC_DOMAIN (PHOBIUS); TRANSMEMBRANE (PHOBIUS); NON_CYTOPLASMIC_DOMAIN (PHOBIUS); TRANSMEMBRANE (PHOBIUS); NO…	NP_004791.1	transmembrane 9 superfamily member 2 precursor [Homo sapiens]	0.96	0	0.54	---NA---	-
CNUS0000098125.1	21260	23170.3	20862.3	22370.7	24061.2	22964.1	22689.8	21947.3	22683.2	21359.2	20714.1	20376.3	22038.2	0.0514746	CAX73755.1	V-type H+-transporting ATPase subunit F [Schistosoma japonicum]	1.7e-80	1	-	-	-	K02151	-	IPR005772 (PIRSF); IPR008218 (PFAM); IPR005772 (TIGRFAM); IPR008218 (G3DSA:3.40.50.GENE3D); IPR005772 (PANTHER); PTHR13861:SF2 (PANTHER); IPR008218 (SUPERFAMILY)	NP_004222.2	V-type proton ATPase subunit F isoform 1 [Homo sapiens]	0.96	2e-53	0.64	---NA---	-
CNUS0000098126.1	13719.2	12926.8	13323.6	13164.9	12812.9	12647.5	12369.9	12391.8	12534.3	10260.6	11896.6	11741.7	12482.5	0.0720151	CCD77544.1	hypothetical protein Smp_023170 [Schistosoma mansoni]	1.98e-131	0.84	-	-	-	-	-	no IPS match	---NA---	---NA---	-	-	-	---NA---	Platyhelminthes
CNUS0000098143.1	10082.3	11253.1	10859.4	9838.15	11075.3	9981.01	10580.9	10617	10712.5	9575.01	10251.2	10150.8	10414.7	0.0495276	AAP06120.1	similar to NM_007854 solute carrier family 29 (nucleoside transporters) [Schistosoma japonicum]	3.8e-171	0.95	-	Yes	P:transport; C:integral to membrane; F:nucleoside transmembrane transporter activity	K17544	-	IPR002259 (PRINTS); IPR002290 (SMART); IPR000195 (PFAM); IPR002259 (PFAM); IPR000719 (PFAM); G3DSA:1.10.8.270 (GENE3D); G3DSA:1.10.510.10 (GENE3D); PTHR10332:SF10 (PANTHER); IPR002259 (PANTHER); TRANSMEMBRANE (PHOBIUS); NON_CYTOPLASMIC_DOMAIN (PHOBIUS); CYTOPLASMIC_DOMAIN (PHOBIUS); NON_CYTOPLASMIC_DOMAIN (PHOBIUS); TRANSMEMBRANE (PHOBIUS); NON_CYTOPLASMIC_DOMAIN (PHOBIUS); NON_CYTOPLASMIC_DOMAIN…	NP_004946.1	equilibrative nucleoside transporter 1 [Homo sapiens]	0.95	2e-68	0.32	---NA---	-
CNUS0000098164.1	15722.7	16767.5	16573.7	16209.1	16279	14433.1	16434.6	16067.9	16212.2	16589.1	17385	16771.1	16287.1	0.044125	AAP06200.1	SJCHGC01161 protein [Schistosoma japonicum]	6.1e-97	0.99	-	-	-	-	-	Coil (COILS); IPR029190 (PFAM); PTHR14369:SF0 (PANTHER); IPR007019 (PANTHER)	---NA---	---NA---	-	-	-	---NA---	-
CNUS0000098176.1	11053.8	11132.8	11718.5	10649.3	9655.72	10722.5	12307.1	12283.1	12164.3	11914.9	12221.6	12141.7	11497.1	0.073811	CCD74922.1	hypothetical protein Smp_077030 [Schistosoma mansoni]	0	0.97	-	-	F:calcium ion binding	K11583	-	IPR011992 (G3DSA:1.10.238.GENE3D); PTHR12085 (PANTHER); IPR018247 (PROSITE_PATTERNS); SSF47473 (SUPERFAMILY)	NP_060387.2	serine/threonine-protein phosphatase 2A regulatory subunit B'' subunit gamma [Homo sapiens]	0.96	5e-171	0.55	---NA---	-
CNUS0000098194.1	15475.6	14840.8	14882	14488.8	15286.6	14757	15951.5	14841.7	15391.4	17672.7	15742.5	16712.2	15503.6	0.0594189	CAX71164.1	autophagy-related protein 3 [Schistosoma japonicum]	0	1	-	-	-	K08343	-	IPR007135 (PFAM); IPR019461 (PFAM); IPR007134 (PFAM); PTHR12866 (PANTHER); PTHR12866:SF2 (PANTHER)	NP_071933.2	ubiquitin-like-conjugating enzyme ATG3 isoform 1 [Homo sapiens]	0.98	2e-116	0.55	4NAW	-
CNUS0000098195.1	17923.8	18273.3	18797.8	18941.9	19370.6	19693	19300.5	19305.7	18635.7	18854	18075.3	17478.8	18720.9	0.0357246	CAX76598.1	hypothetical protein [Schistosoma japonicum]	1.2e-38	1	-	Yes	-	-	-	TRANSMEMBRANE (PHOBIUS); NON_CYTOPLASMIC_DOMAIN (PHOBIUS); CYTOPLASMIC_DOMAIN (PHOBIUS); TMhelix (TMHMM)	---NA---	---NA---	-	-	-	---NA---	Schistosoma
CNUS0000098206.1	11334.3	10880.9	11739.6	11270.1	11622.2	11001.4	11751.1	11683.7	10886.6	10184.5	10706.9	10605	11138.9	0.0457202	CCD78495.1	hypothetical protein Smp_026280.1 [Schistosoma mansoni]	1.4e-60	0.79	Yes	-	-	-	-	Coil (COILS); SignalP-noTM (SIGNALP_EUK)	---NA---	---NA---	-	-	-	---NA---	Platyhelminthes
CNUS0000098214.1	14590	14486.3	14719.1	15972.6	15400.9	15819.6	16304.3	17189.4	15883.2	14536.6	14011.8	14654.3	15297.3	0.0617462	CAX70071.1	cytochrome b-561 [Schistosoma japonicum]	2.1e-154	0.99	-	Yes	-	K08360	-	IPR006593 (SMART); IPR004877 (PFAM); PTHR10106 (PANTHER); PTHR10106:SF0 (PANTHER); CYTOPLASMIC_DOMAIN (PHOBIUS); TRANSMEMBRANE (PHOBIUS); TRANSMEMBRANE (PHOBIUS); TRANSMEMBRANE (PHOBIUS); NON_CYTOPLASMIC_DOMAIN (PHOBIUS); CYTOPLASMIC_DOMAIN (PHOBIUS); TRANSMEMBRANE (PHOBIUS); TRANSMEMBRANE (PHOBIUS); TRANSMEMBRANE (PHOBIUS); CYTOPLASMIC_DOMAIN (PHOBIUS); CYTOPLASMIC_DOMAIN (PHOBIUS); NON_CYTOPLAS…	NP_001906.3	cytochrome b561 [Homo sapiens]	0.92	6e-47	0.39	---NA---	-
CNUS0000098215.1	12341.9	13340.4	12934.8	13065.6	11901	12879.6	13808.8	13325.1	13756.9	13546.5	14291.3	13465.5	13221.5	0.0494747	AAW25791.1	SJCHGC01263 protein [Schistosoma japonicum]	2.1e-124	1	-	-	F:zinc ion binding	-	-	IPR000058 (SMART); IPR000058 (PFAM); IPR000058 (G3DSA:4.10.1110.GENE3D); PTHR14677 (PANTHER); IPR000058 (PROSITE_PROFILES); IPR000058 (PROSITE_PROFILES); SSF118310 (SUPERFAMILY); SSF118310 (SUPERFAMILY)	NP_620157.1	AN1-type zinc finger protein 2B isoform 1 [Homo sapiens]	0.91	2e-50	0.42	1X4V	-
CNUS0000098218.1	23791	24422.3	23717.5	24106.8	23422	23221.2	24258.1	24329.4	23775.7	23847.4	23028.7	22201.3	23676.8	0.0267961	AAW27664.1	SJCHGC05993 protein [Schistosoma japonicum]	2.3e-67	1	-	Yes	-	-	-	G3DSA:1.20.5.110 (GENE3D); IPR000727 (PFAM); PTHR12791 (PANTHER); CYTOPLASMIC_DOMAIN (PHOBIUS); NON_CYTOPLASMIC_DOMAIN (PHOBIUS); TRANSMEMBRANE (PHOBIUS); IPR000727 (PROSITE_PROFILES); SSF58038 (SUPERFAMILY); TMhelix (TMHMM)	NP_001092257.1	BET1-like protein isoform 1 [Homo sapiens]	0.87	2e-12	0.34	---NA---	-
CNUS0000098220.1	14541.6	14207.8	13334.8	13589.1	15485.8	13463.1	13687.8	12775.3	14011.2	12156.2	12782.7	11843.7	13489.9	0.0756302	AAX30112.1	LSM2 homolog, U6 small nuclear RNA associated [Schistosoma japonicum]	6e-57	1	-	-	P:mRNA processing	K12621	-	IPR016654 (PIRSF); IPR006649 (SMART); G3DSA:2.30.30.100 (GENE3D); IPR001163 (PFAM); IPR016654 (PANTHER); IPR010920 (SUPERFAMILY)	NP_067000.1	U6 snRNA-associated Sm-like protein LSm2 [Homo sapiens]	0.96	1e-52	0.82	---NA---	-
CNUS0000098236.1	13047.2	12740.2	13211.6	12930.2	12844.3	12094.5	12497	12077	12846.3	11708.6	13050.3	12613.1	12638.4	0.0365137	AAW25681.1	SJCHGC05940 protein [Schistosoma japonicum]	1.7e-104	1	Yes	Yes	C:integral to membrane; C:endoplasmic reticulum	K13250	-	IPR008856 (PIRSF); IPR008856 (PFAM); IPR008856 (PANTHER); SIGNAL_PEPTIDE (PHOBIUS); NON_CYTOPLASMIC_DOMAIN (PHOBIUS); TRANSMEMBRANE (PHOBIUS); CYTOPLASMIC_DOMAIN (PHOBIUS); SIGNAL_PEPTIDE_N_REGION (PHOBIUS); SIGNAL_PEPTIDE_C_REGION (PHOBIUS); SIGNAL_PEPTIDE_H_REGION (PHOBIUS); SignalP-noTM (SIGNALP_EUK); SignalP-noTM (SIGNALP_GRAM_NEGATIVE); TMhelix (TMHMM)	NP_003136.1	translocon-associated protein subunit beta precursor [Homo sapiens]	0.95	3e-33	0.36	---NA---	-
CNUS0000098240.1	48527.8	49901.6	48080	49652.7	50400.2	48438.1	47792.6	49183.8	48203.4	49977.8	48030.7	48837.7	48918.9	0.018026	AAW27287.1	SJCHGC01759 protein [Schistosoma japonicum]	0	1	-	-	F:protein domain specific binding; F:monooxygenase activity	K06630	-	Coil (COILS); IPR000308 (PRINTS); IPR000308 (PIRSF); IPR023410 (SMART); IPR023410 (G3DSA:1.20.190.GENE3D); IPR023410 (PFAM); IPR000308 (PANTHER); IPR023409 (PROSITE_PATTERNS); IPR023410 (SUPERFAMILY)	NP_003395.1	14-3-3 protein beta/alpha [Homo sapiens]	0.95	6e-108	0.65	4DNK	-
CNUS0000098244.1	10227.9	10342.8	10256.8	9646.63	9684.29	10095.8	10341.6	10216.3	9970.12	9781.04	10041.2	9971.64	10048	0.0243093	CAX76238.1	putative 6-phosphogluconate dehydrogenase [Schistosoma japonicum]	0	1	-	-	-	K00033	-	PR00076 (PRINTS); IPR006113 (PIRSF); IPR012284 (G3DSA:1.20.5.GENE3D); IPR006115 (PFAM); IPR006114 (PFAM); IPR006113 (TIGRFAM); IPR016040 (G3DSA:3.40.50.GENE3D); IPR013328 (G3DSA:1.10.1040.GENE3D); PTHR11811 (PANTHER); IPR006184 (PROSITE_PATTERNS); SSF51735 (SUPERFAMILY); IPR008927 (SUPERFAMILY)	NP_002622.2	6-phosphogluconate dehydrogenase, decarboxylating [Homo sapiens]	0.99	0	0.63	4GWK	-
CNUS0000098246.1	17172.6	17109.3	16141.8	16624.8	16959.8	18455	16250.5	17213.8	16524.9	17022.1	17050	17090.3	16967.9	0.0349548	CAX75319.1	hypothetical protein [Schistosoma japonicum]	3.2e-172	0.99	-	-	-	-	-	IPR026806 (PANTHER)	---NA---	---NA---	-	-	-	---NA---	Platyhelminthes
CNUS0000098266.1	21252.1	21668.9	21941.2	20723	21526.8	19435.8	19418.2	19429.4	20260.5	20122.7	21539.7	21413.3	20727.6	0.0461261	AAW25133.1	SJCHGC06289 protein [Schistosoma japonicum]	1.7e-73	1	-	-	F:hydrolase activity	K02130	-	IPR019344 (PFAM); PTHR13080:SF0 (PANTHER); IPR019344 (PANTHER)	NP_004880.1	ATP synthase subunit f, mitochondrial isoform 2a [Homo sapiens]	0.75	4e-07	0.32	---NA---	-
CNUS0000098267.1	22018.3	23572.4	22180.3	22667.7	23380.1	23515.8	23656.6	23459.5	22603.4	25048.2	23802	23744.9	23304.1	0.0355908	AAW27551.1	SJCHGC05822 protein [Schistosoma japonicum]	9.6e-102	1	-	-	F:nucleic acid binding; F:nucleotide binding	K12890	-	IPR000504 (SMART); IPR000504 (PFAM); IPR012677 (G3DSA:3.30.70.GENE3D); PTHR10548 (PANTHER); IPR000504 (PROSITE_PROFILES); SSF54928 (SUPERFAMILY)	NP_008855.1	serine/arginine-rich splicing factor 1 isoform 1 [Homo sapiens]	0.82	1e-69	0.64	4C0O	-
CNUS0000098274.1	18435.9	18280.4	17468.9	18079.5	18562.7	18518.1	17899	17733.7	17986	19059	18810.8	18651.8	18290.5	0.0256154	AAW26137.1	SJCHGC06418 protein [Schistosoma japonicum]	1.5e-100	1	-	-	F:ubiquitin-protein ligase activity; P:protein ubiquitination	K10573	EC:6.3.2.19	Coil (COILS); SM00212 (SMART); IPR000608 (PFAM); IPR016135 (G3DSA:3.10.110.GENE3D); PTHR24067 (PANTHER); PTHR24067:SF26 (PANTHER); IPR023313 (PROSITE_PATTERNS); IPR000608 (PROSITE_PROFILES); IPR016135 (SUPERFAMILY)	NP_003327.2	ubiquitin-conjugating enzyme E2 A isoform 1 [Mus musculus]	0.96	3e-77	0.68	---NA---	-
CNUS0000098281.1	24180	27280.1	26307	25520.1	26728.2	26740.3	25891	26894.4	25693.6	24947.1	25490.5	24051.3	25810.3	0.0404565	CAX70077.1	hypothetical protein [Schistosoma japonicum]	8.8e-39	1	-	-	-	-	-	IPR018792 (PFAM)	---NA---	---NA---	-	-	-	---NA---	Platyhelminthes
CNUS0000098322.1	11000.6	11037.5	11392.9	10883.6	10329.4	10590.6	11125.5	11213	11480.4	12181.4	12235.1	12093.7	11297	0.0542887	AAW25851.1	SJCHGC05658 protein [Schistosoma japonicum]	6.6e-170	1	-	-	F:calcium ion binding	-	-	PR00450 (PRINTS); IPR002048 (SMART); IPR011992 (PFAM); IPR011992 (G3DSA:1.10.238.GENE3D); IPR028846 (PANTHER); PTHR23055:SF86 (PANTHER); IPR018247 (PROSITE_PATTERNS); IPR018247 (PROSITE_PATTERNS); IPR018247 (PROSITE_PATTERNS); IPR002048 (PROSITE_PROFILES); IPR002048 (PROSITE_PROFILES); IPR002048 (PROSITE_PROFILES); SSF47473 (SUPERFAMILY)	NP_114430.2	neurocalcin-delta [Bos taurus]	0.74	2e-80	0.58	---NA---	-
CNUS0000098341.1	12936.4	12988.6	12847.8	12675.3	12761.4	12455.9	13961.7	13423.6	13414	14038.9	13841	13493.9	13236.5	0.0402398	AAX25634.2	SJCHGC03948 protein [Schistosoma japonicum]	4.3e-100	0.98	-	-	F:structural constituent of ribosome; C:large ribosomal subunit; P:translation	K02911	-	IPR002677 (PFAM); PTHR21026:SF2 (PANTHER); PTHR21026 (PANTHER); IPR011332 (SUPERFAMILY)	NP_114109.1	39S ribosomal protein L32, mitochondrial precursor [Homo sapiens]	0.66	1e-08	0.32	3J7Y	-
CNUS0000098377.1	49213.5	47792.7	46514.8	50318.4	44317.7	49039	51006.9	49344.3	49135.6	46460.1	47032.5	49683.9	48321.6	0.0398436	AAW25258.1	SJCHGC00411 protein [Schistosoma japonicum]	0	1	-	-	P:glycolysis; F:fructose-bisphosphate aldolase activity	K01623	EC:4.1.2.13	IPR000741 (PFAM); IPR013785 (G3DSA:3.20.20.GENE3D); IPR029769 (PANTHER); IPR029768 (PROSITE_PATTERNS); SSF51569 (SUPERFAMILY)	NP_005156.1	fructose-bisphosphate aldolase C [Homo sapiens]	1	6e-174	0.67	1XFB	-
CNUS0000098434.1	14524.3	14883.8	13857.6	14235.2	15004.3	14189.7	14453.7	14629	14602.6	13531.3	14205.5	13964.4	14340.1	0.0298519	CAX74434.1	Coatomer subunit epsilon [Schistosoma japonicum]	0	0.99	-	-	-	K17268	-	IPR006822 (PIRSF); IPR006822 (PFAM); IPR011990 (G3DSA:1.25.40.GENE3D); IPR006822 (PANTHER); PTHR10805:SF0 (PANTHER); SSF48452 (SUPERFAMILY)	NP_009194.2	coatomer subunit epsilon isoform a [Homo sapiens]	0.97	7e-72	0.42	---NA---	-
CNUS0000098444.1	38516.3	38320.9	39049.6	41105	39697.9	39278.5	38739	39816.4	39700.3	34744	39210	35697.9	38656.3	0.0458547	CAX70305.1	Charged multivesicular body protein 1b-2 (Chromatin-modifying protein 1b-2) [Schistosoma japonicum]	1.2e-126	1	-	-	-	K12197	-	IPR005024 (PFAM); PTHR10476 (PANTHER); PTHR10476:SF2 (PANTHER)	NP_065145.2	charged multivesicular body protein 1b [Homo sapiens]	0.97	7e-49	0.47	---NA---	-
CNUS0000098468.1	11274	11984.9	11158.4	11569.8	10902.8	11268.1	11537.3	11454.3	11837.1	11314.7	12275	11639.7	11518	0.0329657	CCD81710.1	putative developmentally regulated GTP-binding protein 2 (drg 2) [Schistosoma mansoni]	0	0.95	-	-	F:GTP binding	K06944	-	Coil (COILS); IPR006073 (PRINTS); IPR005225 (TIGRFAM); IPR004095 (PFAM); IPR027417 (G3DSA:3.40.50.GENE3D); IPR006073 (PFAM); PTHR11702:SF26 (PANTHER); PTHR11702 (PANTHER); IPR006074 (PROSITE_PATTERNS); IPR027417 (SUPERFAMILY)	NP_001379.1	developmentally-regulated GTP-binding protein 2 [Homo sapiens]	0.96	1e-174	0.74	---NA---	-
CNUS0000098469.1	13715.8	11956.8	13522.2	14069.3	12096.9	13314.2	14488.7	14763.2	14861	14036.9	13806.4	13923.5	13712.9	0.0666872	CAZ33463.1	Guanine nucleotide-binding protein G(s) subunit alpha (Adenylate cyclase-stimulating G alpha protein),putative [Schistosoma mansoni]	4.1e-78	1	-	-	F:signal transducer activity; P:GTP catabolic process; F:G-protein beta/gamma-subunit complex binding; F:GTPase activity; P:G-protein coupled receptor signaling pathway; F:GTP binding	K04632	-	IPR000367 (PRINTS); IPR001019 (SMART); IPR001019 (PFAM); IPR027417 (G3DSA:3.40.50.GENE3D); IPR001019 (PANTHER); PTHR10218:SF131 (PANTHER); IPR027417 (SUPERFAMILY)	NP_536351.1	protein GNAS isoform GNASS [Homo sapiens]	0.98	0	0.66	---NA---	-
CNUS0000098486.1	20241.3	22023.3	21845.7	23042.5	22119.4	22397.4	20934	20781.6	19842.4	21383	22574	21368.2	21546.1	0.0448877	CAX76435.1	hypothetical protein [Schistosoma japonicum]	2.3e-74	1	-	Yes	-	-	-	CYTOPLASMIC_DOMAIN (PHOBIUS); NON_CYTOPLASMIC_DOMAIN (PHOBIUS); TRANSMEMBRANE (PHOBIUS); TMhelix (TMHMM)	---NA---	---NA---	-	-	-	---NA---	Schistosoma
CNUS0000098501.1	22248	23203.1	20841.1	22093.4	21865.2	21660.7	20310.3	21302.8	21885.3	22983.6	22250.8	22310.2	21912.9	0.0373888	AAW26975.1	SJCHGC05665 protein [Schistosoma japonicum]	4.8e-87	1	-	-	F:hydrogen ion transmembrane transporter activity; C:mitochondrial proton-transporting ATP synthase complex, coupling factor F(o); P:ATP synthesis coupled proton transport	-	-	IPR008387 (PFAM); IPR008387 (PANTHER); IPR008387 (SUPERFAMILY)	NP_001676.2	ATP synthase-coupling factor 6, mitochondrial isoform a precursor [Homo sapiens]	0.51	1e-09	0.46	---NA---	-
CNUS0000098548.1	19477.3	21367	20088.5	20435.2	18752.6	20506.4	20871.8	20619.5	20801.4	23121.9	21403.7	22786.7	20852.7	0.0590799	CAX77531.1	putative transformer-2 protein [Schistosoma japonicum]	6.1e-69	0.99	-	-	-	K12897	-	IPR000504 (SMART); IPR000504 (PFAM); IPR012677 (G3DSA:3.30.70.GENE3D); PTHR15241 (PANTHER); IPR000504 (PROSITE_PROFILES); SSF54928 (SUPERFAMILY)	NP_004584.1	transformer-2 protein homolog beta isoform 1 [Homo sapiens]	0.57	6e-44	0.62	2KXN	-
CNUS0000098551.1	13506	14493.1	13436.8	12815.1	14342.4	14105.1	13740.4	13308.9	13630.8	13579	14117.7	12970.9	13670.5	0.0379804	AAW26340.1	SJCHGC02467 protein [Schistosoma japonicum]	1.1e-129	1	-	-	C:ribosome; F:structural constituent of ribosome; P:translation	K02948	-	IPR001971 (G3DSA:3.30.420.GENE3D); IPR001971 (PFAM); IPR001971 (PANTHER); PTHR11759:SF3 (PANTHER); IPR001971 (HAMAP); SSF53137 (SUPERFAMILY)	NP_073750.2	28S ribosomal protein S11, mitochondrial isoform a [Homo sapiens]	0.63	5e-18	0.42	---NA---	-
CNUS0000098588.1	11958.8	10568.9	11796.6	11551.4	9899.23	11166.8	13377.1	12294.3	12980.5	12494.4	12071.3	12772.4	11911	0.0843192	CAX74443.1	Major facilitator superfamily [Schistosoma japonicum]	0	0.95	-	Yes	-	K12307	-	G3DSA:1.20.1250.20 (GENE3D); IPR011701 (PFAM); PTHR24003:SF546 (PANTHER); PTHR24003 (PANTHER); TRANSMEMBRANE (PHOBIUS); CYTOPLASMIC_DOMAIN (PHOBIUS); TRANSMEMBRANE (PHOBIUS); TRANSMEMBRANE (PHOBIUS); TRANSMEMBRANE (PHOBIUS); TRANSMEMBRANE (PHOBIUS); NON_CYTOPLASMIC_DOMAIN (PHOBIUS); TRANSMEMBRANE (PHOBIUS); NON_CYTOPLASMIC_DOMAIN (PHOBIUS); TRANSMEMBRANE (PHOBIUS); NON_CYTOPLASMIC_DOMAIN (PHOBIUS…	NP_689991.1	major facilitator superfamily domain-containing protein 8 [Homo sapiens]	0.66	6e-13	0.24	---NA---	-
CNUS0000098590.1	16295.1	16636.2	16749.4	14626	17955.5	16313.5	16756.7	15989.8	16801.2	14957.9	15166.2	15529.5	16148.1	0.0585041	ABL86195.1	unknown [Schistosoma japonicum]	5.7e-143	1	Yes	-	-	-	-	IPR008139 (SMART); IPR011001 (G3DSA:1.10.225.GENE3D); IPR011001 (G3DSA:1.10.225.GENE3D); NON_CYTOPLASMIC_DOMAIN (PHOBIUS); SIGNAL_PEPTIDE_H_REGION (PHOBIUS); SIGNAL_PEPTIDE_C_REGION (PHOBIUS); SIGNAL_PEPTIDE (PHOBIUS); SIGNAL_PEPTIDE_N_REGION (PHOBIUS); IPR008139 (PROSITE_PROFILES); IPR008139 (PROSITE_PROFILES); SignalP-TM (SIGNALP_GRAM_POSITIVE); SignalP-noTM (SIGNALP_EUK); IPR011001 (SUPERFAMIL…	---NA---	---NA---	-	-	-	---NA---	Platyhelminthes
CNUS0000098595.1	47012.1	48278.4	44602	46490.1	44792.2	44947.5	48682.9	46156.1	47264.9	48136.4	46603.8	47161.8	46677.3	0.0292977	CAX76919.1	Ribosomal protein S25 [Schistosoma japonicum]	1e-45	1	-	-	-	K02975	-	IPR004977 (PFAM); IPR004977 (PANTHER); IPR004977 (PRODOM)	NP_001019.1	40S ribosomal protein S25 [Homo sapiens]	0.72	4e-29	0.71	3J3A	-
CNUS0000098605.1	44036.6	41615.1	42140.2	42244.4	42374	43365.6	44347.8	42539.6	41268.8	46870.6	43715.2	42953.5	43122.6	0.0350778	AAW24760.1	SJCHGC09296 protein [Schistosoma japonicum]	3.4e-125	1	-	-	F:structural constituent of ribosome; C:large ribosomal subunit; P:translation	K02880	-	IPR001063 (PFAM); IPR001063 (G3DSA:3.90.470.GENE3D); IPR005721 (TIGRFAM); IPR005721 (PANTHER); IPR018260 (PROSITE_PATTERNS); IPR001063 (SUPERFAMILY)	NP_000976.1	60S ribosomal protein L17 isoform a [Homo sapiens]	0.84	1e-65	0.61	3J3A	-
CNUS0000098628.1	11442.6	11403	11870.5	11044	10410.5	11517.9	12628	12011	12649.3	13149	13389.7	12407.3	11993.6	0.0736787	CAX70097.1	RNA-binding protein 39 [Schistosoma japonicum]	2.9e-63	0.93	-	-	-	K13091	-	IPR029123 (PFAM)	NP_001229529.1	RNA-binding protein 39 isoform d [Homo sapiens]	0.99	5e-159	0.53	4OZ1	-
CNUS0000098636.1	18938.9	19065.6	19058.6	18418.8	19236.3	20251	19605.7	19544.2	19254.6	19190.6	19570.2	18837.3	19247.7	0.024013	AAW27341.1	SJCHGC06764 protein [Schistosoma japonicum]	1.4e-142	1	-	-	C:cytoplasm; F:Rho GDP-dissociation inhibitor activity	K12462	-	IPR000406 (PRINTS); IPR024792 (G3DSA:2.70.50.GENE3D); IPR000406 (PFAM); IPR000406 (PANTHER); IPR014756 (SUPERFAMILY)	CAA45344.1	rho GDP dissociation inhibitor (GDI) [Homo sapiens]	0.97	1e-44	0.4	2JI0	-
CNUS0000098644.1	18293.5	17889	18929.4	17702.5	18366.8	18112.6	18312.7	18393.4	18066.3	18004	17266	17363.7	18058.3	0.0256371	CCD81875.1	hypothetical protein Smp_015850.3 [Schistosoma mansoni]	5.5e-180	0.98	-	-	-	-	-	Coil (COILS); IPR004882 (PFAM); IPR004882 (PANTHER)	NP_060502.1	putative RNA-binding protein Luc7-like 1 isoform a [Homo sapiens]	0.71	6e-96	0.6	---NA---	-
CNUS0000098648.1	17110.8	17697.7	16830.1	16939.8	18217	17733.9	18276	17971.2	17872.8	19311.8	18279	18313.5	17879.5	0.0388535	AAW25387.1	SJCHGC01693 protein [Schistosoma japonicum]	8.6e-149	1	-	-	-	-	-	IPR010400 (PFAM); IPR010400 (G3DSA:2.60.120.GENE3D); PTHR12175 (PANTHER); IPR010400 (PROSITE_PROFILES); IPR008979 (SUPERFAMILY)	NP_065095.2	PITH domain-containing protein 1 [Homo sapiens]	0.89	3e-63	0.53	---NA---	-
CNUS0000098652.1	18791.6	19028.7	19383.8	19482.1	17593.6	18259	19275.1	19712.6	18907	19678.4	20387.3	20482.2	19248.4	0.0425655	AAW25787.1	SJCHGC09583 protein [Schistosoma japonicum]	1.3e-48	1	-	Yes	-	-	-	IPR006214 (PFAM); IPR006214 (PANTHER); PTHR23291:SF32 (PANTHER); CYTOPLASMIC_DOMAIN (PHOBIUS); TRANSMEMBRANE (PHOBIUS); NON_CYTOPLASMIC_DOMAIN (PHOBIUS); TMhelix (TMHMM)	NP_055209.2	growth hormone-inducible transmembrane protein [Homo sapiens]	0.94	1e-66	0.41	---NA---	-
CNUS0000098716.1	25311.9	25793	24911.2	25398.3	26828.8	25325	24601.9	25396.2	24956.8	25575.3	25969.7	25215	25440.3	0.0226486	AAP05955.1	similar to NM_132090 CG3446 gene product in Drosophila melanogaster [Schistosoma japonicum]	9.9e-105	1	-	Yes	P:oxidation-reduction process; F:NADH dehydrogenase (ubiquinone) activity	K11353	EC:1.6.5.3	IPR009346 (PFAM); IPR009346 (PANTHER); PTHR12966:SF0 (PANTHER); CYTOPLASMIC_DOMAIN (PHOBIUS); NON_CYTOPLASMIC_DOMAIN (PHOBIUS); TRANSMEMBRANE (PHOBIUS); TMhelix (TMHMM)	NP_057049.5	NADH dehydrogenase [ubiquinone] 1 alpha subcomplex subunit 13	0.85	2e-16	0.36	---NA---	-
CNUS0000098718.1	12284	12888.9	12123.2	12614.1	12499.6	12062.1	12404.3	12631.8	12596.1	14500.9	13502.5	14043.6	12845.9	0.0600048	AAW24699.1	SJCHGC03324 protein [Schistosoma japonicum]	2.9e-89	1	-	-	-	-	-	Coil (COILS); IPR009548 (PFAM); IPR009548 (PANTHER)	NP_078929.1	PRKR-interacting protein 1 [Homo sapiens]	0.49	1e-22	0.51	---NA---	-
CNUS0000098722.1	12665.5	11420.3	11888.6	11998.2	11732.5	11916.6	13461.3	12911.9	13013	12211.1	12935	12472.1	12385.5	0.0500159	CCD59640.1	ap endonuclease, putative [Schistosoma mansoni]	0	0.85	-	-	-	K10772	-	IPR005135 (PFAM); IPR004808 (TIGRFAM); IPR005135 (G3DSA:3.60.10.GENE3D); IPR004808 (PANTHER); PTHR22748:SF4 (PANTHER); IPR004808 (PROSITE_PROFILES); IPR005135 (SUPERFAMILY)	NP_055296.2	DNA-(apurinic or apyrimidinic site) lyase 2 isoform 1 [Homo sapiens]	0.96	2e-50	0.31	---NA---	-
CNUS0000098723.1	12090.9	13368.8	12687	12446.7	13864.9	12812.5	12354.5	12250.8	12890.1	12193.7	12494.4	11692.5	12595.6	0.046617	CAX77161.1	hypothetical protein [Schistosoma japonicum]	1.2e-38	1	-	Yes	-	-	-	IPR029027 (G3DSA:1.20.5.GENE3D); IPR015089 (PFAM); TRANSMEMBRANE (PHOBIUS); NON_CYTOPLASMIC_DOMAIN (PHOBIUS); CYTOPLASMIC_DOMAIN (PHOBIUS); IPR015089 (SUPERFAMILY); TMhelix (TMHMM)	---NA---	---NA---	-	-	-	---NA---	Platyhelminthes
CNUS0000098743.1	14877.6	15374.2	15808.1	15797.1	15787.8	15242.5	14449.8	15664.4	14594.8	13970.5	15503.8	14423.1	15124.5	0.0422505	AAX30649.1	SJCHGC06493 protein [Schistosoma japonicum]	2.3e-40	1	-	Yes	F:P-P-bond-hydrolysis-driven protein transmembrane transporter activity; C:membrane; P:protein targeting	K07342	-	IPR008158 (TIGRFAM); IPR023391 (G3DSA:1.20.5.GENE3D); IPR001901 (PFAM); PTHR12309 (PANTHER); IPR001901 (PROSITE_PATTERNS); NON_CYTOPLASMIC_DOMAIN (PHOBIUS); TRANSMEMBRANE (PHOBIUS); CYTOPLASMIC_DOMAIN (PHOBIUS); IPR022943 (HAMAP); IPR023391 (SUPERFAMILY); TMhelix (TMHMM)	NP_055117.1	protein transport protein Sec61 subunit gamma [Homo sapiens]	1	3e-23	0.59	---NA---	-
CNUS0000098765.1	14032.8	12375.6	13380.4	12520.8	12552.5	12838.8	14585.2	13503.7	14452.6	14597.9	13739.5	13830.7	13534.2	0.0601899	CCD82431.1	putative chaperonin containing t-complex protein 1, theta subunit, tcpq [Schistosoma mansoni]	0	0.93	-	-	C:cytoplasm; P:protein folding; F:ATP binding; F:unfolded protein binding	K09500	-	IPR017998 (PRINTS); IPR012721 (TIGRFAM); IPR027410 (G3DSA:3.30.260.GENE3D); IPR027413 (G3DSA:1.10.560.GENE3D); IPR002423 (PFAM); IPR027409 (G3DSA:3.50.7.GENE3D); IPR002423 (PANTHER); PTHR11353:SF60 (PANTHER); IPR002194 (PROSITE_PATTERNS); IPR002194 (PROSITE_PATTERNS); IPR002194 (PROSITE_PATTERNS); SSF54849 (SUPERFAMILY); IPR002423 (SUPERFAMILY); IPR027409 (SUPERFAMILY)	NP_006576.2	T-complex protein 1 subunit theta isoform 1 [Homo sapiens]	0.99	0	0.54	---NA---	-
CNUS0000098769.1	17404.3	17301.4	17347.6	19131.2	19339.6	18146.2	18059.2	19165.6	17582	17554.8	17880.9	17964.7	18073.1	0.0410351	CAX74927.1	protein phosphatase 3, regulatory subunit [Schistosoma japonicum]	4.9e-116	1	-	-	F:calcium ion binding	K06268	-	PR01697 (PRINTS); IPR002048 (SMART); IPR011992 (G3DSA:1.10.238.GENE3D); IPR011992 (PFAM); PTHR23056 (PANTHER); PTHR23056:SF23 (PANTHER); IPR018247 (PROSITE_PATTERNS); IPR002048 (PROSITE_PROFILES); SSF47473 (SUPERFAMILY)	NP_000936.1	calcineurin subunit B type 1 [Homo sapiens]	1	7e-101	0.86	4F0Z	-
CNUS0000098774.1	18902.7	17991.1	18690.2	18537.2	17219.6	17254.4	19697.9	17813.2	17785.9	17692.5	17328.5	18445.6	18113.2	0.0417761	CAX82457.1	SJCHGC04262 protein [Schistosoma japonicum]	1.9e-149	1	-	-	P:carbohydrate metabolic process; F:magnesium ion binding; F:intramolecular transferase activity, phosphotransferases	K15779	-	IPR001806 (PRINTS); IPR002041 (SMART); IPR003578 (SMART); IPR003579 (SMART); IPR020849 (SMART); IPR005844 (PFAM); IPR005225 (TIGRFAM); IPR016055 (G3DSA:3.40.120.GENE3D); IPR027417 (G3DSA:3.40.50.GENE3D); IPR001806 (PFAM); PTHR22573 (PANTHER); PTHR22573:SF39 (PANTHER); IPR016066 (PROSITE_PATTERNS); PS51419 (PROSITE_PROFILES); IPR016055 (SUPERFAMILY); IPR027417 (SUPERFAMILY)	NP_060760.2	phosphoglucomutase-2 [Homo sapiens]	0.99	0	0.51	---NA---	-
CNUS0000098792.1	12722.1	11662.8	12515.1	12460.9	13546.9	12186.3	11485.7	11554.9	12356.9	12928.5	13088.4	12977.9	12457.2	0.0520535	CAX76443.1	ATPase, F1 complex, epsilon subunit [Schistosoma japonicum]	9.8e-30	0.96	-	-	-	K02135	-	IPR006721 (PFAM); IPR006721 (G3DSA:1.10.1620.GENE3D); PTHR12448:SF0 (PANTHER); PTHR12448 (PANTHER); IPR006721 (SUPERFAMILY)	NP_008817.1	ATP synthase subunit epsilon, mitochondrial [Homo sapiens]	0.85	3e-12	0.53	---NA---	-
CNUS0000098793.1	12067.4	12112.8	11766.3	11118.4	12098.1	11701.2	13006.2	13585.2	12616.8	15122.8	13855.8	14212.5	12772	0.0938199	AAW25127.1	SJCHGC00537 protein [Schistosoma japonicum]	1.9e-160	0.99	-	-	-	K06694	-	IPR002110 (PRINTS); IPR002110 (SMART); IPR020683 (PFAM); IPR020683 (G3DSA:1.25.40.GENE3D); PF13857 (PFAM); IPR020683 (G3DSA:1.25.40.GENE3D); PF13637 (PFAM); IPR020683 (G3DSA:1.25.40.GENE3D); PTHR24199 (PANTHER); IPR020683 (PROSITE_PROFILES); IPR002110 (PROSITE_PROFILES); IPR002110 (PROSITE_PROFILES); IPR002110 (PROSITE_PROFILES); IPR002110 (PROSITE_PROFILES); IPR020683 (SUPERFAMILY)	NP_002805.1	26S proteasome non-ATPase regulatory subunit 10 isoform 1 [Homo sapiens]	0.99	1e-38	0.37	4NIK	-
CNUS0000098805.1	15471.7	15446.9	15840.3	15817.6	14192.4	15027.1	15356.2	15306.1	15418.4	14928.7	15645.6	15524.9	15331.3	0.0293382	CAX70650.1	alpha subunit of casein kinase II [Schistosoma japonicum]	0	0.97	-	-	-	K03097	-	IPR002290 (SMART); G3DSA:3.30.200.20 (GENE3D); IPR000719 (PFAM); G3DSA:1.10.510.10 (GENE3D); PTHR24054 (PANTHER); IPR008271 (PROSITE_PATTERNS); IPR017441 (PROSITE_PATTERNS); IPR000719 (PROSITE_PROFILES); IPR011009 (SUPERFAMILY)	NP_001886.1	casein kinase II subunit alpha isoform a [Homo sapiens]	0.92	0	0.76	3WIK	-
CNUS0000098822.1	19588.4	20175.8	20106.2	20176.3	21169.6	20334	20171.9	21139.4	20745.4	22953.1	21745.3	23083.3	20949.1	0.0539883	AAW26007.1	unknown [Schistosoma japonicum]	1.6e-56	1	-	-	C:nucleosome; F:DNA binding; P:nucleosome assembly; C:nucleus; F:protein heterodimerization activity	K11252	-	IPR000558 (PRINTS); IPR000558 (SMART); IPR009072 (G3DSA:1.10.20.GENE3D); IPR007125 (PFAM); IPR000558 (PANTHER); IPR000558 (PROSITE_PATTERNS); IPR009072 (SUPERFAMILY)	NP_778225.1	histone H2B type 3-B [Homo sapiens]	0.72	2e-53	0.89	---NA---	-
CNUS0000098849.1	18596.9	17680.7	18235.2	20005.1	18344.6	18170.9	17507.6	17353.2	16949.9	15067.2	14320.5	14779.9	17251	0.0992124	AAW27360.1	SJCHGC06330 protein [Schistosoma japonicum]	1.3e-79	0.99	Yes	Yes	-	K16774	-	NON_CYTOPLASMIC_DOMAIN (PHOBIUS); SIGNAL_PEPTIDE_C_REGION (PHOBIUS); SIGNAL_PEPTIDE (PHOBIUS); SIGNAL_PEPTIDE_N_REGION (PHOBIUS); SIGNAL_PEPTIDE_H_REGION (PHOBIUS); SignalP-noTM (SIGNALP_EUK); TMhelix (TMHMM)	---NA---	---NA---	-	-	-	---NA---	Schistosoma
CNUS0000098853.1	12949.6	12908.8	13082.1	12797.2	12336.7	12193.4	13968.2	13288.4	13552.3	15059.9	14298.5	14282.1	13393.1	0.0644408	XP_009171691.1	hypothetical protein T265_14392, partial [Opisthorchis viverrini]	0	0.91	-	-	-	K12856	-	IPR000555 (SMART); IPR000555 (PFAM); IPR021983 (PFAM); IPR012984 (PFAM); PTHR11140:SF0 (PANTHER); IPR027652 (PANTHER); IPR012337 (SUPERFAMILY)	NP_006436.3	pre-mRNA-processing-splicing factor 8	0.98	0	0.79	4KIT	-
CNUS0000098879.1	14895.1	15271.3	14688.8	14641.5	15763.3	15211.5	14958.2	14915.6	14814.2	16196.2	15705.7	15979.7	15253.4	0.0347959	AAX30628.1	SJCHGC06060 protein [Schistosoma japonicum]	9.4e-46	1	-	-	-	K13113	-	IPR000626 (PFAM); G3DSA:3.10.20.90 (GENE3D); PTHR13042 (PANTHER); IPR000626 (PROSITE_PROFILES); IPR029071 (SUPERFAMILY)	NP_077268.1	ubiquitin-like protein 5 [Homo sapiens]	1	2e-38	0.79	4PYU	-
CNUS0000098893.1	15786.5	15305	15685.9	15379.6	15710.7	16409.5	14763.8	15266.9	15960	16088.4	15241.9	15634.5	15602.7	0.0283547	CAX73475.1	citrate synthase [Schistosoma japonicum]	0	0.99	-	-	-	K01647	-	IPR002020 (PRINTS); IPR010109 (TIGRFAM); IPR016142 (G3DSA:1.10.580.GENE3D); IPR002020 (PFAM); IPR002020 (PANTHER); PTHR11739:SF8 (PANTHER); IPR019810 (PROSITE_PATTERNS); TRANSMEMBRANE (PHOBIUS); CYTOPLASMIC_DOMAIN (PHOBIUS); NON_CYTOPLASMIC_DOMAIN (PHOBIUS); IPR016141 (SUPERFAMILY)	NP_004068.2	citrate synthase, mitochondrial precursor [Homo sapiens]	0.92	0	0.72	---NA---	-
CNUS0000098903.1	11395.3	12179.7	11609.2	11985.4	12017.2	12049.8	12580	12531.8	11291.5	12341	12622.2	12127.8	12060.9	0.0366574	AAX24902.2	SJCHGC08152 protein [Schistosoma japonicum]	1.5e-108	1	-	-	-	-	-	no IPS match	---NA---	---NA---	-	-	-	---NA---	Platyhelminthes
CNUS0000098905.1	13037	12919.4	13335.9	12345.8	12994.1	12006.5	12542.4	11871.5	12515.3	14075.7	13090.6	13211.4	12828.8	0.0476576	AAX30124.1	ribosomal protein S29 [Schistosoma japonicum]	2.2e-33	1	-	Yes	C:ribosome; F:structural constituent of ribosome; P:translation	K02980	-	TRANSMEMBRANE (PHOBIUS); NON_CYTOPLASMIC_DOMAIN (PHOBIUS); CYTOPLASMIC_DOMAIN (PHOBIUS); TMhelix (TMHMM)	NP_001023.1	40S ribosomal protein S29 isoform 1 [Homo sapiens]	1	3e-25	0.77	3J3A	-
CNUS0000098911.1	20822.8	20615.5	19410.1	19759.4	20309.9	20306.5	19859.8	20840.6	20450.4	21386.5	20504	20982.7	20437.4	0.0273136	CAX75340.1	THO complex subunit 4 [Schistosoma japonicum]	2e-106	0.99	-	-	-	K12881	-	IPR000504 (SMART); IPR000504 (PFAM); IPR012677 (G3DSA:3.30.70.GENE3D); PTHR19965 (PANTHER); IPR000504 (PROSITE_PROFILES); SSF54928 (SUPERFAMILY)	NP_005773.3	THO complex subunit 4 [Homo sapiens]	0.76	1e-35	0.48	3ULH	-
CNUS0000098916.1	18502.1	17931.1	17476.9	17531.2	18072.4	17556.1	18540.4	18761.2	18359.9	19700.2	18144.3	18969.6	18295.4	0.0359454	AAW27311.1	SJCHGC05367 protein [Schistosoma japonicum]	2.2e-82	1	-	Yes	-	-	-	IPR029160 (PFAM); CYTOPLASMIC_DOMAIN (PHOBIUS); NON_CYTOPLASMIC_DOMAIN (PHOBIUS); TRANSMEMBRANE (PHOBIUS); TMhelix (TMHMM)	---NA---	---NA---	-	-	-	---NA---	Platyhelminthes
CNUS0000098937.1	10352.2	9813.19	10426.8	9898.09	10531.7	10223.3	10405.4	10350.3	10340.8	10003.5	10109.7	9726.67	10181.8	0.0261093	CAX73047.1	DnaJ (Hsp40) homolog, subfamily C, member 1 [Schistosoma japonicum]	1.2e-51	1	-	-	-	K02932	-	IPR001005 (SMART); PTHR24078:SF67 (PANTHER); PTHR24078 (PANTHER); IPR009057 (SUPERFAMILY); IPR009057 (SUPERFAMILY)	NP_071760.2	dnaJ homolog subfamily C member 1 precursor [Homo sapiens]	0.52	2e-08	0.5	2CQR	-
CNUS0000098940.1	12306.4	12405.9	12372.6	12092.7	12329.7	11639.1	12192.6	12669.7	12420.3	13000.2	12868.8	12531.1	12402.4	0.0287765	CCD75554.1	hypothetical protein Smp_173410 [Schistosoma mansoni]	1.3e-127	0.77	-	-	-	-	-	IPR021019 (PFAM); PTHR32035 (PANTHER)	---NA---	---NA---	-	-	-	---NA---	Platyhelminthes
CNUS0000098957.1	11860.9	12863.4	12575.8	11780.4	11471.7	11651.7	12191.6	12184	11963.2	12491.1	12154.3	12529.4	12143.1	0.0343722	CAX75626.1	hypothetical protein [Schistosoma japonicum]	0	0.99	-	-	-	-	-	IPR013922 (PFAM); PTHR15615 (PANTHER); PTHR15615:SF0 (PANTHER); TRANSMEMBRANE (PHOBIUS); NON_CYTOPLASMIC_DOMAIN (PHOBIUS); CYTOPLASMIC_DOMAIN (PHOBIUS)	EAW70684.1	chromosome 2 open reading frame 24, isoform CRA_a [Homo sapiens]	0.45	2e-15	0.3	---NA---	-
CNUS0000098997.1	20294.2	21472.6	21671.7	20120	21775.8	21259.3	20912.8	20277.9	21503.4	21956.2	20225.6	20945.9	21034.6	0.0317334	CAX74471.1	thioredoxin-like 2 [Schistosoma japonicum]	5e-152	0.99	-	-	-	-	-	IPR012336 (G3DSA:3.40.30.GENE3D); IPR004480 (TIGRFAM); IPR013766 (PFAM); IPR012336 (G3DSA:3.40.30.GENE3D); IPR002109 (PFAM); IPR004480 (PANTHER); PTHR10293:SF40 (PANTHER); IPR002109 (PROSITE_PROFILES); IPR012336 (SUPERFAMILY); IPR012336 (SUPERFAMILY)	NP_006532.2	glutaredoxin-3 [Homo sapiens]	0.93	3e-59	0.47	3ZYW	-
CNUS0000099012.1	11436.5	11886.4	11611.1	12366.3	12196.2	12594.9	10784.5	10914.8	10970.5	9497.96	10919	10148.2	11277.2	0.0815858	AAW27235.1	SJCHGC05739 protein [Schistosoma japonicum]	1.4e-123	0.94	-	-	-	-	-	NON_CYTOPLASMIC_DOMAIN (PHOBIUS); CYTOPLASMIC_DOMAIN (PHOBIUS); TRANSMEMBRANE (PHOBIUS)	---NA---	---NA---	-	-	-	---NA---	Platyhelminthes
CNUS0000099028.1	10263.7	10467.5	9783.21	9865.7	10666.5	10038.8	9589.56	9931.92	10100.2	10564.4	10494.1	10095.1	10155.1	0.033396	AAP06308.1	hypothetical protein [Schistosoma japonicum]	1.1e-134	0.93	-	-	-	-	-	PTHR17005 (PANTHER); PTHR17005:SF2 (PANTHER)	---NA---	---NA---	-	-	-	---NA---	Platyhelminthes
CNUS0000099036.1	12574.1	10959.7	11693.2	11780.1	11213.3	12297.3	11589.5	11810.9	11884	10485.2	10559.4	11046.1	11491.1	0.0565862	CCD75059.1	putative arginyl-tRNA synthetase [Schistosoma mansoni]	0	0.91	-	-	C:cytoplasm; F:arginine-tRNA ligase activity; P:arginyl-tRNA aminoacylation; F:ATP binding	K01887	EC:6.1.1.19	Coil (COILS); IPR005148 (SMART); IPR008909 (SMART); IPR005148 (G3DSA:3.30.1360.GENE3D); IPR014729 (G3DSA:3.40.50.GENE3D); IPR009080 (G3DSA:1.10.730.GENE3D); IPR001278 (PFAM); IPR005148 (PFAM); IPR008909 (PFAM); PTHR11956:SF1 (PANTHER); IPR001278 (PANTHER); IPR001412 (PROSITE_PATTERNS); SSF52374 (SUPERFAMILY); IPR009080 (SUPERFAMILY); IPR005148 (SUPERFAMILY)	NP_002878.2	arginine--tRNA ligase, cytoplasmic [Homo sapiens]	0.99	1e-179	0.43	4R3Z	-
CNUS0000099048.1	19382.5	19157.3	19788.3	19211.8	18296.7	17190.8	19957.9	19341.8	20621.2	20043.1	20468.1	20495.4	19496.2	0.0508052	AAQ16112.1	endothelial differentiation-related factor 1 [Schistosoma japonicum]	7.4e-87	0.97	-	-	F:sequence-specific DNA binding	K03627	-	IPR001387 (SMART); IPR013729 (PFAM); IPR010982 (G3DSA:1.10.260.GENE3D); IPR001387 (PFAM); PTHR10245 (PANTHER); IPR001387 (PROSITE_PROFILES); IPR010982 (SUPERFAMILY)	NP_003783.1	endothelial differentiation-related factor 1 isoform alpha [Homo sapiens]	0.94	3e-50	0.62	1X57	-
CNUS0000099078.1	17375.1	18273.9	17699.4	15505.5	18325.2	16852.9	15997.1	16372.7	17266.2	18442.8	16065.2	18033.3	17184.1	0.0591132	CAX77061.1	thioredoxin 1 [Schistosoma japonicum]	6.2e-69	1	-	-	-	K03671	-	PR00421 (PRINTS); IPR005746 (PIRSF); IPR005746 (TIGRFAM); IPR012336 (G3DSA:3.40.30.GENE3D); IPR013766 (PFAM); IPR005746 (PANTHER); IPR017937 (PROSITE_PATTERNS); IPR012336 (PROSITE_PROFILES); IPR012336 (SUPERFAMILY)	NP_003320.2	thioredoxin isoform 1 [Homo sapiens]	0.95	2e-21	0.44	4PUF	-
CNUS0000099097.1	19679.9	18850.4	18650	20003.4	16769	17909.6	17596.7	18520.7	16820.5	21608.7	21404.7	22182.3	19166.3	0.0958353	CAX69527.1	hypothetical protein [Schistosoma japonicum]	1.7e-83	1	Yes	Yes	-	-	-	SIGNAL_PEPTIDE_N_REGION (PHOBIUS); SIGNAL_PEPTIDE (PHOBIUS); SIGNAL_PEPTIDE_H_REGION (PHOBIUS); SIGNAL_PEPTIDE_C_REGION (PHOBIUS); NON_CYTOPLASMIC_DOMAIN (PHOBIUS); SignalP-noTM (SIGNALP_EUK); SignalP-noTM (SIGNALP_GRAM_NEGATIVE); SignalP-TM (SIGNALP_GRAM_POSITIVE); TMhelix (TMHMM)	---NA---	---NA---	-	-	-	---NA---	Platyhelminthes
CNUS0000099098.1	11493	11050.6	11873.5	10964.8	11259.7	10995.6	10823	11831.1	11953.7	11739.3	11783.2	11902.8	11472.5	0.0372085	CAX69764.1	Protein HGV2 [Schistosoma japonicum]	0	0.98	-	-	-	K11291	-	Coil (COILS); IPR019734 (SMART); IPR019734 (PFAM); IPR019544 (PFAM); IPR011990 (G3DSA:1.25.40.GENE3D); PTHR15081 (PANTHER); PTHR15081:SF1 (PANTHER); SSF48452 (SUPERFAMILY)	NP_689511.2	nuclear autoantigenic sperm protein isoform 3 [Homo sapiens]	0.54	5e-27	0.33	---NA---	-
CNUS0000099106.1	11370	10484.5	10876.2	11601.9	11960.1	11403.2	11374.1	11793.9	12331.8	13673.2	11784.1	12745.3	11783.2	0.0717148	CCD78758.1	putative glycyl-tRNA synthetase [Schistosoma mansoni]	0	0.69	-	-	P:glycyl-tRNA aminoacylation; F:ATP binding; F:ligase activity; C:cytoplasm; F:aminoacyl-tRNA ligase activity; F:nucleotide binding; P:tRNA aminoacylation for protein translation; F:glycine-tRNA ligase activity	K01880	-	Coil (COILS); Coil (COILS); Coil (COILS); IPR000738 (SMART); G3DSA:3.30.930.10 (GENE3D); IPR009068 (G3DSA:1.10.287.GENE3D); IPR002314 (PFAM); IPR004154 (PFAM); IPR000738 (PFAM); IPR004154 (G3DSA:3.40.50.GENE3D); PTHR10745:SF0 (PANTHER); IPR027031 (PANTHER); IPR000738 (PROSITE_PATTERNS); IPR000738 (PROSITE_PROFILES); IPR009068 (SUPERFAMILY); SSF55681 (SUPERFAMILY); IPR004154 (SUPERFAMILY)	NP_002038.2	glycine--tRNA ligase precursor [Homo sapiens]	0.37	1e-58	0.59	4KR3	-
CNUS0000099107.1	21747.6	20120.9	21154.4	18348.7	21659.5	20990.2	20857.5	19770.9	21486	22916.1	20646	21587.5	20940.4	0.0551793	AAW27862.1	SJCHGC01361 protein [Schistosoma japonicum]	3.1e-153	1	Yes	Yes	P:protein folding; P:protein peptidyl-prolyl isomerization; F:peptidyl-prolyl cis-trans isomerase activity	K03768	EC:5.2.1.8	IPR002130 (PRINTS); IPR024936 (PIRSF); IPR029000 (G3DSA:2.40.100.GENE3D); IPR002130 (PFAM); PTHR11071:SF11 (PANTHER); PTHR11071 (PANTHER); IPR020892 (PROSITE_PATTERNS); SIGNAL_PEPTIDE_H_REGION (PHOBIUS); NON_CYTOPLASMIC_DOMAIN (PHOBIUS); SIGNAL_PEPTIDE (PHOBIUS); SIGNAL_PEPTIDE_N_REGION (PHOBIUS); SIGNAL_PEPTIDE_C_REGION (PHOBIUS); IPR002130 (PROSITE_PROFILES); SignalP-noTM (SIGNALP_EUK); SignalP…	NP_000933.1	peptidyl-prolyl cis-trans isomerase B precursor [Homo sapiens]	0.96	5e-84	0.6	3ICI	-
CNUS0000099116.1	17701	18247.7	17997.3	18125.1	18458.5	18702.7	19077.2	18101.5	17744.4	17859.4	17656.4	17948.3	18135	0.0236791	AAW26802.1	SJCHGC02779 protein [Schistosoma japonicum]	0	1	-	-	C:cytoplasm; F:hydrolase activity, acting on carbon-nitrogen (but not peptide) bonds, in linear amidines	K01482	-	G3DSA:3.75.10.10 (GENE3D); IPR003198 (PFAM); PTHR12737 (PANTHER); SSF55909 (SUPERFAMILY)	NP_036269.1	N(G),N(G)-dimethylarginine dimethylaminohydrolase 1 isoform 1 [Homo sapiens]	0.88	8e-42	0.36	3P8P	-
CNUS0000099155.1	30729.4	30766.4	29701.2	29545.2	30287.5	30384.5	30795	28670.1	29715.7	33184.5	30832	31818.2	30535.8	0.0380131	CAX79385.1	ribosomal protein S3 [Schistosoma japonicum]	7.7e-96	1	-	-	-	K02985	-	IPR001351 (G3DSA:3.30.1140.GENE3D); IPR001351 (PFAM); PTHR11760 (PANTHER); IPR018280 (PROSITE_PATTERNS); IPR001351 (SUPERFAMILY)	NP_000996.2	40S ribosomal protein S3 isoform 1 [Homo sapiens]	0.97	1e-113	0.71	3J3A	-
CNUS0000099157.1	24556.6	24475.4	23782.8	22734.7	22757.7	22232.7	23510	23917	23882.2	26350.4	24885.7	26355.6	24120.1	0.0541951	AAW27245.1	SJCHGC06169 protein [Schistosoma japonicum]	5.8e-124	1	-	-	-	K18532	-	IPR027417 (G3DSA:3.40.50.GENE3D); PF13238 (PFAM); IPR027417 (G3DSA:3.40.50.GENE3D); PTHR12595 (PANTHER); PTHR12595:SF0 (PANTHER); IPR020618 (HAMAP); IPR027417 (SUPERFAMILY)	NP_057367.1	adenylate kinase isoenzyme 6 isoform b [Homo sapiens]	0.94	5e-71	0.6	1RKB	-
CNUS0000099172.1	24705.5	24794.9	23638.2	25100.2	25919.4	26692.3	26808.7	25680.2	25633.3	26231.4	26496	26677.9	25698.2	0.0381241	AAP06089.1	similar to GenBank Accession Number AY028916 GAJ in Homo sapiens [Schistosoma japonicum]	4.4e-126	0.96	-	-	-	K06619	-	Coil (COILS); Coil (COILS); IPR001245 (PRINTS); IPR001245 (PFAM); IPR005647 (PFAM); G3DSA:1.10.510.10 (GENE3D); PTHR31398 (PANTHER); IPR000719 (PROSITE_PROFILES); IPR011009 (SUPERFAMILY)	NP_115493.1	meiotic nuclear division protein 1 homolog isoform 1	0.97	4e-57	0.48	---NA---	-
CNUS0000099190.1	16181.7	16560.1	15819.4	16180.9	16842.8	17270.9	15833.8	15156.9	15736.7	15754.3	15104	15471.4	15992.7	0.0408174	CCD78216.1	putative cytochrome c oxidase copper chaperone [Schistosoma mansoni]	5e-99	0.87	-	-	C:mitochondrial intermembrane space; P:copper ion transport; F:copper chaperone activity	-	-	IPR013970 (PFAM); IPR012340 (G3DSA:2.40.50.GENE3D); IPR007745 (PFAM); IPR007745 (PANTHER); PTHR16719:SF0 (PANTHER); IPR009069 (SUPERFAMILY); IPR012340 (SUPERFAMILY)	NP_005685.1	cytochrome c oxidase copper chaperone [Homo sapiens]	0.19	6e-10	0.64	2LGQ	-
CNUS0000099241.1	17343.4	17529.2	16822.9	17248.4	17603.3	18123.6	18392.3	17792.8	18031.3	18497.5	18902	19146.8	17952.8	0.0387478	AAW27270.1	SJCHGC05964 protein [Schistosoma japonicum]	4.4e-101	1	-	-	-	-	-	no IPS match	---NA---	---NA---	-	-	-	---NA---	Platyhelminthes
CNUS0000099266.1	21060.7	21918.9	19613.4	21175.9	22716.8	19322.4	22392.4	21142.5	21416.4	22322.4	21569.4	20351.1	21250.2	0.0500415	AAW25472.1	SJCHGC09523 protein [Schistosoma japonicum]	2.2e-84	1	-	-	C:nucleolus; F:RNA binding; C:ribonucleoprotein complex; P:ribosome biogenesis	K12845	-	IPR002415 (PRINTS); IPR018492 (PRINTS); IPR029064 (G3DSA:3.30.1330.GENE3D); IPR004038 (PFAM); PTHR23105 (PANTHER); IPR004037 (PROSITE_PATTERNS); IPR029064 (SUPERFAMILY)	NP_004999.1	NHP2-like protein 1 [Homo sapiens]	0.96	6e-54	0.72	3SIV	-
CNUS0000099268.1	13198.4	13583.7	13218.9	12946.6	13917.8	14648.6	14456.6	13957.2	14401.7	13665.5	13266.6	13220.6	13706.9	0.0415071	AAN78415.1	IR1 protein [Schistosoma japonicum]	5.3e-126	1	-	-	F:GTP binding; C:intracellular; P:small GTPase mediated signal transduction	K07950	-	IPR006689 (PRINTS); IPR024156 (SMART); IPR006687 (SMART); IPR006689 (PFAM); IPR005225 (TIGRFAM); IPR027417 (G3DSA:3.40.50.GENE3D); PTHR11711:SF31 (PANTHER); PTHR11711 (PANTHER); IPR024156 (PROSITE_PROFILES); IPR027417 (SUPERFAMILY)	NP_848930.1	ADP-ribosylation factor-like protein 5B	0.97	1e-85	0.64	1YZG	-
CNUS0000099296.1	19070.6	17749	18814.8	17962.3	18557.1	17474.4	19368.1	20839.3	20083.1	18852.3	17685.4	18436	18741	0.0537453	AAP06276.1	similar to GenBank Accession Number AY044241 glutamine synthetase [Schistosoma japonicum]	0	1	-	-	F:glutamate-ammonia ligase activity; P:glutamine biosynthetic process	K01915	EC:6.3.1.2	IPR008147 (PFAM); IPR008146 (PFAM); IPR014746 (G3DSA:3.30.590.GENE3D); PTHR20852:SF43 (PANTHER); PTHR20852 (PANTHER); IPR027302 (PROSITE_PATTERNS); IPR027303 (PROSITE_PATTERNS); SSF55931 (SUPERFAMILY); IPR008147 (SUPERFAMILY)	NP_002056.2	glutamine synthetase	0.98	7e-177	0.66	2QC8	-
CNUS0000099317.1	11377.9	12734.7	11687.3	11093.1	11187.9	10160.7	9411.31	12677.7	10869.9	12765.5	12558.8	13016.9	11628.5	0.0990848	AAW24762.1	SJCHGC04453 protein [Schistosoma japonicum]	5.9e-108	1	-	-	-	-	-	IPR006616 (SMART); IPR024518 (PFAM); PTHR31649 (PANTHER)	---NA---	---NA---	-	-	-	---NA---	-
CNUS0000099342.1	33723.7	32700.9	32303	29595.7	32388.1	30137.4	30596.4	31080.2	30583.8	32479.1	31189.7	32788.1	31630.5	0.0400421	CAX79190.1	cytosolic malate dehydrogenase [Schistosoma japonicum]	0	1	-	-	-	K00025	-	IPR001557 (PIRSF); IPR010945 (TIGRFAM); IPR001236 (PFAM); IPR011274 (TIGRFAM); IPR016040 (G3DSA:3.40.50.GENE3D); IPR015955 (G3DSA:3.90.110.GENE3D); IPR022383 (PFAM); IPR010945 (PANTHER); IPR001252 (PROSITE_PATTERNS); IPR015955 (SUPERFAMILY); SSF51735 (SUPERFAMILY)	NP_005908.1	CAX79190.1	0.98	8e-136	0.58	---NA---	-
CNUS0000099345.1	14418.7	16395.4	15652.2	13869	13951.3	14362.4	14039.4	14688.4	14413	14950.2	15113.1	15519	14781	0.0522846	CAX82462.1	putative 39S ribosomal protein L24, mitochondrial precursor [Schistosoma japonicum]	2.7e-163	1	-	-	C:ribosome; F:structural constituent of ribosome; P:translation	K02895	-	IPR014722 (G3DSA:2.30.30.GENE3D); IPR003256 (PANTHER); PTHR12903:SF0 (PANTHER); IPR005825 (PROSITE_PATTERNS); IPR008991 (SUPERFAMILY)	NP_078816.2	39S ribosomal protein L24, mitochondrial [Homo sapiens]	0.78	8e-17	0.35	3J7Y	-
CNUS0000099352.1	26693.4	27458.7	28854.2	26765.9	28233.2	27145.3	27397.7	26577.5	28440.1	28451	27354.6	28272.4	27637	0.0283033	CAX71937.1	eukaryotic translation elongation factor 1 gamma [Schistosoma japonicum]	9.1e-166	1	-	-	-	K03233	-	IPR001662 (PFAM); IPR004046 (PFAM); IPR010987 (G3DSA:1.20.1050.GENE3D); IPR001662 (G3DSA:3.30.70.GENE3D); IPR004045 (PFAM); IPR012336 (G3DSA:3.40.30.GENE3D); PTHR11260:SF161 (PANTHER); PTHR11260 (PANTHER); IPR004045 (PROSITE_PROFILES); IPR010987 (PROSITE_PROFILES); IPR001662 (PROSITE_PROFILES); IPR010987 (SUPERFAMILY); IPR001662 (SUPERFAMILY); IPR012336 (SUPERFAMILY)	NP_001395.1	elongation factor 1-gamma [Homo sapiens]	1	6e-127	0.45	1PBU	-
CNUS0000099360.1	11589.8	11298.7	11199.8	11816.7	10779	11504.3	11848.4	11794.1	12204.3	10641.9	11194.3	9911.33	11315.2	0.0559371	CCD59541.1	hypothetical protein Smp_083380.1 [Schistosoma mansoni]	3.9e-132	0.91	-	-	-	-	-	Coil (COILS); Coil (COILS); Coil (COILS); Coil (COILS); IPR019179 (PFAM); PTHR21682:SF1 (PANTHER); IPR019179 (PANTHER)	NP_775734.2	coiled-coil domain-containing protein 149 isoform 1 precursor [Homo sapiens]	0.76	2e-24	0.34	---NA---	-
CNUS0000099388.1	31665.9	31407.1	29209.3	28389.4	29212.5	30710.9	25775	26344.3	27259.6	27422	29233.3	28104.5	28727.8	0.0657367	AAW26144.1	SJCHGC02223 protein [Schistosoma japonicum]	0	0.99	-	-	P:RNA metabolic process; P:translational initiation; F:translation initiation factor activity	K03262	-	IPR002735 (SMART); IPR003307 (SMART); IPR003307 (PFAM); IPR016021 (G3DSA:1.25.40.GENE3D); IPR016189 (G3DSA:3.30.30.GENE3D); IPR002735 (PFAM); PTHR23001 (PANTHER); PTHR23001:SF7 (PANTHER); IPR003307 (PROSITE_PROFILES); IPR016190 (SUPERFAMILY); IPR016024 (SUPERFAMILY); IPR016189 (SUPERFAMILY)	NP_001960.2	eukaryotic translation initiation factor 5 [Homo sapiens]	0.88	3e-103	0.46	2E9H	-
CNUS0000099389.1	24401.8	21237.1	23959.3	22719.7	24312.9	20528.3	25367.8	23288.2	25586.4	19066.8	24383.4	21709.7	23046.8	0.0880587	AAP06049.1	similar to GenBank Accession Number BC015848 unknown (protein for MGC:27286) in Homo sapiens [Schistosoma japonicum]	0	1	-	-	F:lactoylglutathione lyase activity	-	EC:4.4.1.5	IPR004360 (PFAM); IPR029068 (G3DSA:3.10.180.GENE3D); PTHR10374 (PANTHER); PTHR10374:SF8 (PANTHER); IPR029068 (SUPERFAMILY)	NP_057164.3	glyoxalase domain-containing protein 4	0.97	2e-125	0.58	3ZI1	-
CNUS0000099409.1	27699.5	24562.8	25674.3	21672.1	24187.4	26060.4	21661.3	22842	24749	26487	24306.7	23570.6	24456.1	0.0758431	CAX69775.1	Actin 5C [Schistosoma japonicum]	0	1	-	-	-	K05692	-	IPR004000 (PRINTS); IPR004000 (SMART); G3DSA:3.30.420.40 (GENE3D); IPR004000 (PFAM); G3DSA:3.30.420.40 (GENE3D); G3DSA:3.90.640.10 (GENE3D); PTHR11937:SF187 (PANTHER); IPR004000 (PANTHER); IPR004001 (PROSITE_PATTERNS); IPR020902 (PROSITE_PATTERNS); IPR004001 (PROSITE_PATTERNS); SSF53067 (SUPERFAMILY); SSF53067 (SUPERFAMILY)	NP_001605.1	actin, cytoplasmic 2 [Homo sapiens]	0.99	0	0.97	---NA---	-
CNUS0000099426.1	13128.5	12330.6	13589.6	12237.1	12153.4	11755.9	12455.9	13581.1	13310.7	13093.6	12283.4	13131.9	12754.3	0.0484714	CCD77520.1	farnesylated-protein converting enzyme 1 (M48 family) [Schistosoma mansoni]	2.4e-151	0.97	-	Yes	C:membrane; F:metalloendopeptidase activity; P:proteolysis; P:CAAX-box protein processing	K06013	EC:3.4.24	IPR001915 (PFAM); G3DSA:3.30.2010.10 (GENE3D); PTHR10120 (PANTHER); IPR027057 (PTHR10120:PANTHER); CYTOPLASMIC_DOMAIN (PHOBIUS); CYTOPLASMIC_DOMAIN (PHOBIUS); TRANSMEMBRANE (PHOBIUS); NON_CYTOPLASMIC_DOMAIN (PHOBIUS); TRANSMEMBRANE (PHOBIUS); TMhelix (TMHMM); TMhelix (TMHMM)	---NA---	---NA---	-	-	-	---NA---	-
CNUS0000099428.1	15767.1	16167.7	16917.4	16931.9	15402.5	18249.7	16388	16924.9	15787.9	14745	15823.2	14946.9	16171	0.0607779	AAP06054.1	SJCHGC07031 protein [Schistosoma japonicum]	2.6e-134	1	-	-	F:GTP binding; C:intracellular; P:small GTPase mediated signal transduction	K07955	-	IPR006689 (PRINTS); IPR024156 (SMART); IPR006689 (PFAM); IPR027417 (G3DSA:3.40.50.GENE3D); IPR005225 (TIGRFAM); PTHR11711:SF112 (PANTHER); PTHR11711 (PANTHER); IPR024156 (PROSITE_PROFILES); IPR027417 (SUPERFAMILY)	NP_060654.1	ADP-ribosylation factor-like protein 8B	1	1e-117	0.85	2AL7	-
CNUS0000099449.1	18303.5	18426.1	18108.5	18119.5	18432.3	18984.5	15854.7	16359.3	16607.9	16686.8	17511.6	15783.9	17431.6	0.0639859	AAW27689.1	SJCHGC01315 protein [Schistosoma japonicum]	4.2e-80	1	-	-	F:zinc ion binding	K03868	-	IPR013083 (G3DSA:3.30.40.GENE3D); IPR024766 (PFAM); PTHR11210 (PANTHER); PTHR11210:SF20 (PANTHER); SSF57850 (SUPERFAMILY)	NP_055063.1	E3 ubiquitin-protein ligase RBX1 [Homo sapiens]	0.99	2e-58	0.76	4P5O	-
CNUS0000099459.1	14977.3	15695.1	13562.6	15223.9	15791.5	15990.5	14028.3	15558	14699.4	17174.7	14083	16030	15234.5	0.0671881	AAX30393.2	SJCHGC03251 protein [Schistosoma japonicum]	1e-42	0.96	-	-	-	K12846	-	IPR013957 (PFAM); PTHR31077 (PANTHER)	NP_006848.1	U4/U6.U5 small nuclear ribonucleoprotein 27 kDa protein [Homo sapiens]	0.25	2e-15	0.61	---NA---	-
CNUS0000099473.1	16424.9	16207.3	16018.9	15633.4	15650.6	15607.7	15516.7	16055.9	16017.7	15914.2	16342.4	15654.8	15920.4	0.0193032	CAX70676.1	Receptor expression-enhancing protein 6 [Schistosoma japonicum]	1.6e-128	1	-	Yes	-	K17279	-	IPR004345 (PFAM); IPR004345 (PANTHER); NON_CYTOPLASMIC_DOMAIN (PHOBIUS); TRANSMEMBRANE (PHOBIUS); CYTOPLASMIC_DOMAIN (PHOBIUS); CYTOPLASMIC_DOMAIN (PHOBIUS); TRANSMEMBRANE (PHOBIUS); TRANSMEMBRANE (PHOBIUS); NON_CYTOPLASMIC_DOMAIN (PHOBIUS); TMhelix (TMHMM); TMhelix (TMHMM)	NP_612402.1	receptor expression-enhancing protein 6 [Homo sapiens]	0.92	1e-46	0.42	---NA---	-
CNUS0000099517.1	23543.1	23607.1	23675.7	23939.9	24389.3	24328.7	23296.5	22620.5	23681	22599.2	23077.2	22757.3	23459.6	0.0259782	AAW25549.1	SJCHGC05794 protein [Schistosoma japonicum]	2e-120	1	-	-	P:vesicle-mediated transport; P:intracellular protein transport; C:membrane coat	-	-	G3DSA:3.30.450.60 (GENE3D); IPR022775 (PFAM); PTHR11043 (PANTHER); PTHR11043:SF0 (PANTHER); IPR000804 (PROSITE_PATTERNS); IPR011012 (SUPERFAMILY)	NP_057141.1	coatomer subunit zeta-1 isoform 1 [Homo sapiens]	1	2e-63	0.53	2HF6	-
CNUS0000099531.1	35757.6	35733.4	36751.1	34512.8	35168.5	33113.1	34146.2	33785.5	34974.6	36517.1	36081.3	35827.1	35197.4	0.0319339	AAP06148.1	SJCHGC02314 protein [Schistosoma japonicum]	1.2e-143	1	-	-	C:ribosome; F:structural constituent of ribosome; P:translation	K02993	-	IPR000554 (PFAM); IPR000554 (PANTHER); PTHR11278:SF0 (PANTHER)	NP_001002.1	40S ribosomal protein S7	0.94	9e-69	0.56	3J3A	-
CNUS0000099535.1	20576.8	21985.5	20968.4	20578.7	20124.5	22397.4	20663.5	22396.5	21050.7	21978.6	21476	21633.1	21319.1	0.0359933	AAW26503.1	SJCHGC01773 protein [Schistosoma japonicum]	1.3e-60	1	-	-	-	K13120	-	IPR013865 (PFAM); IPR013865 (PANTHER)	NP_054796.1	protein FAM32A [Homo sapiens]	0.45	5e-15	0.57	---NA---	-
CNUS0000099559.1	16890.3	16888	16356.7	16247.5	17556.4	17646.2	17026.7	16559.5	16813.5	16366.6	16369.3	16362.1	16756.9	0.0282108	CAX70788.1	26S proteasome regulatory subunit T3 [Schistosoma japonicum]	0	1	-	-	-	K03063	-	Coil (COILS); IPR003593 (SMART); IPR003959 (PFAM); G3DSA:1.10.8.60 (GENE3D); IPR027417 (G3DSA:3.40.50.GENE3D); IPR005937 (TIGRFAM); PTHR23073 (PANTHER); PTHR23073:SF8 (PANTHER); IPR003960 (PROSITE_PATTERNS); IPR027417 (SUPERFAMILY)	NP_006494.1	26S protease regulatory subunit 6B isoform 1 [Homo sapiens]	1	0	0.85	2DVW	-
CNUS0000099572.1	11478.4	11656.3	12287.6	11339.5	11084.8	11231.4	11763.3	11986.5	11710.2	11581.3	12471	12138.3	11727.4	0.0363782	CAX74497.1	Ankyrin repeat and MYND domain-containing protein 2 [Schistosoma japonicum]	0	0.99	-	-	-	-	-	IPR002110 (SMART); IPR002893 (PFAM); IPR020683 (PFAM); IPR020683 (G3DSA:1.25.40.GENE3D); PTHR24150 (PANTHER); IPR002893 (PROSITE_PATTERNS); CYTOPLASMIC_DOMAIN (PHOBIUS); TRANSMEMBRANE (PHOBIUS); NON_CYTOPLASMIC_DOMAIN (PHOBIUS); IPR002110 (PROSITE_PROFILES); IPR020683 (PROSITE_PROFILES); IPR002110 (PROSITE_PROFILES); IPR002893 (PROSITE_PROFILES); SSF144232 (SUPERFAMILY); IPR020683 (SUPERFAMILY)	NP_064715.1	ankyrin repeat and MYND domain-containing protein 2 [Homo sapiens]	0.95	2e-70	0.36	---NA---	-
CNUS0000099586.1	32604.2	32657.3	34284.9	31879	33370.8	31105.8	33933.3	32269.1	33111.5	34658.3	34687.8	34345.6	33242.3	0.0351627	CAX77982.1	Ribosomal protein L24 [Schistosoma japonicum]	2.4e-71	1	-	Yes	-	K02896	-	TRANSMEMBRANE (PHOBIUS); TRANSMEMBRANE (PHOBIUS); CYTOPLASMIC_DOMAIN (PHOBIUS); NON_CYTOPLASMIC_DOMAIN (PHOBIUS); NON_CYTOPLASMIC_DOMAIN (PHOBIUS); CYTOPLASMIC_DOMAIN (PHOBIUS); TRANSMEMBRANE (PHOBIUS); TMhelix (TMHMM); TMhelix (TMHMM); TMhelix (TMHMM)	NP_000977.1	60S ribosomal protein L24 [Homo sapiens]	1	7e-50	0.59	3J3A	-
CNUS0000099595.1	24039.1	23445.6	25084.9	21318.5	21342.6	22935.2	23905.8	24689.2	25448.8	26812.6	24113.6	26148.7	24107	0.0705943	AAW27659.1	SJCHGC00820 protein [Schistosoma japonicum]	0	0.99	-	-	P:protein folding; P:response to stress; F:ATP binding; F:unfolded protein binding	K04079	-	Coil (COILS); IPR020575 (PRINTS); IPR001404 (PIRSF); IPR003594 (SMART); IPR001404 (PFAM); PF13589 (PFAM); IPR003594 (G3DSA:3.30.565.GENE3D); IPR001404 (PANTHER); IPR019805 (PROSITE_PATTERNS); IPR001404 (HAMAP); SSF110942 (SUPERFAMILY); IPR020568 (SUPERFAMILY); IPR003594 (SUPERFAMILY)	NP_005339.3	heat shock protein HSP 90-alpha isoform 2 [Homo sapiens]	1	0	0.7	4U93	-
CNUS0000099597.1	27639.5	25771.8	26639.7	24532.4	22269.8	24546.8	25846.1	25512	27206.5	27338.4	26574.5	27071.3	25912.4	0.0595864	AAX26465.2	SJCHGC05757 protein [Schistosoma japonicum]	1.2e-141	1	-	-	F:ATP binding	K03283	-	Coil (COILS); Coil (COILS); IPR013126 (PRINTS); IPR029048 (G3DSA:1.20.1270.GENE3D); G3DSA:3.30.420.40 (GENE3D); IPR013126 (PFAM); G3DSA:3.30.30.30 (GENE3D); IPR029047 (G3DSA:2.60.34.GENE3D); PTHR19375 (PANTHER); PTHR19375:SF142 (PANTHER); IPR018181 (PROSITE_PATTERNS); SSF53067 (SUPERFAMILY); IPR029048 (SUPERFAMILY); IPR029047 (SUPERFAMILY)	NP_006588.1	heat shock cognate 71 kDa protein isoform 1 [Homo sapiens]	0.89	8e-128	0.76	4H5W	-
CNUS0000099606.1	29977.5	28927.9	28778.6	27776.8	29681.9	28392.2	28199.5	28627.1	29919.3	31312.4	28920.7	29694.2	29184	0.033309	CAX71667.1	putative 60S ribosomal protein L23a [Schistosoma japonicum]	6.1e-97	1	-	-	-	K02893	-	IPR005633 (PFAM); IPR013025 (PFAM); IPR012677 (G3DSA:3.30.70.GENE3D); PTHR11620 (PANTHER); IPR013025 (HAMAP); IPR013025 (HAMAP); IPR012678 (SUPERFAMILY)	NP_000975.2	60S ribosomal protein L23a [Homo sapiens]	0.63	1e-43	0.62	3J3A	-
CNUS0000099616.1	9915.6	11097.9	9765.34	10903.5	10290.6	10993.5	10118.8	11261.9	9908.57	11655.9	10123.2	10628.3	10555.3	0.058697	CCD82460.1	hypothetical protein Smp_064800.1 [Schistosoma mansoni]	2.2e-64	0.79	-	-	F:nucleic acid binding	K14525	-	no IPS match	---NA---	---NA---	-	-	-	---NA---	Platyhelminthes
CNUS0000099644.1	12683.3	14455.2	14286.4	14107.3	14306.5	14404.9	12581	13723.3	13414	14086.1	14271.8	13928.4	13854	0.0464557	AAW27367.1	SJCHGC01141 protein [Schistosoma japonicum]	1.9e-72	1	-	-	-	K11344	-	Coil (COILS); IPR015418 (PFAM); PTHR13476:SF0 (PANTHER); PTHR13476 (PANTHER)	NP_073593.2	chromatin modification-related protein MEAF6 isoform 1 [Homo sapiens]	0.74	3e-28	0.45	---NA---	-
CNUS0000099656.1	10648	10613.8	10865.8	10802.3	11310.7	10980.9	11358.6	12081.2	10545.8	13267.3	11970.4	12672.9	11426.5	0.0775131	AAW26126.1	SJCHGC06545 protein [Schistosoma japonicum]	0	0.99	Yes	Yes	-	-	-	SIGNAL_PEPTIDE_H_REGION (PHOBIUS); CYTOPLASMIC_DOMAIN (PHOBIUS); TRANSMEMBRANE (PHOBIUS); NON_CYTOPLASMIC_DOMAIN (PHOBIUS); SIGNAL_PEPTIDE_C_REGION (PHOBIUS); SIGNAL_PEPTIDE_N_REGION (PHOBIUS); SIGNAL_PEPTIDE (PHOBIUS); SignalP-noTM (SIGNALP_EUK); TMhelix (TMHMM)	---NA---	---NA---	-	-	-	---NA---	Schistosoma
CNUS0000099693.1	19037.4	16693.4	17727.9	16504.7	16943.2	16791.3	17768.5	17425.9	17981.1	19621.7	18327.3	17751.8	17714.5	0.0534872	CAX75998.1	chaperonin containing TCP1, subunit 5 (epsilon) [Schistosoma japonicum]	0	0.98	-	-	-	K09497	-	IPR017998 (PRINTS); IPR002423 (PFAM); IPR027413 (G3DSA:1.10.560.GENE3D); IPR027409 (G3DSA:3.50.7.GENE3D); IPR012718 (TIGRFAM); IPR027410 (G3DSA:3.30.260.GENE3D); IPR002423 (PANTHER); IPR002194 (PROSITE_PATTERNS); IPR002194 (PROSITE_PATTERNS); IPR027409 (SUPERFAMILY); IPR002423 (SUPERFAMILY); SSF54849 (SUPERFAMILY)	NP_036205.1	T-complex protein 1 subunit epsilon [Homo sapiens]	0.97	0	0.71	---NA---	-
CNUS0000099712.1	19146.6	20599.8	19489.8	20045.8	18072.3	19427.9	21124.2	21258.7	21045.7	22350.8	21237.2	22383.4	20515.2	0.0638742	CAX70328.1	Splicing factor U2AF 35 kDa subunit [Schistosoma japonicum]	1.5e-122	0.99	-	-	-	K12836	-	IPR009145 (PRINTS); IPR000504 (SMART); IPR003954 (SMART); IPR000571 (SMART); IPR012677 (G3DSA:3.30.70.GENE3D); IPR000571 (PFAM); PF13893 (PFAM); IPR009145 (PANTHER); IPR000571 (PROSITE_PROFILES); IPR000571 (PROSITE_PROFILES); IPR000504 (PROSITE_PROFILES); SSF54928 (SUPERFAMILY)	NP_006749.1	splicing factor U2AF 35 kDa subunit isoform a [Homo sapiens]	0.93	4e-101	0.81	1JMT	-
CNUS0000099748.1	26573.7	25674.6	25976.5	21892.7	27171.8	28663.6	25346.2	24259.2	25674.7	28646.6	26723.3	26442.5	26087.1	0.0702745	AAP06411.1	SJCHGC06675 protein [Schistosoma japonicum]	4.7e-163	1	-	-	C:ribosome; F:structural constituent of ribosome; P:translation	K02866	-	IPR001197 (PIRSF); IPR016180 (PFAM); IPR001197 (TIGRFAM); IPR016180 (G3DSA:3.90.1170.GENE3D); PTHR11726 (PANTHER); IPR018255 (PROSITE_PATTERNS); IPR016180 (SUPERFAMILY)	NP_006004.2	60S ribosomal protein L10 isoform a	0.95	3e-120	0.77	2PA2	-
CNUS0000099810.1	14311.1	15817	15799.3	14679.3	14631.8	15474.8	16021.8	15022	15406.5	15723.2	16801.1	15411.3	15424.9	0.0446763	AAX26526.2	SJCHGC09040 protein [Schistosoma japonicum]	0	0.99	-	-	-	-	-	Coil (COILS); IPR006628 (SMART); IPR006628 (PFAM); IPR006628 (PANTHER)	NP_037489.1	purine-rich element-binding protein gamma isoform A [Homo sapiens]	0.8	9e-39	0.33	---NA---	-
CNUS0000099825.1	18678.3	18211.3	21654	21445	21356.9	18823.1	20942.1	21001.8	20973.4	18836.7	21931.1	20490.1	20362	0.0655313	AAP06272.1	similar to GenBank Accession Number U86673 tegumental antigen Sm20 [Schistosoma japonicum]	4.9e-131	1	-	-	C:microtubule associated complex; P:microtubule-based process; F:calcium ion binding	-	-	IPR001623 (SMART); IPR001372 (G3DSA:3.30.740.GENE3D); IPR011992 (G3DSA:1.10.238.GENE3D); IPR001372 (PFAM); IPR011992 (PFAM); IPR001372 (PANTHER); PTHR11886:SF42 (PANTHER); IPR002048 (PROSITE_PROFILES); SSF54648 (SUPERFAMILY); SSF47473 (SUPERFAMILY)	---NA---	---NA---	-	-	-	---NA---	Platyhelminthes
CNUS0000099830.1	14838	13908.6	13556.6	14165.1	12970.3	13175.5	15486.5	15175.3	15341.5	15953.2	15566.1	15913.7	14670.9	0.0729342	CAX74971.1	Putative actin-interacting protein 1 [Schistosoma japonicum]	0	0.99	-	-	-	-	-	IPR020472 (PRINTS); IPR001680 (SMART); IPR015943 (G3DSA:2.130.10.GENE3D); IPR001680 (PFAM); IPR015943 (G3DSA:2.130.10.GENE3D); PTHR19856:SF0 (PANTHER); PTHR19856 (PANTHER); IPR019775 (PROSITE_PATTERNS); IPR019775 (PROSITE_PATTERNS); IPR017986 (PROSITE_PROFILES); IPR001680 (PROSITE_PROFILES); IPR001680 (PROSITE_PROFILES); IPR001680 (PROSITE_PROFILES); IPR001680 (PROSITE_PROFILES); IPR001680 (PROSI…	NP_059830.1	WD repeat-containing protein 1 isoform 1 [Homo sapiens]	0.99	3e-134	0.37	---NA---	-
CNUS0000099853.1	10457.7	10360	10337.2	10184.3	10330.2	10428	10224.1	9734.25	10357.5	11618.8	10919.3	11235.4	10515.6	0.0482344	CCD75578.1	putative atpase [Schistosoma mansoni]	0	0.91	-	Yes	F:metal ion binding; P:calcium ion transport; F:ATP binding; C:integral to membrane; F:calcium-transporting ATPase activity	-	EC:3.6.3.8	IPR001757 (PRINTS); IPR004014 (SMART); IPR005782 (TIGRFAM); IPR023298 (G3DSA:1.20.1110.GENE3D); IPR008250 (G3DSA:2.70.150.GENE3D); IPR001757 (TIGRFAM); IPR008250 (PFAM); IPR004014 (PFAM); IPR023299 (G3DSA:3.40.1110.GENE3D); IPR023214 (PFAM); IPR006068 (PFAM); PTHR24093 (PANTHER); PTHR24093:SF280 (PANTHER); IPR018303 (PROSITE_PATTERNS); NON_CYTOPLASMIC_DOMAIN (PHOBIUS); NON_CYTOPLASMIC_DOMAIN (PHO…	NP_001672.1	sarcoplasmic/endoplasmic reticulum calcium ATPase 2 isoform a [Homo sapiens]	0.96	0	0.63	---NA---	-
CNUS0000099895.1	35663.6	37460.4	36695.2	36018.8	35948.5	38244	37613.3	37188.5	37391.7	37258.8	36363.6	37924	36980.9	0.022467	AAP06023.1	SJCHGC06138 protein [Schistosoma japonicum]	8.3e-115	1	-	-	F:kinase activity; P:phosphorylation; P:ubiquitin-dependent protein catabolic process	K03094	-	IPR001232 (SMART); IPR016897 (PIRSF); IPR016072 (PFAM); IPR016073 (PFAM); IPR011333 (G3DSA:3.30.710.GENE3D); IPR001232 (PANTHER); IPR016072 (SUPERFAMILY); IPR011333 (SUPERFAMILY)	NP_733779.1	S-phase kinase-associated protein 1 isoform b	1	8e-90	0.83	4I6J	-
CNUS0000099923.1	24741.7	24195.3	23036.7	21931.4	24344.6	25294.8	23593.5	22895.9	24337.1	26254.1	24224	24798	24137.3	0.0477797	AAP06440.1	similar to NM_006276 splicing factor, arginine/serine-rich 7 [Schistosoma japonicum]	5.1e-59	1	-	-	F:zinc ion binding; F:nucleic acid binding; F:nucleotide binding	K12896	-	IPR000504 (SMART); IPR001878 (SMART); IPR012677 (G3DSA:3.30.70.GENE3D); IPR001878 (G3DSA:4.10.60.GENE3D); IPR001878 (PFAM); IPR000504 (PFAM); PTHR10548 (PANTHER); IPR001878 (PROSITE_PROFILES); IPR000504 (PROSITE_PROFILES); SSF54928 (SUPERFAMILY); IPR001878 (SUPERFAMILY)	EAX00364.1	splicing factor, arginine/serine-rich 7, 35kDa, isoform CRA_b [Homo sapiens]	0.53	1e-34	0.59	2HVZ	-
CNUS0000099946.1	10318.5	10590	10011.2	10229.9	11176.7	10828.8	10276.4	10050	10734.2	10165.2	10763	10460.9	10467.1	0.0340351	CCD75784.1	ribosomal protein related [Schistosoma mansoni]	7.5e-139	0.84	-	-	C:ribosome; F:structural constituent of ribosome; P:translation; F:rRNA binding	K02878	-	IPR016180 (PFAM); IPR016180 (G3DSA:3.90.1170.GENE3D); IPR000114 (PANTHER); PTHR12220:SF13 (PANTHER); IPR016180 (SUPERFAMILY)	NP_060310.1	39S ribosomal protein L16, mitochondrial [Homo sapiens]	0.74	7e-30	0.36	3J7Y	-
CNUS0000099982.1	18237.9	20347.8	18924.5	19961.8	20079.6	20968.2	19274.4	19378.7	17594.4	18459.8	19120.5	19127.5	19289.6	0.0491267	CAX75355.1	hypothetical protein [Schistosoma japonicum]	5.2e-52	1	-	-	-	K02919	-	IPR000473 (PFAM); IPR000473 (PANTHER); PTHR18804:SF7 (PANTHER); NON_CYTOPLASMIC_DOMAIN (PHOBIUS); TRANSMEMBRANE (PHOBIUS); CYTOPLASMIC_DOMAIN (PHOBIUS); IPR000473 (SUPERFAMILY)	NP_115868.1	39S ribosomal protein L36, mitochondrial [Homo sapiens]	0.38	4e-06	0.51	3J7Y	-
CNUS0000100041.1	11374.7	11191.7	10984.7	9940.28	10091.8	10093	10488.2	11317.4	10893.2	11013	11465.9	11227.2	10840.1	0.0504042	CAX70343.1	Protein YIPF5 (YIP1 family member 5) [Schistosoma japonicum]	3.5e-169	1	-	Yes	-	-	-	IPR006977 (PFAM); PTHR21236:SF2 (PANTHER); PTHR21236 (PANTHER); CYTOPLASMIC_DOMAIN (PHOBIUS); CYTOPLASMIC_DOMAIN (PHOBIUS); TRANSMEMBRANE (PHOBIUS); NON_CYTOPLASMIC_DOMAIN (PHOBIUS); CYTOPLASMIC_DOMAIN (PHOBIUS); TRANSMEMBRANE (PHOBIUS); NON_CYTOPLASMIC_DOMAIN (PHOBIUS); TRANSMEMBRANE (PHOBIUS); NON_CYTOPLASMIC_DOMAIN (PHOBIUS); TRANSMEMBRANE (PHOBIUS); TRANSMEMBRANE (PHOBIUS); TMhelix (TMHMM); T…	NP_110426.4	protein YIPF5 isoform a [Homo sapiens]	0.92	3e-70	0.48	---NA---	-
CNUS0000100047.1	10924.6	10932.2	10949.5	10928.1	10622.7	10805.8	11228.9	10820.4	11658.1	10180.6	11268.5	10688.2	10917.3	0.0335349	CCD78857.1	putative clathrin coat adaptor ap3 medium chain [Schistosoma mansoni]	0	0.96	-	-	C:clathrin adaptor complex; P:vesicle-mediated transport; P:intracellular protein transport	K12398	-	IPR001392 (PRINTS); IPR001392 (PIRSF); G3DSA:2.60.40.1170 (GENE3D); G3DSA:3.30.450.60 (GENE3D); IPR008968 (PFAM); G3DSA:2.60.40.1170 (GENE3D); IPR022775 (PFAM); PTHR11998 (PANTHER); PTHR11998:SF4 (PANTHER); IPR018240 (PROSITE_PATTERNS); NON_CYTOPLASMIC_DOMAIN (PHOBIUS); TRANSMEMBRANE (PHOBIUS); CYTOPLASMIC_DOMAIN (PHOBIUS); IPR028565 (PROSITE_PROFILES); IPR028565 (SUPERFAMILY); IPR011012 (SUPERFA…	NP_036227.1	AP-3 complex subunit mu-1 [Homo sapiens]	0.81	4e-125	0.51	---NA---	-
CNUS0000100048.1	14361.3	15519.3	14158.6	14603.8	14201	14838.8	14896.6	15539.1	15242.1	16673.2	16262.9	16862.7	15263.3	0.0612031	AAW27301.1	SJCHGC04999 protein [Schistosoma japonicum]	2.5e-119	1	-	-	-	-	-	IPR006804 (PFAM); IPR006804 (PANTHER)	NP_066273.1	B-cell CLL/lymphoma 7 protein family member A isoform a [Homo sapiens]	0.23	8e-17	0.66	---NA---	-
CNUS0000100064.1	20129.5	20700.7	20171.7	20557.4	20646	19325.9	20605.8	20079.7	20125	19604.5	20859.2	20049.5	20237.9	0.0227245	CAX71798.1	hypothetical protein [Schistosoma japonicum]	4.8e-55	1	-	Yes	-	-	-	NON_CYTOPLASMIC_DOMAIN (PHOBIUS); CYTOPLASMIC_DOMAIN (PHOBIUS); TRANSMEMBRANE (PHOBIUS); TMhelix (TMHMM)	---NA---	---NA---	-	-	-	---NA---	Platyhelminthes
CNUS0000100082.1	28114.9	28254.7	28596.6	26699.7	26947.8	28149.9	28189.5	26430.9	28439.1	27951.3	27814.2	28007.4	27799.7	0.0254363	AAW24817.1	SJCHGC05252 protein [Schistosoma japonicum]	2.3e-64	1	-	-	C:ribosome; F:structural constituent of ribosome; P:translation	K02976	-	IPR000892 (PFAM); IPR000892 (PANTHER); IPR000892 (PROSITE_PATTERNS)	NP_001020.2	40S ribosomal protein S26 [Rattus norvegicus]	0.84	5e-41	0.69	3J3A	-
CNUS0000100119.1	12550.8	12404.3	12382.4	12101.2	11794.1	13971.6	12965.2	12562.7	12877.9	13278.7	12600.7	13515.2	12750.4	0.0479196	AAW26616.1	SJCHGC09284 protein [Schistosoma japonicum]	0	1	-	-	C:cytoplasm; P:protein catabolic process; F:ATP binding; C:proteasome complex; F:nucleoside-triphosphatase activity	K03061	EC:3.6.1.15	Coil (COILS); IPR003593 (SMART); IPR005937 (TIGRFAM); G3DSA:1.10.8.60 (GENE3D); IPR027417 (G3DSA:3.40.50.GENE3D); IPR003959 (PFAM); PTHR23073 (PANTHER); PTHR23073:SF13 (PANTHER); IPR003960 (PROSITE_PATTERNS); IPR027417 (SUPERFAMILY)	NP_002794.1	26S protease regulatory subunit 7 isoform 1 [Homo sapiens]	1	0	0.88	---NA---	-
CNUS0000100125.1	11923.5	12203.5	12481.2	12332.5	12740.7	12855.1	12115.3	12235.1	11656.1	12203.9	12051.5	11901.1	12225	0.0281503	AAP06471.1	SJCHGC06842 protein [Schistosoma japonicum]	4.8e-36	1	-	-	F:enzyme inhibitor activity; P:negative regulation of nucleotide metabolic process; P:negative regulation of catalytic activity; C:mitochondrion	-	-	Coil (COILS); G3DSA:1.20.5.500 (GENE3D); IPR007648 (PFAM); PTHR23407 (PANTHER); PTHR23407:SF6 (PANTHER); SSF64602 (SUPERFAMILY)	NP_057395.1	ATPase inhibitor, mitochondrial isoform 1 precursor	0.56	9e-10	0.48	---NA---	-
CNUS0000100156.1	16585.2	17621.2	16455.7	16418.9	16842.2	15931.9	16047.7	15488	15775.4	16796	16854.2	16508.9	16443.8	0.0349912	CAX70519.1	60S ribosome subunit biogenesis protein NIP7 [Schistosoma japonicum]	8.2e-131	1	-	-	-	K07565	-	IPR016686 (PIRSF); IPR002478 (SMART); IPR015947 (G3DSA:2.30.130.GENE3D); IPR005155 (PFAM); PTHR23415:SF4 (PANTHER); PTHR23415 (PANTHER); IPR002478 (PROSITE_PROFILES); IPR015947 (SUPERFAMILY); SSF88802 (SUPERFAMILY)	NP_057185.1	60S ribosome subunit biogenesis protein NIP7 homolog isoform 1 [Homo sapiens]	0.99	2e-67	0.52	1SQW	-
CNUS0000100161.1	13362.3	12610.3	12325.7	12457.8	11470.5	11879.4	10838.3	11525.3	11468.9	9170.08	10959.4	10702.2	11564.2	0.0946996	CAX69384.1	Histidine-rich glycoprotein precursor [Schistosoma japonicum]	2.8e-160	0.96	Yes	-	-	-	-	SIGNAL_PEPTIDE_N_REGION (PHOBIUS); SIGNAL_PEPTIDE_C_REGION (PHOBIUS); SIGNAL_PEPTIDE_H_REGION (PHOBIUS); SIGNAL_PEPTIDE (PHOBIUS); NON_CYTOPLASMIC_DOMAIN (PHOBIUS); SignalP-noTM (SIGNALP_EUK)	---NA---	---NA---	-	-	-	---NA---	Schistosoma
CNUS0000100165.1	9579.72	9881.43	9154.51	8873.93	9711.73	9761.67	10490.8	10481	10614.1	11128.4	10511.3	11158.3	10112.2	0.0723502	CCD58966.1	DEAD box ATP-dependent RNA helicase, putative [Schistosoma mansoni]	0	0.9	-	-	F:nucleic acid binding; F:ATP binding; F:ATP-dependent helicase activity	K14777	-	IPR014001 (SMART); IPR001650 (SMART); IPR011545 (PFAM); IPR027417 (G3DSA:3.40.50.GENE3D); IPR001650 (PFAM); IPR027417 (G3DSA:3.40.50.GENE3D); PTHR24031:SF78 (PANTHER); PTHR24031 (PANTHER); IPR014001 (PROSITE_PROFILES); IPR014014 (PROSITE_PROFILES); IPR001650 (PROSITE_PROFILES); IPR027417 (SUPERFAMILY)	NP_057439.2	probable ATP-dependent RNA helicase DDX47 isoform 1 [Homo sapiens]	0.89	4e-107	0.44	3BER	-
CNUS0000100186.1	12347.2	10442.7	12305.7	12001	10428.9	11265.5	12198.5	12510.9	12819	10929.5	11578.8	11402.1	11685.8	0.0688203	CCD80677.1	hypothetical protein Smp_063180 [Schistosoma mansoni]	0	0.81	-	-	-	-	-	IPR008580 (PFAM); PTHR12378 (PANTHER); PTHR12378:SF7 (PANTHER)	NP_056519.1	desumoylating isopeptidase 1 [Homo sapiens]	0.25	3e-27	0.43	3EBQ	-
CNUS0000100189.1	19600.1	19969.2	21356.8	21276.9	21308.6	21045.8	20069.6	20745.5	19367.1	21372.1	20907	19793.7	20567.7	0.0367368	CAX71894.1	40S ribosomal protein S28 [Schistosoma japonicum]	3.3e-29	1	-	-	-	K02979	-	IPR000289 (PFAM); IPR012340 (G3DSA:2.40.50.GENE3D); IPR000289 (PANTHER); IPR028626 (PROSITE_PATTERNS); IPR000289 (PRODOM); IPR000289 (HAMAP); IPR012340 (SUPERFAMILY)	NP_001022.1	40S ribosomal protein S28 [Homo sapiens]	1	7e-32	0.8	3J3A	-
CNUS0000100192.1	9939.01	10293.6	9905.7	9468.69	9484.87	9257.91	9624.76	10239.5	9686.82	11705.2	10604.6	11700.5	10159.3	0.0804824	CCD80069.1	putative fetal globin-inducing factor [Schistosoma mansoni]	4.3e-144	0.92	-	-	-	-	-	IPR002110 (PRINTS); IPR002110 (SMART); IPR020683 (PFAM); IPR020683 (G3DSA:1.25.40.GENE3D); PTHR24144 (PANTHER); IPR002110 (PROSITE_PROFILES); IPR002110 (PROSITE_PROFILES); IPR020683 (PROSITE_PROFILES); IPR020683 (SUPERFAMILY)	NP_060174.2	ankyrin repeat domain-containing protein 49 [Homo sapiens]	0.72	6e-30	0.4	---NA---	-
CNUS0000100194.1	11365.4	11296.7	10910	10923.9	12174.8	11566.9	10794.8	10860.5	10961.1	10402.7	10924.3	10761.4	11078.5	0.0416816	AAX27695.2	SJCHGC06237 protein [Schistosoma japonicum]	0	0.98	-	-	-	K03039	-	IPR000717 (SMART); IPR000717 (PFAM); PTHR10539 (PANTHER); SSF46785 (SUPERFAMILY)	NP_002808.3	26S proteasome non-ATPase regulatory subunit 13 isoform 1 [Homo sapiens]	0.92	3e-104	0.47	---NA---	-
CNUS0000100195.1	23732.3	24339.5	22957.8	21548.2	22640.5	26105	23124.9	24084.7	24047.3	26771.5	23141.3	25718.6	24017.6	0.0636505	AAW24792.1	SJCHGC01385 protein [Schistosoma japonicum]	1.2e-122	0.92	-	-	F:GTP binding; C:intracellular; C:membrane; P:small GTPase mediated signal transduction	K04392	-	IPR001806 (PRINTS); IPR020849 (SMART); IPR003579 (SMART); IPR003578 (SMART); IPR001806 (PFAM); IPR005225 (TIGRFAM); IPR027417 (G3DSA:3.40.50.GENE3D); PTHR24072 (PANTHER); IPR003578 (PROSITE_PROFILES); IPR027417 (SUPERFAMILY)	NP_008839.2	ras-related C3 botulinum toxin substrate 1 isoform Rac1 [Homo sapiens]	1	8e-104	0.77	4GZM	-
CNUS0000100230.1	33880.1	34723.1	32719.3	33832.2	33169.9	33952.1	33085.6	32396.7	33966.8	35408.6	33730.2	34388	33771	0.0250674	AAP06425.1	SJCHGC00614 protein [Schistosoma japonicum]	5e-99	1	-	-	-	K10802	-	Coil (COILS); PR00886 (PRINTS); IPR009071 (SMART); IPR009071 (PFAM); IPR009071 (G3DSA:1.10.30.GENE3D); IPR009071 (PFAM); PTHR13711 (PANTHER); IPR009071 (PROSITE_PROFILES); IPR009071 (SUPERFAMILY)	NP_002119.1	high mobility group protein B1	0.91	2e-46	0.51	2RTU	-
CNUS0000100234.1	11333.7	9491.79	10750.5	11176.4	10504	10387.9	9767.76	10678.5	9905.76	9519.67	11392.1	10176.9	10423.7	0.0644003	AAN39279.1	AF519183_1gynecophoral canal protein [Schistosoma japonicum]	0	0.98	-	Yes	-	-	-	IPR000782 (SMART); IPR000782 (PFAM); IPR000782 (G3DSA:2.30.180.GENE3D); IPR000782 (G3DSA:2.30.180.GENE3D); PTHR21366 (PANTHER); PTHR21366:SF3 (PANTHER); CYTOPLASMIC_DOMAIN (PHOBIUS); TRANSMEMBRANE (PHOBIUS); NON_CYTOPLASMIC_DOMAIN (PHOBIUS); IPR000782 (PROSITE_PROFILES); IPR000782 (SUPERFAMILY); IPR000782 (SUPERFAMILY); IPR000782 (SUPERFAMILY); TMhelix (TMHMM)	NP_001273596.1	periostin isoform 7 precursor [Homo sapiens]	0.47	3e-13	0.23	---NA---	-
CNUS0000100251.1	13738.7	14288.9	13838.5	13516.8	13990.2	13251.5	14482.6	14971.1	14059.7	15405.7	14488.7	14651.5	14223.7	0.0433928	AAW26606.1	SJCHGC06728 protein [Schistosoma japonicum]	5e-120	0.98	-	-	P:oxidation-reduction process; F:thiol oxidase activity	K17783	EC:1.8.3.2	IPR017905 (G3DSA:1.20.120.GENE3D); IPR017905 (PFAM); PTHR12645 (PANTHER); IPR017905 (PROSITE_PROFILES); IPR017905 (SUPERFAMILY)	CAB87993.1	augmenter of liver regeneration [Homo sapiens]	0.93	2e-43	0.46	4LDK	-
CNUS0000100259.1	11325.1	11358.1	11143.1	11088	10258.4	11064.9	11480.2	12096.3	11785.4	12372.2	11566.8	12247.9	11482.2	0.0514365	CAX73847.1	COP9 signalosome complex subunit 2 [Schistosoma japonicum]	0	1	-	-	-	K12176	-	IPR000717 (SMART); IPR013143 (SMART); IPR011990 (G3DSA:1.25.40.GENE3D); IPR011991 (G3DSA:1.10.10.GENE3D); IPR000717 (PFAM); PTHR10678 (PANTHER); SSF46785 (SUPERFAMILY)	NP_004227.1	COP9 signalosome complex subunit 2 isoform 1 [Homo sapiens]	0.97	0	0.74	4D18	-
CNUS0000100260.1	15097.1	14001.2	14822.5	14725.6	15014	15187.4	14243.8	14790.4	14746.3	15047.9	14791.1	15371.4	14819.9	0.0259249	CCD75107.1	putative protein phosphatase 2C [Schistosoma mansoni]	0	0.95	-	-	P:protein dephosphorylation; F:protein serine/threonine phosphatase activity; F:manganese ion binding; F:magnesium ion binding	K04457	-	IPR001932 (SMART); IPR001932 (G3DSA:3.60.40.GENE3D); IPR012911 (PFAM); IPR001932 (PFAM); IPR012911 (G3DSA:1.10.10.GENE3D); PTHR13832:SF90 (PANTHER); IPR015655 (PANTHER); IPR000222 (PROSITE_PATTERNS); IPR001932 (SUPERFAMILY); IPR012911 (SUPERFAMILY)	NP_066283.1	protein phosphatase 1A isoform 1 [Homo sapiens]	0.95	4e-120	0.51	3FXO	-
CNUS0000100277.1	11699.1	9919.73	10822.5	10617.2	9337.03	10824.5	11861.4	11842.7	11417.2	11473.4	11770.1	11751.2	11111.3	0.0742587	AAX27902.2	SJCHGC02834 protein [Schistosoma japonicum]	0	0.99	-	Yes	P:protein folding	K09574	-	Coil (COILS); IPR019734 (SMART); IPR011990 (G3DSA:1.25.40.GENE3D); G3DSA:3.10.50.40 (GENE3D); PF13414 (PFAM); IPR001440 (PFAM); IPR001179 (PFAM); IPR023566 (PANTHER); PTHR10516:SF290 (PANTHER); TRANSMEMBRANE (PHOBIUS); CYTOPLASMIC_DOMAIN (PHOBIUS); NON_CYTOPLASMIC_DOMAIN (PHOBIUS); IPR019734 (PROSITE_PROFILES); IPR001179 (PROSITE_PROFILES); IPR013026 (PROSITE_PROFILES); IPR013026 (PROSITE_PROFILE…	XP_005259899.1	PREDICTED: peptidyl-prolyl cis-trans isomerase FKBP8 isoform X2 [Homo sapiens]	0.78	4e-52	0.4	2MF9	-
CNUS0000100287.1	13232.3	14000.9	13762.7	14934.2	15233.6	14074.3	13927.3	13664.7	13243.4	12461.9	13612.1	12651.4	13733.2	0.0589803	AAP06084.1	hypothetical protein [Schistosoma japonicum]	5.1e-59	1	-	-	-	K15141	-	Coil (COILS); IPR021640 (PFAM); PTHR13512:SF2 (PANTHER); PTHR13512 (PANTHER)	NP_079481.2	mediator of RNA polymerase II transcription subunit 28	0.99	2e-06	0.32	---NA---	-
CNUS0000100294.1	13039.8	13810.9	13383.1	13221.4	14088.6	14652.2	12712.7	13296.8	12639.8	11896.1	11965.7	12455.7	13096.9	0.0632232	AAX26198.2	SJCHGC02690 protein [Schistosoma japonicum]	2.8e-125	0.99	-	-	P:nucleic acid phosphodiester bond hydrolysis; F:nuclease activity; P:U6 snRNA 3'-end processing	-	EC:3.1	IPR027521 (PFAM); IPR027521 (PANTHER); IPR027521 (HAMAP)	NP_078874.2	U6 snRNA phosphodiesterase isoform 1 [Homo sapiens]	0.81	1e-19	0.3	4H7W	-
CNUS0000100319.1	30218	31198.4	31916.7	30556.1	30441.4	28954	28275.6	26600.7	27305.6	29889.6	31974.5	30991.2	29860.1	0.0581836	AAW26078.1	SJCHGC09286 protein [Schistosoma japonicum]	1.1e-69	1	-	-	C:ribosome; F:structural constituent of ribosome; P:translation; F:nucleotide binding	K02974	-	IPR001976 (PFAM); IPR012677 (G3DSA:3.30.70.GENE3D); IPR001976 (PANTHER); IPR018098 (PROSITE_PATTERNS); IPR001976 (HAMAP); IPR012678 (SUPERFAMILY)	NP_001017.1	40S ribosomal protein S24 isoform c [Homo sapiens]	0.93	2e-42	0.65	3J3A	-
CNUS0000100324.1	17106.2	16991.5	15697.3	16481.1	17269.5	16349.6	14065.6	13429.7	14700.4	15679.3	15919.2	16065	15812.9	0.0762566	CAX82666.1	hypothetical protein [Schistosoma japonicum]	5.3e-36	0.93	-	-	-	-	-	no IPS match	---NA---	---NA---	-	-	-	---NA---	Schistosoma
CNUS0000100326.1	12460	10743	11861.7	11289.6	10775.6	9989.08	12995.1	12506.8	12615	12128.2	12147.7	12587.9	11841.6	0.0787547	CCD80389.1	hypothetical protein Smp_172220 [Schistosoma mansoni]	3.8e-171	0.88	-	-	-	-	-	IPR008351 (PRINTS); IPR002290 (SMART); G3DSA:3.30.200.20 (GENE3D); IPR011990 (G3DSA:1.25.40.GENE3D); IPR000719 (PFAM); IPR013105 (PFAM); G3DSA:1.10.510.10 (GENE3D); PTHR24055 (PANTHER); PTHR24055:SF140 (PANTHER); IPR008271 (PROSITE_PATTERNS); IPR003527 (PROSITE_PATTERNS); IPR000719 (PROSITE_PROFILES); IPR019734 (PROSITE_PROFILES); IPR019734 (PROSITE_PROFILES); IPR013026 (PROSITE_PROFILES); IPR011…	NP_001265477.1	mitogen-activated protein kinase 8 isoform 5 [Homo sapiens]	0.31	6e-97	0.79	4QTD	-
CNUS0000100348.1	21068	20934.7	20222.1	19930.4	21605.4	21190.6	19694.8	20919	19993.1	22420.6	20794	21022.5	20816.3	0.0370438	AAW27847.1	SJCHGC02785 protein [Schistosoma japonicum]	4.5e-65	1	-	-	C:ribosome; F:structural constituent of ribosome; P:translation	K02977	-	IPR000626 (SMART); IPR000626 (PFAM); G3DSA:3.10.20.90 (GENE3D); IPR002906 (PFAM); PTHR10666:SF101 (PANTHER); PTHR10666 (PANTHER); SIGNAL_PEPTIDE_N_REGION (PHOBIUS); NON_CYTOPLASMIC_DOMAIN (PHOBIUS); SIGNAL_PEPTIDE_H_REGION (PHOBIUS); SIGNAL_PEPTIDE_C_REGION (PHOBIUS); SIGNAL_PEPTIDE (PHOBIUS); IPR000626 (PROSITE_PROFILES); IPR011332 (SUPERFAMILY); IPR029071 (SUPERFAMILY)	NP_002945.1	ubiquitin-40S ribosomal protein S27a precursor [Homo sapiens]	0.96	5e-37	0.53	3J3A	-
CNUS0000100361.1	20825.1	19727.2	21363.7	21566.3	18924	21501.1	21915.8	22842.1	22136.4	21075.9	21300.7	22173.1	21279.3	0.0505425	CAX70352.1	UV excision repair protein RAD23 homolog B [Schistosoma japonicum]	0	1	-	-	-	K10839	-	IPR004806 (PRINTS); IPR000626 (SMART); IPR006636 (SMART); IPR015940 (SMART); IPR000626 (PFAM); IPR004806 (TIGRFAM); IPR015360 (G3DSA:1.10.10.GENE3D); IPR000449 (PFAM); G3DSA:3.10.20.90 (GENE3D); G3DSA:1.10.8.10 (GENE3D); IPR015360 (PFAM); PTHR10621:SF0 (PANTHER); PTHR10621 (PANTHER); IPR000626 (PROSITE_PROFILES); IPR015940 (PROSITE_PROFILES); IPR009060 (SUPERFAMILY); IPR015360 (SUPERFAMILY); IPR0…	NP_002865.1	UV excision repair protein RAD23 homolog B isoform 1 [Homo sapiens]	0.99	6e-69	0.36	1PVE	-
CNUS0000100385.1	32877.4	32679.5	32316	36253.7	32717.8	33275.6	37039.6	35084.2	34593.7	35483.7	35170.9	34236.4	34310.7	0.0450876	AAW26374.1	SJCHGC01443 protein [Schistosoma japonicum]	2.5e-63	1	-	-	F:mRNA binding; F:U1 snRNA binding; F:zinc ion binding; P:mRNA 5'-splice site recognition; C:U1 snRNP; P:spliceosomal snRNP assembly; C:U2-type prespliceosome; C:commitment complex	K11095	-	IPR003604 (SMART); IPR013085 (PFAM); IPR017340 (PANTHER); PTHR31148:SF1 (PANTHER); IPR017340 (HAMAP); IPR000690 (PROSITE_PROFILES); SSF57667 (SUPERFAMILY)	NP_003084.1	U1 small nuclear ribonucleoprotein C [Homo sapiens]	0.46	2e-31	0.76	3CW1	-
CNUS0000100390.1	11879.2	12090.5	12170.6	12156.9	11661.8	11995.6	12352.7	13545.5	12601	12832.7	12210.4	12832.6	12360.8	0.0417814	AAW26512.1	SJCHGC03988 protein [Schistosoma japonicum]	3.8e-130	0.99	-	-	-	-	-	IPR008518 (PFAM); IPR008518 (PANTHER); CYTOPLASMIC_DOMAIN (PHOBIUS); NON_CYTOPLASMIC_DOMAIN (PHOBIUS); TRANSMEMBRANE (PHOBIUS)	---NA---	---NA---	-	-	-	---NA---	Platyhelminthes
CNUS0000100415.1	17763.3	19076.3	17866.1	16952.4	18536.5	18627.1	18790.7	19931	18504.3	17394.4	19769.9	18442	18471.2	0.0480085	CAX73097.1	2-acylglycerol O-acyltransferase 2-A [Schistosoma japonicum]	0	0.99	-	Yes	-	K14458	-	IPR007130 (PFAM); IPR007130 (PANTHER); CYTOPLASMIC_DOMAIN (PHOBIUS); TRANSMEMBRANE (PHOBIUS); NON_CYTOPLASMIC_DOMAIN (PHOBIUS); TRANSMEMBRANE (PHOBIUS); NON_CYTOPLASMIC_DOMAIN (PHOBIUS); TMhelix (TMHMM)	NP_079374.2	2-acylglycerol O-acyltransferase 2 [Homo sapiens]	0.59	2e-58	0.41	---NA---	-
CNUS0000100427.1	12182	12668.6	12065	11803.6	12713.9	11845.1	11685.7	12325.2	12287.8	13147	12645.4	12713.9	12340.3	0.0362104	CAX76793.1	ATP synthase [Schistosoma japonicum]	1.6e-98	1	-	Yes	P:ATP hydrolysis coupled proton transport; C:proton-transporting V-type ATPase, V0 domain; F:hydrogen ion transmembrane transporter activity; C:integral to membrane	K02155	-	IPR000245 (PRINTS); G3DSA:1.20.120.610 (GENE3D); IPR011555 (TIGRFAM); IPR002379 (PFAM); PTHR10263 (PANTHER); PTHR10263:SF2 (PANTHER); CYTOPLASMIC_DOMAIN (PHOBIUS); TRANSMEMBRANE (PHOBIUS); NON_CYTOPLASMIC_DOMAIN (PHOBIUS); NON_CYTOPLASMIC_DOMAIN (PHOBIUS); TRANSMEMBRANE (PHOBIUS); NON_CYTOPLASMIC_DOMAIN (PHOBIUS); CYTOPLASMIC_DOMAIN (PHOBIUS); TRANSMEMBRANE (PHOBIUS); TRANSMEMBRANE (PHOBIUS); IPR…	NP_001685.1	V-type proton ATPase 16 kDa proteolipid subunit [Homo sapiens]	0.98	2e-63	0.69	---NA---	-
CNUS0000100447.1	13926.7	13743.1	13724.5	12850.6	13672.2	13232	14068.2	14115.4	14251.8	14250.9	14671.6	14129.4	13886.4	0.0351647	AAX27166.2	SJCHGC05459 protein [Schistosoma japonicum]	0	0.99	-	-	-	K11321	-	IPR001487 (PRINTS); IPR001487 (SMART); IPR004939 (PFAM); IPR001487 (G3DSA:1.20.920.GENE3D); IPR008979 (G3DSA:2.60.120.GENE3D); IPR001487 (PFAM); PTHR12936 (PANTHER); IPR001487 (PROSITE_PROFILES); IPR004939 (PROSITE_PROFILES); IPR008979 (SUPERFAMILY); IPR001487 (SUPERFAMILY)	NP_001287895.1	bromodomain-containing protein 8 isoform 7 [Homo sapiens]	0.25	1e-21	0.34	---NA---	-
CNUS0000100454.1	19593.1	20495.3	20369.8	18044.1	19421.4	18948.9	19102.3	19693.2	20066.9	21115.8	19992.1	20937.1	19815	0.0441793	AAP06477.1	SJCHGC01745 protein [Schistosoma japonicum]	8.3e-161	1	-	-	F:protein domain specific binding; F:monooxygenase activity	K06630	-	IPR000308 (PRINTS); IPR000308 (PIRSF); IPR023410 (SMART); IPR023410 (G3DSA:1.20.190.GENE3D); IPR023410 (PFAM); IPR000308 (PANTHER); IPR023410 (SUPERFAMILY)	NP_003395.1	14-3-3 protein beta/alpha	0.93	1e-94	0.58	4DNK	-
CNUS0000100457.1	13508.9	13360.1	13146.9	12814.6	14324.2	13340.5	12482.7	12929.5	12536.5	11816.3	12850.5	11818.5	12910.8	0.0548954	CAX73459.1	hypothetical protein [Schistosoma japonicum]	1.9e-88	1	-	-	-	K17423	-	IPR019346 (PFAM); PTHR13450 (PANTHER)	---NA---	---NA---	-	-	-	---NA---	Platyhelminthes
CNUS0000100484.1	12208.9	10899.3	11825.2	11946.9	11405.7	10957.1	11974.5	11896.7	12343.1	11391.7	12065.5	11860.9	11731.3	0.039698	CCD77852.1	hypothetical protein Smp_128230 [Schistosoma mansoni]	1.1e-131	0.83	-	Yes	C:integral to membrane; P:multicellular organismal development; P:Notch signaling pathway	-	-	IPR000742 (SMART); IPR001774 (SMART); G3DSA:2.10.25.10 (GENE3D); IPR001774 (PFAM); G3DSA:2.10.25.10 (GENE3D); IPR000742 (PFAM); PTHR24044 (PANTHER); IPR013032 (PROSITE_PATTERNS); IPR013032 (PROSITE_PATTERNS); IPR013032 (PROSITE_PATTERNS); TRANSMEMBRANE (PHOBIUS); CYTOPLASMIC_DOMAIN (PHOBIUS); NON_CYTOPLASMIC_DOMAIN (PHOBIUS); IPR000742 (PROSITE_PROFILES); IPR001774 (PROSITE_PROFILES); IPR000742 (…	NP_001180569.1	protein crumbs homolog 1 isoform 2 precursor [Homo sapiens]	0.53	1e-09	0.27	---NA---	-
CNUS0000100491.1	14695	14399.9	14382	15042.4	15832.6	15286	13884.3	13688.7	13332.3	13735.8	13443.9	13865.4	14299	0.0548559	CAX74212.1	Bud site selection protein 20 [Schistosoma japonicum]	1.4e-92	1	-	-	-	K14821	-	IPR003604 (SMART); IPR022755 (PFAM); PTHR20863 (PANTHER); PTHR20863:SF2 (PANTHER); IPR007087 (PROSITE_PATTERNS); SSF57667 (SUPERFAMILY)	NP_056955.2	zinc finger protein 593 [Homo sapiens]	0.88	5e-15	0.33	1ZR9	-
CNUS0000100505.1	30695.4	29653.4	29166.3	27326.1	28390.6	29222.5	28744.1	28424.5	28163.3	28213.2	28830.5	30380.2	28934.2	0.0331975	P33676.1	ENO_SCHJARecName: Full=Enolase; AltName: Full=2-phospho-D-glycerate hydro-lyase; AltName: Full=2-phosphoglycerate dehydratase [Schistosoma japonicum]	0	0.97	-	-	C:phosphopyruvate hydratase complex; F:phosphopyruvate hydratase activity; F:magnesium ion binding; P:glycolysis	K01689	EC:4.2.1.11	IPR000941 (PRINTS); IPR000941 (PIRSF); IPR029017 (G3DSA:3.30.390.GENE3D); IPR020810 (PFAM); IPR029065 (G3DSA:3.20.20.GENE3D); IPR020811 (PFAM); IPR000941 (TIGRFAM); IPR000941 (PANTHER); IPR020809 (PROSITE_PATTERNS); IPR000941 (HAMAP); IPR029065 (SUPERFAMILY); IPR029017 (SUPERFAMILY)	NP_001419.1	alpha-enolase isoform 1 [Homo sapiens]	0.99	0	0.73	3B97	-
CNUS0000100506.1	28419.2	28853.4	27398.3	29231.5	27689.8	27295.1	26691.8	27343.8	27255.2	26200.6	27904.2	27488.6	27647.6	0.0310205	AAP06135.1	SJCHGC00717 protein [Schistosoma japonicum]	1.6e-91	1	-	-	C:mitochondrial respiratory chain complex III; P:mitochondrial electron transport, ubiquinol to cytochrome c	K00417	-	IPR003197 (PFAM); IPR003197 (G3DSA:1.10.1090.GENE3D); IPR003197 (PANTHER); PTHR12022:SF0 (PANTHER); IPR003197 (PRODOM); IPR003197 (SUPERFAMILY)	NP_006285.1	cytochrome b-c1 complex subunit 7 isoform 1	0.7	4e-15	0.37	---NA---	-
CNUS0000100507.1	43083.4	38929.5	42744.8	41129	41903.4	41172.1	44811.2	45171.8	44736.1	44804.7	43274.1	44984	43062	0.0458704	AAW27320.1	SJCHGC06322 protein [Schistosoma japonicum]	0	1	-	-	F:nucleotide binding; F:RNA binding	K13126	-	Coil (COILS); IPR000504 (SMART); IPR002004 (PFAM); IPR006515 (TIGRFAM); IPR002004 (G3DSA:1.10.1900.GENE3D); IPR012677 (G3DSA:3.30.70.GENE3D); IPR000504 (PFAM); PTHR24011:SF45 (PANTHER); PTHR24011 (PANTHER); IPR002004 (PROSITE_PROFILES); IPR000504 (PROSITE_PROFILES); SSF54928 (SUPERFAMILY); IPR002004 (SUPERFAMILY)	NP_002559.2	polyadenylate-binding protein 1 [Bos taurus]	0.94	0	0.47	3PTH	-
CNUS0000100560.1	15011.4	15021.5	16512.1	14751.3	14808.1	15127.4	14814.4	15146	15478.3	15045.1	15768.8	14654.3	15178.2	0.034509	CAX75683.1	NADH dehydrogenase (ubiquinone) 1 beta subcomplex 10 [Schistosoma japonicum]	7.8e-136	0.99	-	-	-	K03966	-	IPR019377 (PFAM); PTHR13094:SF1 (PANTHER); PTHR13094 (PANTHER)	NP_004539.1	NADH dehydrogenase [ubiquinone] 1 beta subcomplex subunit 10 [Homo sapiens]	0.63	6e-10	0.31	---NA---	-
CNUS0000100562.1	17170.4	17780.7	16322	20694.4	19344.8	19289.3	16627.8	17732.9	19823	17907.2	17609.1	18320.5	18218.5	0.0726136	CAX71282.1	Immunoglobulin-like domain-containing protein [Schistosoma japonicum]	3.3e-166	0.95	Yes	Yes	-	-	-	IPR013783 (G3DSA:2.60.40.GENE3D); IPR013783 (G3DSA:2.60.40.GENE3D); PTHR10075 (PANTHER); PTHR10075:SF8 (PANTHER); NON_CYTOPLASMIC_DOMAIN (PHOBIUS); SIGNAL_PEPTIDE (PHOBIUS); SIGNAL_PEPTIDE_N_REGION (PHOBIUS); SIGNAL_PEPTIDE_H_REGION (PHOBIUS); TRANSMEMBRANE (PHOBIUS); CYTOPLASMIC_DOMAIN (PHOBIUS); SIGNAL_PEPTIDE_C_REGION (PHOBIUS); IPR007110 (PROSITE_PROFILES); SignalP-noTM (SIGNALP_EUK); SSF4872…	NP_940992.1	basigin isoform 3 [Homo sapiens]	0.48	1e-14	0.31	3QR2	-
CNUS0000100564.1	12923.1	13767.1	14680.4	13098.7	15070.9	13442.4	14556.4	13938	13538.4	14085.6	14300.9	14161.6	13963.6	0.0462179	AAX30655.1	SJCHGC06537 protein [Schistosoma japonicum]	4e-52	1	-	-	C:ribosome; F:structural constituent of ribosome; P:translation	K02971	-	IPR001931 (PIRSF); IPR001931 (PFAM); IPR001931 (PANTHER)	NP_001015.1	40S ribosomal protein S21 [Homo sapiens]	0.93	3e-29	0.58	3J3A	-
CNUS0000100576.1	12097.4	11490.2	11906.7	11206.8	11524.6	11160	11802.5	11442.9	11606	12504.4	12140.4	12175.5	11754.8	0.0356042	AAW26600.1	SJCHGC06283 protein [Schistosoma japonicum]	0	1	-	-	F:nucleic acid binding; F:ATP binding; F:ATP-dependent helicase activity	K13025	-	IPR014001 (SMART); IPR001650 (SMART); IPR027417 (G3DSA:3.40.50.GENE3D); IPR001650 (PFAM); IPR011545 (PFAM); PTHR24031:SF57 (PANTHER); PTHR24031 (PANTHER); IPR000629 (PROSITE_PATTERNS); IPR014001 (PROSITE_PROFILES); IPR014014 (PROSITE_PROFILES); IPR001650 (PROSITE_PROFILES); IPR027417 (SUPERFAMILY)	NP_055555.1	eukaryotic initiation factor 4A-III [Homo sapiens]	0.99	0	0.83	4C9B	-
CNUS0000100594.1	14604.3	13527.1	13642.7	13228.3	12836.7	13595.6	13006.6	13839	13664.3	12813	13146.8	13871.3	13481.3	0.0379495	CAX82675.1	protein KINase [Schistosoma japonicum]	0	0.99	-	-	P:protein phosphorylation; F:ATP binding; F:protein serine/threonine kinase activity	K08957	EC:2.7.11	IPR002290 (SMART); G3DSA:1.10.510.10 (GENE3D); G3DSA:3.30.200.20 (GENE3D); IPR000719 (PFAM); PTHR11909 (PANTHER); PTHR11909:SF84 (PANTHER); IPR017441 (PROSITE_PATTERNS); IPR008271 (PROSITE_PATTERNS); IPR000719 (PROSITE_PROFILES); IPR011009 (SUPERFAMILY)	NP_001883.4	casein kinase I isoform alpha isoform 2 [Homo sapiens]	0.83	1e-179	0.75	---NA---	-
CNUS0000100618.1	13510.4	14015.3	13038.3	13910.1	13635.4	14145	13601.6	13820.5	14311.6	13522.3	13360.1	14032.7	13741.9	0.0264609	AAW25490.1	unknown [Schistosoma japonicum]	2.6e-128	1	-	-	P:oxidation-reduction process; F:NADH dehydrogenase (ubiquinone) activity	K03952	EC:1.6.5.3	IPR016680 (PIRSF); PTHR13344:SF0 (PANTHER); PTHR13344 (PANTHER)	NP_055037.1	NADH dehydrogenase [ubiquinone] 1 alpha subcomplex subunit 8 [Homo sapiens]	0.84	2e-33	0.44	---NA---	-
CNUS0000100635.1	17610.9	19215.2	18557.1	17877.4	18384.6	18220.6	18994.9	18763.3	18515.8	18879.2	19593	19145.2	18646.4	0.0306634	CAX76810.1	putative small nuclear ribonucleoprotein Sm D2 [Schistosoma japonicum]	2e-65	1	-	-	-	K11096	-	IPR006649 (SMART); IPR001163 (PFAM); G3DSA:2.30.30.100 (GENE3D); IPR027248 (PANTHER); IPR010920 (SUPERFAMILY)	NP_004588.1	small nuclear ribonucleoprotein Sm D2 isoform 1 [Homo sapiens]	0.9	1e-44	0.79	1VU2	-
CNUS0000100638.1	15343.8	14983.7	16682.3	15854.6	17048.8	16840.6	16495.6	16801.4	16315.7	15495.2	17310.7	16421.5	16299.5	0.0446204	AAW25350.1	SJCHGC06702 protein [Schistosoma japonicum]	4.6e-97	1	-	-	P:protein folding; P:protein peptidyl-prolyl isomerization; F:peptidyl-prolyl cis-trans isomerase activity	K09578	EC:5.2.1.8	G3DSA:3.10.50.40 (GENE3D); IPR000297 (PFAM); G3DSA:2.20.70.10 (GENE3D); IPR001202 (PFAM); PTHR10657 (PANTHER); IPR001202 (PROSITE_PROFILES); IPR000297 (PROSITE_PROFILES); SSF54534 (SUPERFAMILY); IPR001202 (SUPERFAMILY)	NP_006212.1	peptidyl-prolyl cis-trans isomerase NIMA-interacting 1 [Homo sapiens]	0.96	1e-58	0.59	3WH0	-
CNUS0000100667.1	12375.6	10968.3	11345.7	11813	11159.6	11865.6	11240.9	12154.5	11370.9	11302.1	9622.72	11533.1	11396	0.0612962	CAX74531.1	Eukaryotic translation initiation factor 3 subunit 6-interacting protein [Schistosoma japonicum]	0	0.91	-	-	-	K15029	-	IPR019382 (PFAM); IPR019382 (PANTHER); IPR019382 (HAMAP)	NP_057175.1	eukaryotic translation initiation factor 3 subunit L isoform 1 [Homo sapiens]	0.91	4e-147	0.45	---NA---	-
CNUS0000100677.1	18313.6	18166.2	17857.4	18398.2	18617.1	18039.1	19220.9	18984.6	19987.2	21397.1	20429	20510	19160	0.0603109	AAW26537.1	SJCHGC05331 protein [Schistosoma japonicum]	2.4e-145	1	-	-	-	K12795	-	IPR008978 (G3DSA:2.60.40.GENE3D); IPR007699 (PFAM); IPR007052 (PFAM); PTHR22904 (PANTHER); IPR007699 (PROSITE_PROFILES); IPR007052 (PROSITE_PROFILES); IPR008978 (SUPERFAMILY)	NP_006695.1	suppressor of G2 allele of SKP1 homolog isoform SGT1A [Homo sapiens]	0.96	2e-48	0.44	1RL1	-
CNUS0000100680.1	12625.9	11623	11855.6	11849.4	11790.6	12002.6	12063.8	11834	12665	12306.3	11845.9	11730	12016	0.0284163	CAX69802.1	dihydropyrimidinase-like 2 [Schistosoma japonicum]	0	1	-	-	-	K07528	-	IPR011059 (G3DSA:2.30.40.GENE3D); IPR011778 (TIGRFAM); IPR006680 (PFAM); IPR011059 (G3DSA:2.30.40.GENE3D); G3DSA:3.20.20.140 (GENE3D); PTHR11647 (PANTHER); PTHR11647:SF1 (PANTHER); IPR011059 (SUPERFAMILY); SSF51556 (SUPERFAMILY); IPR011059 (SUPERFAMILY)	NP_001377.1	dihydropyrimidinase-related protein 2 isoform 2 [Homo sapiens]	0.96	0	0.49	2VM8	-
CNUS0000100695.1	12423.4	12786	12075	10949.6	12435	12314.8	12097	11928.5	12144.3	12817.1	12474.4	12702.2	12262.3	0.0410722	AAW24998.1	SJCHGC06347 protein [Schistosoma japonicum]	0	1	-	-	-	K17607	-	IPR007303 (PFAM); PTHR21021 (PANTHER)	NP_690866.1	TIP41-like protein isoform 1 [Homo sapiens]	0.94	1e-32	0.35	---NA---	-
CNUS0000100732.1	30690.2	27904	28842.1	26773.7	28720.6	28836.7	29877.1	28238.3	29332.6	31740.5	29877.8	31022.9	29321.4	0.0479432	CAX76820.1	calreticulin [Schistosoma japonicum]	0	1	Yes	-	-	K08057	-	IPR001580 (PRINTS); IPR009169 (PIRSF); IPR009033 (G3DSA:2.10.250.GENE3D); IPR001580 (PFAM); IPR013320 (G3DSA:2.60.120.GENE3D); IPR001580 (PANTHER); IPR018124 (PROSITE_PATTERNS); IPR018124 (PROSITE_PATTERNS); IPR018124 (PROSITE_PATTERNS); IPR018124 (PROSITE_PATTERNS); SIGNAL_PEPTIDE (PHOBIUS); NON_CYTOPLASMIC_DOMAIN (PHOBIUS); SIGNAL_PEPTIDE_H_REGION (PHOBIUS); SIGNAL_PEPTIDE_N_REGION (PHOBIUS); S…	NP_004334.1	calreticulin precursor [Homo sapiens]	0.82	2e-126	0.57	3POW	-
CNUS0000100780.1	18267.4	19031.5	18265.1	18430.5	17979.4	18817.6	19123.8	19113.9	18717.8	16895.7	17949.7	16782.1	18281.2	0.0431192	AAP73468.1	ubiquinol-cytochrome C reductase complex protein, partial [Schistosoma japonicum]	7.9e-39	1	-	-	P:mitochondrial electron transport, ubiquinol to cytochrome c; F:ubiquinol-cytochrome-c reductase activity	K00416	EC:1.10.2.2	IPR023184 (PFAM); IPR023184 (G3DSA:1.10.287.GENE3D); IPR003422 (PANTHER); IPR023184 (SUPERFAMILY)	NP_005995.2	cytochrome b-c1 complex subunit 6, mitochondrial isoform 1 precursor	0.85	4e-07	0.41	---NA---	-
CNUS0000100821.1	18949.4	19545.3	19075.2	18464.8	19059	18382.9	18669.8	19483.1	19212.5	19681.8	19030.8	20221.6	19148	0.0275408	AAP06061.1	SJCHGC01675 protein [Schistosoma japonicum]	2e-99	1	-	-	F:ubiquitin-protein ligase activity; P:protein ubiquitination	K10573	EC:6.3.2.19	SM00212 (SMART); IPR000608 (PFAM); IPR016135 (G3DSA:3.10.110.GENE3D); PTHR24067:SF26 (PANTHER); PTHR24067 (PANTHER); IPR023313 (PROSITE_PATTERNS); IPR000608 (PROSITE_PROFILES); IPR016135 (SUPERFAMILY)	NP_003327.2	ubiquitin-conjugating enzyme E2 A isoform 1	0.96	3e-85	0.79	---NA---	-
CNUS0000100825.1	22779.3	24082.4	22736.3	23097	23235.1	22568.4	24476.7	24495.6	23051.5	24720.8	23959	24377.1	23631.6	0.0336386	CAX70531.1	Salivary secreted ribonuclease [Schistosoma japonicum]	2.8e-47	1	-	Yes	-	-	-	IPR026770 (PANTHER); SIGNAL_PEPTIDE_C_REGION (PHOBIUS); CYTOPLASMIC_DOMAIN (PHOBIUS); SIGNAL_PEPTIDE (PHOBIUS); SIGNAL_PEPTIDE_N_REGION (PHOBIUS); SIGNAL_PEPTIDE_H_REGION (PHOBIUS); TRANSMEMBRANE (PHOBIUS); NON_CYTOPLASMIC_DOMAIN (PHOBIUS); TMhelix (TMHMM); TMhelix (TMHMM)	EAW90276.1	hCG32827, isoform CRA_b [Homo sapiens]	0.93	5e-17	0.39	---NA---	-
CNUS0000100836.1	13586.8	14854.1	14156.8	14431.9	14647.7	14610.4	15292.9	15183.7	14542.2	13080.2	14809.9	13789	14415.5	0.0455628	AAX24328.2	SJCHGC05542 protein [Schistosoma japonicum]	3e-88	1	-	-	-	-	-	no IPS match	---NA---	---NA---	-	-	-	---NA---	Schistosoma
CNUS0000100838.1	13921.2	14106.4	13858.2	13766.6	14860.2	14245	15200.9	13758.5	13860.8	15887.4	15949.7	15183.6	14549.9	0.0569335	AAW26962.1	SJCHGC01808 protein [Schistosoma japonicum]	2.7e-90	1	-	-	-	-	-	IPR000626 (SMART); G3DSA:3.10.20.90 (GENE3D); IPR000626 (PFAM); IPR000626 (PROSITE_PROFILES); IPR029071 (SUPERFAMILY)	---NA---	---NA---	-	-	-	---NA---	-
CNUS0000100882.1	15670.8	14892.1	14626	14987.6	16405.6	14621.4	15244.6	14046.9	14608.1	12874.1	14128.1	13028.3	14594.5	0.068632	AAW26272.1	SJCHGC04312 protein [Schistosoma japonicum]	9.9e-78	1	-	-	P:protein folding; C:prefoldin complex; F:unfolded protein binding	K09548	-	IPR009053 (G3DSA:1.10.287.GENE3D); IPR002777 (PFAM); PTHR20903 (PANTHER); IPR009053 (SUPERFAMILY)	---NA---	---NA---	-	-	-	---NA---	-
CNUS0000100886.1	11803.2	10940.9	11026.5	11775.2	13978.6	12796.5	13540.4	13833.8	12847.5	13069.7	12500.9	12976.3	12590.8	0.080576	GAA52628.1	hypothetical protein CLF_108476 [Clonorchis sinensis]	2.2e-20	0.66	Yes	-	-	-	-	IPR021712 (PFAM); NON_CYTOPLASMIC_DOMAIN (PHOBIUS); SIGNAL_PEPTIDE_N_REGION (PHOBIUS); SIGNAL_PEPTIDE_H_REGION (PHOBIUS); SIGNAL_PEPTIDE_C_REGION (PHOBIUS); SIGNAL_PEPTIDE (PHOBIUS); SignalP-noTM (SIGNALP_EUK)	---NA---	---NA---	-	-	-	---NA---	Platyhelminthes
CNUS0000100915.1	18607.1	20069.3	18572	19107.1	19641.1	20240.7	20113.7	19170.9	19033.8	20822.1	20062.6	19553.9	19582.9	0.0357556	AAX30120.1	putative RNA polymerase subunit [Schistosoma japonicum]	5.1e-41	1	-	-	F:DNA-directed RNA polymerase activity; P:transcription, DNA-dependent; F:DNA binding; F:zinc ion binding	K03007	EC:2.7.7.6	IPR000268 (PIRSF); IPR009057 (G3DSA:1.10.10.GENE3D); IPR000268 (PFAM); PTHR23413 (PANTHER); PTHR23413:SF8 (PANTHER); IPR020789 (PROSITE_PATTERNS); IPR000268 (PRODOM); IPR000268 (HAMAP); IPR023580 (SUPERFAMILY)	NP_066951.1	DNA-directed RNA polymerases I, II, and III subunit RPABC5 [Homo sapiens]	0.98	4e-38	0.82	---NA---	-
CNUS0000100934.1	28444.9	27162.3	28570.9	27905.2	29175.7	30258	29375.6	29376.1	28617	30625.3	30181.4	29342.2	29086.2	0.0346542	Q5DA90.1	RSSA_SCHJARecName: Full=40S ribosomal protein SA	0	1	-	-	F:structural constituent of ribosome; C:cytosolic small ribosomal subunit; P:translation; P:ribosomal small subunit assembly	K02998	-	IPR001865 (PRINTS); G3DSA:3.40.50.10490 (GENE3D); IPR001865 (PFAM); IPR005707 (TIGRFAM); IPR005707 (PANTHER); IPR018130 (PROSITE_PATTERNS); IPR027498 (HAMAP); IPR023591 (SUPERFAMILY)	NP_002286.2	40S ribosomal protein SA isoform 1 [Homo sapiens]	0.75	1e-87	0.59	3J3A	-
CNUS0000100945.1	21014.8	19988.7	20379.9	20978.9	21798.1	20875.3	22431.7	23300.7	22954.5	27411.4	23414.3	24910.8	22454.9	0.0949947	CAX76548.1	Survival of motor neuron-related-splicing factor 30 [Schistosoma japonicum]	1.6e-85	0.99	-	-	-	K12839	-	IPR002999 (SMART); IPR010304 (PFAM); G3DSA:2.30.30.140 (GENE3D); PTHR12664:SF2 (PANTHER); PTHR12664 (PANTHER); IPR002999 (PROSITE_PROFILES); SSF63748 (SUPERFAMILY)	NP_005862.1	survival of motor neuron-related-splicing factor 30 [Homo sapiens]	0.95	5e-40	0.4	4A4H	-
CNUS0000100946.1	9097.85	10111.3	9640.71	9111.86	10386.7	10307.8	9877.06	10374.2	9691.37	11174.4	10483.5	10439.6	10058	0.0599885	AAW24809.1	SJCHGC07485 protein [Schistosoma japonicum]	2.6e-72	1	-	-	-	K12834	-	IPR005345 (PIRSF); IPR005345 (PFAM); IPR005345 (PANTHER)	NP_116147.1	PHD finger-like domain-containing protein 5A [Homo sapiens]	0.99	2e-70	0.95	---NA---	-
CNUS0000100975.1	10801.4	9391.31	10668.8	9867.96	9920.18	9930.74	10626.1	10243.1	10330.8	9293.22	10011.2	10114.2	10099.9	0.0466513	AAW24610.1	SJCHGC06700 protein [Schistosoma japonicum]	9.4e-156	0.93	-	-	F:inositol-1,4,5-trisphosphate 3-kinase activity	K00911	EC:2.7.1.127	IPR005522 (PFAM); IPR005522 (PANTHER); PTHR12400:SF44 (PANTHER); SSF56104 (SUPERFAMILY)	NP_002212.3	inositol-trisphosphate 3-kinase B [Homo sapiens]	0.96	6e-84	0.46	---NA---	-
CNUS0000101012.1	21099.7	20897.3	21103.6	19813.2	21723	21137.8	20062.9	20248.4	20491.9	22410.2	22240	21011.7	21020	0.0385005	AAW26998.1	SJCHGC00575 protein [Schistosoma japonicum]	2e-100	1	-	-	C:ribosome; F:structural constituent of ribosome; P:translation	K02949	-	IPR000266 (PRINTS); IPR000266 (PFAM); IPR012340 (G3DSA:2.40.50.GENE3D); IPR028333 (TIGRFAM); IPR000266 (PANTHER); IPR019979 (PROSITE_PATTERNS); IPR000266 (PRODOM); IPR000266 (HAMAP); IPR012340 (SUPERFAMILY)	NP_001006.1	40S ribosomal protein S11 [Homo sapiens]	1	9e-73	0.71	3J3A	-
CNUS0000101024.1	10016.6	10532.8	10272.4	9834.97	10061	10148	9480.64	9689.18	9231.9	10477.8	10813.5	10534.5	10091.1	0.046708	CCD58985.1	hypothetical protein Smp_155630.2 [Schistosoma mansoni]	8.2e-71	0.88	-	-	-	-	-	Coil (COILS); IPR029135 (PFAM)	---NA---	---NA---	-	-	-	---NA---	Platyhelminthes
CNUS0000101028.1	16598.5	16914.3	16453.5	17189.4	18240.3	17871.7	15856.4	16068.8	15619.6	16623.3	15851.1	15628.5	16576.3	0.0516721	AAW25443.1	SJCHGC04604 protein [Schistosoma japonicum]	1.4e-70	1	-	-	-	-	-	IPR018737 (PFAM); IPR018737 (PANTHER)	NP_001019845.1	protein lin-52 homolog [Mus musculus]	0.91	2e-35	0.56	---NA---	-
CNUS0000101060.1	17989.4	19007.8	18157.5	17685.2	18291.7	17424.4	18853.4	17475.7	18101	16407.9	18108.7	17428.6	17910.9	0.0389279	CAX75028.1	proteasome (prosome macropain) subunit alpha type 4 [Schistosoma japonicum]	9.2e-164	1	-	-	-	K02728	-	IPR029055 (G3DSA:3.60.20.GENE3D); IPR001353 (PFAM); PTHR11599:SF13 (PANTHER); PTHR11599 (PANTHER); IPR016050 (PROSITE_PATTERNS); IPR023332 (PROSITE_PROFILES); IPR029055 (SUPERFAMILY)	NP_002780.1	proteasome subunit alpha type-4 isoform 1 [Homo sapiens]	0.95	1e-121	0.68	---NA---	-
CNUS0000101068.1	14356.5	14786	14760.4	14287.5	14875.2	14269.9	14882.8	14623.3	14130	13856.7	14023.9	14226.1	14423.2	0.0243116	AAW25234.1	SJCHGC02313 protein [Schistosoma japonicum]	2.9e-152	0.98	-	-	P:ribosome biogenesis	K14574	-	IPR018978 (PFAM); IPR002140 (TIGRFAM); IPR019783 (PFAM); IPR019783 (G3DSA:3.30.1250.GENE3D); PTHR10927:SF1 (PANTHER); IPR002140 (PANTHER); IPR019783 (SUPERFAMILY); SSF109728 (SUPERFAMILY)	NP_057122.2	ribosome maturation protein SBDS [Homo sapiens]	0.75	6e-68	0.45	2L9N	-
CNUS0000101076.1	17947.5	17987.9	17159.5	17590.7	18329.6	19292.9	18342.9	17778.4	17306.9	17995.6	18449.8	17857.1	18003.2	0.0314519	CAX69937.1	Putative OPA3-like protein CG13603 [Schistosoma japonicum]	6.8e-93	1	-	Yes	-	-	-	IPR010754 (PFAM); PTHR12499:SF0 (PANTHER); IPR010754 (PANTHER); CYTOPLASMIC_DOMAIN (PHOBIUS); TRANSMEMBRANE (PHOBIUS); NON_CYTOPLASMIC_DOMAIN (PHOBIUS); TMhelix (TMHMM)	NP_001017989.2	optic atrophy 3 protein isoform a [Homo sapiens]	0.94	3e-32	0.41	---NA---	-
CNUS0000101090.1	12627.7	12678.1	12684.2	12891.5	11763.8	12560.7	12333.1	11661.2	12223.8	11829.2	12312.1	12171.2	12311.4	0.0324441	CAX69806.1	Nanos homolog 1 [Schistosoma japonicum]	2.2e-136	0.85	-	-	-	-	-	IPR024161 (PFAM); PTHR12887:SF1 (PANTHER); IPR008705 (PANTHER); IPR024161 (PROSITE_PROFILES)	NP_955631.1	nanos homolog 1 [Homo sapiens]	0.27	3e-16	0.56	4CQO	-
CNUS0000101094.1	12280.2	11100.7	11809.4	12014.9	11885.5	12459.5	11066.6	12468.3	12167	12404.7	12039.7	12292.5	11999.1	0.0398685	CCD59077.1	hypothetical protein Smp_159940 [Schistosoma mansoni]	3.6e-116	0.72	-	-	-	K13206	-	Coil (COILS); IPR018612 (PFAM); PTHR31938:SF2 (PANTHER); PTHR31938 (PANTHER)	NP_115517.1	nuclear speckle splicing regulatory protein 1 isoform 1 [Homo sapiens]	0.54	3e-19	0.35	---NA---	-
CNUS0000101121.1	22399.3	22606	22513.3	22624.7	23046.4	21656.8	24057.7	23234.1	23795.3	21671	22781.1	22204.5	22715.8	0.0324699	CAX75723.1	Ubiquitin C-terminal hydrolase [Schistosoma japonicum]	0	1	-	-	-	K05610	-	Coil (COILS); IPR001578 (PRINTS); IPR017390 (PIRSF); IPR001578 (PFAM); IPR001578 (G3DSA:3.40.532.GENE3D); IPR001578 (PANTHER); PTHR10589:SF16 (PANTHER); SSF54001 (SUPERFAMILY)	NP_057068.1	ubiquitin carboxyl-terminal hydrolase isozyme L5 isoform 1 [Homo sapiens]	0.93	1e-97	0.48	---NA---	-
CNUS0000101126.1	21361.5	22629.3	20000.2	21346.8	24514.7	21441.6	21122.6	20737.7	20438.3	18933.7	20109.2	19994.9	21052.5	0.0685244	AAW26228.1	SJCHGC02662 protein [Schistosoma japonicum]	5.4e-94	1	-	-	P:SRP-dependent cotranslational protein targeting to membrane; C:signal recognition particle; F:7S RNA binding	K03105	-	IPR002778 (G3DSA:3.30.56.GENE3D); IPR002778 (PFAM); PTHR17453:SF0 (PANTHER); IPR002778 (PANTHER); IPR002778 (SUPERFAMILY)	NP_003126.1	signal recognition particle 19 kDa protein isoform 1 [Homo sapiens]	0.83	3e-22	0.36	4P3E	-
CNUS0000101131.1	13740.1	13034.9	13238.8	13186.4	13826.6	12709.9	13364.3	14194.7	14127	12699.6	12969.8	12817.3	13325.8	0.0397689	AAW26154.1	SJCHGC03174 protein [Schistosoma japonicum]	1.1e-72	0.98	-	-	-	-	-	no IPS match	---NA---	---NA---	-	-	-	---NA---	Schistosoma
CNUS0000101133.1	19107.9	17405.1	18345.9	16856.8	17148.6	17532.5	18140.9	16911.7	18446.8	17126.4	17084	17082.8	17599.1	0.0415093	AAW26675.1	SJCHGC02304 protein [Schistosoma japonicum]	0	0.99	Yes	-	-	K14001	-	IPR011989 (G3DSA:1.25.10.GENE3D); PTHR19316 (PANTHER); PTHR19316:SF6 (PANTHER); NON_CYTOPLASMIC_DOMAIN (PHOBIUS); SIGNAL_PEPTIDE_C_REGION (PHOBIUS); SIGNAL_PEPTIDE (PHOBIUS); SIGNAL_PEPTIDE_N_REGION (PHOBIUS); SIGNAL_PEPTIDE_H_REGION (PHOBIUS); SignalP-TM (SIGNALP_GRAM_POSITIVE); SignalP-noTM (SIGNALP_GRAM_NEGATIVE); SignalP-noTM (SIGNALP_EUK); IPR016024 (SUPERFAMILY)	NP_071909.1	nucleotide exchange factor SIL1 precursor [Homo sapiens]	0.87	2e-31	0.32	---NA---	-
CNUS0000101138.1	15482.6	17226.9	16568.6	16190	16866	16546.6	17095.9	18529.1	17351.3	20219.1	18970.8	19449	17541.3	0.081746	AAW26638.1	SJCHGC03725 protein [Schistosoma japonicum]	2.7e-79	1	-	-	F:DNA-directed RNA polymerase activity; P:transcription, DNA-dependent; F:nucleic acid binding; C:nucleus; F:zinc ion binding	K03019	EC:2.7.7.6	IPR012164 (PIRSF); IPR001222 (SMART); G3DSA:2.20.25.10 (GENE3D); IPR001222 (PFAM); PTHR11239:SF12 (PANTHER); PTHR11239 (PANTHER); IPR001222 (PROSITE_PATTERNS); IPR001222 (PROSITE_PROFILES); SSF57783 (SUPERFAMILY)	NP_057394.3	DNA-directed RNA polymerase III subunit RPC10 [Homo sapiens]	0.97	9e-18	0.37	---NA---	-
CNUS0000101168.1	21292.8	21974.3	20681.7	20365.6	22564.4	22083.5	21251.2	22166.6	21161.8	22156.8	20191.7	21375.4	21438.8	0.0356687	AAW25819.1	SJCHGC04946 protein [Schistosoma japonicum]	6.8e-76	1	-	-	F:hydrogen ion transmembrane transporter activity; C:mitochondrial proton-transporting ATP synthase complex, coupling factor F(o); P:ATP synthesis coupled proton transport; F:hydrolase activity	K02140	-	IPR016702 (PIRSF); IPR006808 (PFAM); PTHR12386 (PANTHER)	NP_006467.4	ATP synthase subunit g, mitochondrial [Homo sapiens]	0.83	3e-19	0.41	---NA---	-
CNUS0000101192.1	22229.3	22319.8	21934.6	21344.7	22910.8	23972.7	21753	20801.9	21526	21681	21053.7	20722.3	21854.1	0.0423105	AAW27035.1	SJCHGC06285 protein [Schistosoma japonicum]	1.4e-100	1	-	Yes	F:glutathione transferase activity	K00799	EC:2.5.1.18	IPR023352 (G3DSA:1.20.120.GENE3D); IPR001129 (PFAM); PTHR10250 (PANTHER); PTHR10250:SF15 (PANTHER); TRANSMEMBRANE (PHOBIUS); NON_CYTOPLASMIC_DOMAIN (PHOBIUS); NON_CYTOPLASMIC_DOMAIN (PHOBIUS); CYTOPLASMIC_DOMAIN (PHOBIUS); TRANSMEMBRANE (PHOBIUS); CYTOPLASMIC_DOMAIN (PHOBIUS); TRANSMEMBRANE (PHOBIUS); TRANSMEMBRANE (PHOBIUS); NON_CYTOPLASMIC_DOMAIN (PHOBIUS); SSF161084 (SUPERFAMILY); TMhelix (TMH…	NP_004519.1	microsomal glutathione S-transferase 3 [Homo sapiens]	0.81	3e-27	0.43	---NA---	-
CNUS0000101203.1	12294.7	11052.4	11390.6	13018.5	13106.2	12851.5	10452.8	12483.4	11360	11212.7	12160.8	11765.7	11929.1	0.0715771	CAX73890.1	hypothetical protein [Schistosoma japonicum]	1.1e-155	1	-	-	-	-	-	IPR018472 (PFAM); PTHR31761 (PANTHER); PTHR31761:SF1 (PANTHER)	---NA---	---NA---	-	-	-	---NA---	-
CNUS0000101251.1	11574.1	12088.8	11105	11573.1	10854.3	11488.6	11304.1	11200.1	11226.8	11770.2	11669.9	12234	11507.4	0.0348946	AAW24786.1	SJCHGC05978 protein [Schistosoma japonicum]	0	1	-	-	C:cytoplasm; C:proteasome core complex; C:nucleus; F:threonine-type endopeptidase activity; P:proteolysis involved in cellular protein catabolic process	K02737	EC:3.4.25	IPR000243 (PRINTS); IPR029055 (G3DSA:3.60.20.GENE3D); IPR001353 (PFAM); PTHR11599 (PANTHER); PTHR11599:SF3 (PANTHER); IPR016050 (PROSITE_PATTERNS); IPR023333 (PROSITE_PROFILES); IPR029055 (SUPERFAMILY)	NP_002788.1	proteasome subunit beta type-5 isoform 1 [Homo sapiens]	0.79	2e-103	0.7	---NA---	-
CNUS0000101254.1	24396.6	25041.1	23773.3	22942.3	24362.2	25388.3	21986.5	22551.8	22725	23678.4	23737.9	24262.8	23737.2	0.0433719	AAW25342.1	SJCHGC02792 protein [Schistosoma japonicum]	0	1	-	Yes	C:mitochondrial inner membrane; P:transmembrane transport; C:integral to membrane; F:transporter activity	K05863	-	IPR002113 (PRINTS); IPR002067 (PRINTS); IPR018108 (PFAM); IPR023395 (G3DSA:1.50.40.GENE3D); PTHR24089:SF31 (PANTHER); PTHR24089 (PANTHER); NON_CYTOPLASMIC_DOMAIN (PHOBIUS); TRANSMEMBRANE (PHOBIUS); CYTOPLASMIC_DOMAIN (PHOBIUS); TRANSMEMBRANE (PHOBIUS); CYTOPLASMIC_DOMAIN (PHOBIUS); IPR018108 (PROSITE_PROFILES); IPR023395 (SUPERFAMILY); TMhelix (TMHMM); TMhelix (TMHMM); TMhelix (TMHMM)	NP_001143.2	ADP/ATP translocase 2 [Homo sapiens]	0.92	5e-93	0.52	---NA---	-
CNUS0000101263.1	13708.8	13449.2	13298.8	14173.2	12787.9	13427	13822.8	14263	13854.7	14230.7	13695	14209.4	13743.4	0.0327518	CAX75048.1	Pre-mRNA cleavage complex II protein Clp1 [Schistosoma japonicum]	0	1	-	-	-	K14399	-	IPR027417 (G3DSA:3.40.50.GENE3D); IPR029007 (PFAM); IPR010655 (PFAM); PTHR12755 (PANTHER); PTHR12755:SF6 (PANTHER); IPR028606 (HAMAP); IPR027417 (SUPERFAMILY)	NP_006822.1	polyribonucleotide 5'-hydroxyl-kinase Clp1 isoform 1 [Homo sapiens]	0.95	9e-88	0.38	---NA---	-
CNUS0000101287.1	18246.4	18088.7	16891.5	18103.4	17073.1	18088.9	17467.4	18824.8	18596.8	18127.2	18240.4	18990.2	18061.6	0.0354284	AAV91323.1	succinate dehydrogenase iron-sulfur protein [Schistosoma japonicum]	0	1	-	-	P:tricarboxylic acid cycle; F:electron carrier activity; F:2 iron, 2 sulfur cluster binding; F:succinate dehydrogenase (ubiquinone) activity	K00235	EC:1.3.5.1	IPR025192 (PFAM); IPR012675 (G3DSA:3.10.20.GENE3D); PF13534 (PFAM); G3DSA:1.10.1060.10 (GENE3D); IPR004489 (TIGRFAM); PTHR11921:SF8 (PANTHER); PTHR11921 (PANTHER); IPR006058 (PROSITE_PATTERNS); IPR017900 (PROSITE_PATTERNS); IPR017896 (PROSITE_PROFILES); IPR001041 (PROSITE_PROFILES); IPR001041 (SUPERFAMILY); IPR009051 (SUPERFAMILY)	NP_002991.2	succinate dehydrogenase [ubiquinone] iron-sulfur subunit, mitochondrial precursor [Homo sapiens]	0.96	5e-144	0.72	---NA---	-
CNUS0000101292.1	9477.19	10464.2	9924.42	10195.8	10009.6	10555.6	9774.22	10275.6	9907.9	11102.5	10434.6	10349.7	10205.9	0.0417242	AAW26196.1	SJCHGC01589 protein [Schistosoma japonicum]	2.7e-85	1	-	-	-	-	-	no IPS match	---NA---	---NA---	-	-	-	---NA---	Platyhelminthes
CNUS0000101297.1	9927.42	10351.1	10001.8	9649.99	8635.37	10090.8	10769.6	10488.9	10732.8	10884.1	10447.8	10878.8	10238.2	0.0629105	CAX69813.1	mRNA export factor [Schistosoma japonicum]	0	0.92	-	-	-	K14298	-	IPR001680 (SMART); IPR015943 (G3DSA:2.130.10.GENE3D); IPR001680 (PFAM); PTHR10971:SF11 (PANTHER); PTHR10971 (PANTHER); IPR019775 (PROSITE_PATTERNS); IPR019775 (PROSITE_PATTERNS); IPR017986 (PROSITE_PROFILES); IPR001680 (PROSITE_PROFILES); IPR017986 (SUPERFAMILY)	NP_003601.1	mRNA export factor [Homo sapiens]	0.99	3e-153	0.58	4OWR	-
CNUS0000101303.1	10474.3	10345.9	10018.7	9080.39	9118.36	9896.8	10359.6	11122.6	10223.4	12108.1	11040.4	11377.6	10430.5	0.0848613	AAW26452.1	SJCHGC09394 protein [Schistosoma japonicum]	0	0.98	-	Yes	C:membrane; F:galactosylgalactosylxylosylprotein 3-beta-glucuronosyltransferase activity	K10158	EC:2.4.1.135	IPR005027 (PFAM); IPR029044 (G3DSA:3.90.550.GENE3D); IPR005027 (PANTHER); TRANSMEMBRANE (PHOBIUS); NON_CYTOPLASMIC_DOMAIN (PHOBIUS); CYTOPLASMIC_DOMAIN (PHOBIUS); IPR029044 (SUPERFAMILY); TMhelix (TMHMM)	NP_036332.2	galactosylgalactosylxylosylprotein 3-beta-glucuronosyltransferase 3 isoform 1 [Homo sapiens]	0.8	2e-62	0.43	3CU0	-
CNUS0000101313.1	12772.3	12919.8	12420.6	13042	12879	12978	11962.8	12177.2	12082.4	12672.4	12788.6	12442.9	12594.8	0.0293012	CAX76956.1	hypothetical protein [Schistosoma japonicum]	9.3e-50	1	-	Yes	-	-	-	IPR004204 (G3DSA:4.10.93.GENE3D); NON_CYTOPLASMIC_DOMAIN (PHOBIUS); CYTOPLASMIC_DOMAIN (PHOBIUS); TRANSMEMBRANE (PHOBIUS); TMhelix (TMHMM)	---NA---	---NA---	-	-	-	---NA---	Platyhelminthes
CNUS0000101325.1	13653.3	14961.3	15509.1	15796.5	15574.2	15794	16173	15981.8	13399.2	13225.7	14707.1	12514.5	14774.1	0.0850572	CAX76622.1	hypothetical protein [Schistosoma japonicum]	9.8e-50	1	-	Yes	-	-	-	IPR004202 (G3DSA:4.10.49.GENE3D); TRANSMEMBRANE (PHOBIUS); TRANSMEMBRANE (PHOBIUS); CYTOPLASMIC_DOMAIN (PHOBIUS); CYTOPLASMIC_DOMAIN (PHOBIUS); NON_CYTOPLASMIC_DOMAIN (PHOBIUS); TMhelix (TMHMM)	---NA---	---NA---	-	-	-	---NA---	Schistosoma
CNUS0000101334.1	19628.2	21148.8	19305.9	20091.1	19789	19832.2	18703.9	18462.3	20383.6	20823.8	20704.2	20945.5	19984.9	0.0434072	CAX76707.1	Histone H2A [Schistosoma japonicum]	5.7e-50	1	-	-	C:nucleosome; F:DNA binding; P:nucleosome assembly; C:nucleus; F:protein heterodimerization activity	K11251	-	IPR002119 (PRINTS); IPR002119 (SMART); IPR009072 (G3DSA:1.10.20.GENE3D); IPR007125 (PFAM); PTHR23430:SF19 (PANTHER); PTHR23430 (PANTHER); IPR002119 (PROSITE_PATTERNS); IPR009072 (SUPERFAMILY)	NP_808760.1	histone H2A.J [Homo sapiens]	0.82	5e-49	0.94	4EDU	-
CNUS0000101344.1	24961.6	24494.8	21586.3	21739.5	23679.8	23757.4	22911.2	24015.2	25902.5	25908.1	24524.2	26700.5	24181.8	0.0658409	AAW27136.1	SJCHGC02213 protein [Schistosoma japonicum]	4e-67	0.95	-	-	-	-	-	Coil (COILS)	---NA---	---NA---	-	-	-	---NA---	Schistosoma
CNUS0000101346.1	14076.8	11986.6	13628.1	13550.1	12077.5	12972.6	14833.2	14782.7	14963	13736.3	13417.5	13646.7	13639.3	0.0711462	CAX74569.1	WD repeat protein 53 [Schistosoma japonicum]	0	1	-	-	-	-	-	IPR001680 (SMART); IPR001680 (PFAM); IPR015943 (G3DSA:2.130.10.GENE3D); PTHR22847:SF354 (PANTHER); PTHR22847 (PANTHER); IPR017986 (PROSITE_PROFILES); IPR001680 (PROSITE_PROFILES); IPR017986 (SUPERFAMILY)	NP_872433.1	WD repeat-containing protein 53 [Homo sapiens]	0.65	1e-24	0.38	---NA---	-
CNUS0000101370.1	14185.9	14670.3	14279.4	14112.5	13929.2	15360.3	13673.9	14015.9	12855.9	13913.1	14112.9	13914.2	14085.3	0.0416505	CAX69688.1	lethal (3) neo18 [Schistosoma japonicum]	1.8e-147	0.99	-	Yes	-	K03961	-	IPR019173 (PFAM); IPR019173 (PANTHER); CYTOPLASMIC_DOMAIN (PHOBIUS); TRANSMEMBRANE (PHOBIUS); NON_CYTOPLASMIC_DOMAIN (PHOBIUS); TMhelix (TMHMM)	NP_002483.1	NADH dehydrogenase [ubiquinone] 1 beta subcomplex subunit 5, mitochondrial isoform 1 precursor [Homo sapiens]	0.7	2e-20	0.37	---NA---	-
CNUS0000101371.1	26526	25021	26146.1	25589.7	25931.7	26373.4	25783.7	26276.3	25626.9	26249.4	26794.8	26118.1	26036.4	0.0183953	AAW25129.1	SJCHGC06668 protein [Schistosoma japonicum]	3.1e-53	1	-	-	P:proton transport; C:vacuolar proton-transporting V-type ATPase complex; F:hydrolase activity, acting on acid anhydrides, catalyzing transmembrane movement of substances	K02152	-	Coil (COILS); Coil (COILS); IPR005124 (TIGRFAM); PF03179 (PFAM); IPR005124 (PANTHER)	NP_004879.1	V-type proton ATPase subunit G 1 [Homo sapiens]	0.97	4e-26	0.47	---NA---	-
CNUS0000101396.1	12114.6	12907.6	12009.7	12286.5	12289.2	12494.9	11062	12166.4	12014.8	11054.8	12479.5	12037.4	12076.5	0.0447317	CAX75732.1	tRNA 2'-phosphotransferase 1 [Schistosoma japonicum]	1.8e-75	1	-	-	-	K10669	-	IPR002745 (PFAM); PTHR12684 (PANTHER); PTHR12684:SF2 (PANTHER); SSF56399 (SUPERFAMILY)	NP_001028850.2	tRNA 2'-phosphotransferase 1 isoform 1 [Homo sapiens]	0.66	6e-48	0.41	---NA---	-
CNUS0000101409.1	22712.4	22858.2	23452.9	23563.6	22644.8	23246.8	21634	21597.1	23365.7	22868.6	23796.8	23384.7	22927.1	0.0308891	CAX75406.1	NADH dehydrogenase (ubiquinone) Fe-S protein 8 [Schistosoma japonicum]	2.7e-150	1	-	-	-	K03941	-	IPR001450 (PFAM); IPR010226 (TIGRFAM); G3DSA:1.10.1060.10 (GENE3D); PTHR10849 (PANTHER); IPR017900 (PROSITE_PATTERNS); IPR010226 (HAMAP); IPR017896 (PROSITE_PROFILES); SSF54862 (SUPERFAMILY)	NP_002487.1	NADH dehydrogenase [ubiquinone] iron-sulfur protein 8, mitochondrial precursor [Homo sapiens]	0.91	2e-98	0.72	---NA---	-
CNUS0000101414.1	24507.4	23575.1	24390.5	22223.6	22396.9	21916.5	22266.2	23223.7	23471.1	23235.3	21661	22920.9	22982.4	0.0400908	CBX2437	TPA: transposase [Schistosoma japonicum]	0	0.99	-	-	-	K17604	-	IPR007527 (PFAM); IPR018289 (PFAM); PTHR31569 (PANTHER); IPR007527 (PROSITE_PROFILES)	---NA---	---NA---	-	-	-	---NA---	-
CNUS0000101424.1	13313.8	13892.9	12935.9	13705.3	13423	13399.9	12899.5	13305.1	12871.4	12993.1	13996.1	13473.8	13350.8	0.0285288	AAW27166.1	SJCHGC09481 protein [Schistosoma japonicum]	4.5e-80	1	-	-	F:DNA binding; P:regulation of transcription, DNA-dependent	-	-	IPR011129 (SMART); IPR002059 (PFAM); IPR012340 (G3DSA:2.40.50.GENE3D); PTHR12962 (PANTHER); IPR012340 (SUPERFAMILY)	NP_001035941.1	calcium-regulated heat stable protein 1 [Homo sapiens]	0.96	7e-31	0.51	3AQQ	-
CNUS0000101426.1	15145.3	15361.6	14648.7	14910.1	15559.6	15442.9	14904.8	15383.6	14931.1	15507.8	14968.4	16589.2	15279.4	0.0330266	CAX73603.1	20S proteasome subunit alpha 8 [Schistosoma japonicum]	0	1	-	-	-	K02731	-	Coil (COILS); IPR000426 (SMART); IPR000426 (PFAM); IPR001353 (PFAM); IPR029055 (G3DSA:3.60.20.GENE3D); PTHR11599:SF15 (PANTHER); PTHR11599 (PANTHER); IPR000426 (PROSITE_PATTERNS); IPR023332 (PROSITE_PROFILES); IPR029055 (SUPERFAMILY)	NP_002783.1	proteasome subunit alpha type-7 [Homo sapiens]	0.89	9e-114	0.68	---NA---	-
CNUS0000101450.1	12213.8	12752.9	12606.4	12785.8	12225.2	12429.4	13283.6	12771.8	13140.7	12988.7	12865.8	12816.4	12740	0.025915	CAX74231.1	Pre-mRNA-splicing factor cwc15 [Schistosoma japonicum]	1.2e-142	0.99	-	-	-	K12863	-	Coil (COILS); IPR006973 (PFAM); IPR006973 (PANTHER)	NP_057487.2	spliceosome-associated protein CWC15 homolog [Homo sapiens]	1	3e-57	0.47	---NA---	-
CNUS0000101461.1	10133.4	10913.4	10216.7	10473.8	10802.6	10972.3	10274.7	10296	10130	9271.41	10565.7	9812.18	10321.9	0.0465196	AAW24949.1	unknown [Schistosoma japonicum]	7e-147	1	-	-	-	K12184	-	IPR007143 (PIRSF); IPR007143 (PFAM); IPR007143 (PANTHER); IPR017898 (PROSITE_PROFILES); IPR017899 (PROSITE_PROFILES); SSF140111 (SUPERFAMILY); SSF140427 (SUPERFAMILY)	NP_057292.1	vacuolar protein sorting-associated protein 28 homolog isoform 1 [Homo sapiens]	0.97	8e-107	0.71	---NA---	-
CNUS0000101470.1	10748.1	10855.9	11471.7	11879.6	10260.7	11675.9	12189.8	10767.4	10394.7	10661.7	11749.7	11062.1	11143.1	0.0564627	CCD58145.1	unnamed protein product [Schistosoma mansoni]	9.8e-172	0.72	-	-	-	-	-	PTHR21964 (PANTHER); PTHR21964:SF11 (PANTHER)	---NA---	---NA---	-	-	-	---NA---	Platyhelminthes
CNUS0000101472.1	13357	13330	13814.2	12896	12442	13848.5	13741.4	13965.5	14105.2	13847.8	14028.1	14200.9	13631.4	0.0388118	CAX70549.1	Mitochondrial deoxynucleotide carrier [Schistosoma japonicum]	0	1	-	-	-	K15108	-	IPR002067 (PRINTS); IPR023395 (G3DSA:1.50.40.GENE3D); IPR018108 (PFAM); PTHR24089 (PANTHER); PTHR24089:SF59 (PANTHER); IPR018108 (PROSITE_PROFILES); IPR023395 (SUPERFAMILY)	NP_068380.3	mitochondrial thiamine pyrophosphate carrier [Homo sapiens]	0.98	7e-78	0.42	---NA---	-
CNUS0000101494.1	10046.4	10376.3	10466.3	9164.89	10141.6	10240.9	9746.78	9979.09	9885.97	10905.8	10241.6	10140.7	10111.4	0.0417908	CCD81557.1	putative ribosomal RNA methyltransferase [Schistosoma mansoni]	4.6e-103	0.92	-	-	P:RNA methylation; P:rRNA processing; C:nucleus; F:methyltransferase activity	K14857	-	Coil (COILS); Coil (COILS); IPR012920 (PFAM); IPR015507 (PANTHER); IPR028589 (PTHR10920:PANTHER)	NP_060117.3	pre-rRNA processing protein FTSJ3 [Homo sapiens]	0.6	1e-12	0.36	---NA---	-
CNUS0000101510.1	26089.9	24218.8	24036.1	26395.8	22388.7	26783.1	27135.6	27054	26989.1	28351.1	25427.9	28172.5	26086.9	0.0680965	AAW26440.1	SJCHGC09401 protein [Schistosoma japonicum]	1.2e-73	1	Yes	-	F:nicotinate-nucleotide diphosphorylase (carboxylating) activity; P:NAD biosynthetic process	-	EC:2.4.2.19	SignalP-TM (SIGNALP_GRAM_POSITIVE)	EAW80014.1	quinolinate phosphoribosyltransferase (nicotinate-nucleotide pyrophosphorylase (carboxylating)) [Homo sapiens]	0.42	5e-20	0.34	3LAR	-
CNUS0000101564.1	19322.8	20429.9	19768.4	20773.9	21160.3	20554.6	20163.1	19678.1	19730.1	20267.4	19951.7	19702.2	20125.2	0.0264935	AAX30589.1	SJCHGC05342 protein [Schistosoma japonicum]	5e-60	1	-	-	-	K12160	-	IPR000626 (SMART); G3DSA:3.10.20.90 (GENE3D); IPR022617 (PFAM); PTHR10562 (PANTHER); IPR000626 (PROSITE_PROFILES); IPR029071 (SUPERFAMILY)	NP_008868.3	small ubiquitin-related modifier 2 isoform a precursor [Mus musculus]	1	9e-34	0.59	4NPN	-
CNUS0000101572.1	9912.36	10431.2	9938.6	10189.2	9950.65	9661.51	9736.36	9641.63	9467.33	10969.6	10631.2	11136.8	10138.9	0.0534574	CAX73380.1	HIRA interacting protein 5 [Schistosoma japonicum]	9.4e-167	0.99	-	-	-	-	-	IPR017065 (PIRSF); IPR014824 (SMART); IPR014824 (PFAM); IPR014824 (G3DSA:3.30.1370.GENE3D); IPR001075 (PFAM); PTHR11178:SF1 (PANTHER); PTHR11178 (PANTHER); IPR014824 (SUPERFAMILY); SSF117916 (SUPERFAMILY)	NP_056515.2	NFU1 iron-sulfur cluster scaffold homolog, mitochondrial isoform 1 [Homo sapiens]	0.82	2e-92	0.68	2M5O	-
CNUS0000101616.1	16298.3	15341.8	15092.2	14495.1	16429.1	15141.2	15695.1	15401.4	16166.7	15442.4	14928.7	15491.7	15493.7	0.0371889	AAW27708.1	SJCHGC05558 protein [Schistosoma japonicum]	2.3e-113	1	-	-	C:glycine cleavage complex; P:glycine decarboxylation via glycine cleavage system	K02437	-	IPR017453 (TIGRFAM); IPR002930 (PFAM); G3DSA:2.40.50.100 (GENE3D); IPR002930 (PANTHER); PTHR11715:SF3 (PANTHER); IPR003016 (PROSITE_PATTERNS); IPR002930 (HAMAP); IPR011053 (SUPERFAMILY)	NP_004474.2	glycine cleavage system H protein, mitochondrial precursor [Homo sapiens]	0.72	3e-33	0.43	---NA---	-
CNUS0000101619.1	10965.7	11018	11014.5	9129.97	10766.5	10743.6	10329.4	10481.1	11584.9	12076.7	10571.5	11379.4	10838.4	0.0673054	3KWQ	BChain B, Structural Characterization Of H3k56q Nucleosomes And Nucleo Arrays	1.3e-49	1	-	-	C:nucleosome; F:DNA binding; P:nucleosome assembly; C:nucleus; F:protein heterodimerization activity	K11254	-	IPR001951 (PRINTS); IPR001951 (SMART); IPR007125 (PFAM); IPR009072 (G3DSA:1.10.20.GENE3D); PTHR10484 (PANTHER); IPR019809 (PROSITE_PATTERNS); IPR009072 (SUPERFAMILY)	NP_003529.1	histone H4 [Homo sapiens]	0.78	1e-51	1	3WTP	-
CNUS0000101630.1	10671.8	11287.5	10968	11393	11752.9	11682.9	10372.6	12009.2	11261.7	10960.1	11192.8	11106.8	11221.6	0.0409293	CAX73577.1	Cystatin-B (Stefin-B) [Schistosoma japonicum]	2.7e-67	1	-	-	F:cysteine-type endopeptidase inhibitor activity; C:intracellular; P:proteolysis; P:negative regulation of endopeptidase activity; F:peptidase activity	K13907	-	IPR001713 (PRINTS); G3DSA:3.10.450.10 (GENE3D); IPR000010 (PFAM); PTHR11414 (PANTHER); IPR018073 (PROSITE_PATTERNS); SSF54403 (SUPERFAMILY)	NP_000091.1	cystatin-B [Homo sapiens]	0.98	3e-21	0.43	1STF	-
CNUS0000101645.1	27979.8	28238.7	29286.7	26385.5	27219.6	29004.3	27885.6	25319.7	27811.4	30455.9	28365.4	28016.5	27997.4	0.0473543	CAX71939.1	small subunit ribosomal protein S20e [Schistosoma japonicum]	3.2e-81	1	-	-	-	K02969	-	IPR001848 (PRINTS); IPR027486 (G3DSA:3.30.70.GENE3D); IPR005729 (TIGRFAM); IPR027486 (PFAM); IPR001848 (PANTHER); PTHR11700:SF8 (PANTHER); IPR018268 (PROSITE_PATTERNS); IPR001848 (HAMAP); IPR027486 (SUPERFAMILY)	NP_001014.1	40S ribosomal protein S20 isoform 2 [Homo sapiens]	0.8	9e-40	0.63	3J3A	-
CNUS0000101648.1	10395.9	10217.7	10878.9	11985.5	11328.3	11949.8	10571.2	10720.7	10211.7	9725.18	10614.5	9931.93	10710.9	0.0676049	CAX74237.1	Alkylated DNA repair protein alkB homolog 1 [Schistosoma japonicum]	0	1	Yes	-	-	K10765	-	Coil (COILS); IPR027450 (PFAM); IPR027450 (G3DSA:2.60.120.GENE3D); PTHR16557 (PANTHER); PTHR16557:SF2 (PANTHER); SIGNAL_PEPTIDE_N_REGION (PHOBIUS); SIGNAL_PEPTIDE_H_REGION (PHOBIUS); SIGNAL_PEPTIDE_C_REGION (PHOBIUS); SIGNAL_PEPTIDE (PHOBIUS); NON_CYTOPLASMIC_DOMAIN (PHOBIUS); IPR005123 (PROSITE_PROFILES); SignalP-noTM (SIGNALP_EUK); SignalP-noTM (SIGNALP_GRAM_NEGATIVE); SSF51197 (SUPERFAMILY)	NP_006011.2	alkylated DNA repair protein alkB homolog 1 [Homo sapiens]	0.77	3e-26	0.31	---NA---	-
CNUS0000101649.1	14611.8	16138.4	14900.6	15057.5	15765.7	15839.2	15933.7	15188.9	14739.1	14987.5	14877.4	14378.5	15201.5	0.037842	AAP06349.1	similar to GenBank Accession Number AF130115 PRO2783 in Homo sapiens [Schistosoma japonicum]	1.2e-101	1	-	-	P:regulation of TOR signaling cascade	K04370	-	IPR015019 (PFAM); G3DSA:3.30.450.30 (GENE3D); IPR015019 (PANTHER); SSF103196 (SUPERFAMILY)	NP_068805.1	ragulator complex protein LAMTOR3 isoform 1	0.79	6e-14	0.33	3CPT	-
CNUS0000101655.1	28318.1	25559.1	27772.7	26285.4	29352.2	27177.2	27163.5	26578	28601.2	28513.1	28161.6	28029.1	27625.9	0.039729	CAX72575.1	ribosomal protein L30 [Schistosoma japonicum]	2.2e-70	1	-	-	-	K02908	-	IPR004038 (PFAM); IPR029064 (G3DSA:3.30.1330.GENE3D); IPR000231 (PANTHER); PTHR11449:SF1 (PANTHER); IPR022991 (PROSITE_PATTERNS); IPR000231 (HAMAP); IPR029064 (SUPERFAMILY)	NP_000980.1	60S ribosomal protein L30 [Homo sapiens]	0.9	9e-50	0.68	3J3A	-
CNUS0000101700.1	25451.2	24767.5	24950.8	25238.3	25757.4	24145.3	24531	25770.6	24753.4	24011.8	23054.2	24660.3	24757.7	0.0314503	AAP06062.1	SJCHGC02568 protein [Schistosoma japonicum]	3.8e-106	1	-	-	P:protein folding; C:prefoldin complex; F:unfolded protein binding	K04797	-	Coil (COILS); IPR011599 (TIGRFAM); IPR004127 (PFAM); IPR009053 (G3DSA:1.10.287.GENE3D); PTHR12674:SF2 (PANTHER); PTHR12674 (PANTHER); IPR009053 (SUPERFAMILY)	NP_002615.2	prefoldin subunit 5 isoform alpha	0.98	2e-38	0.38	---NA---	-
CNUS0000101727.1	12596	12223.5	12725.6	11319.3	12297.2	12634.5	11888.2	12497.6	12028.4	11123.9	12243.8	12065.3	12136.9	0.0412203	GAA50566.1	aconitate hydratase 1 [Clonorchis sinensis]	0	0.91	-	-	F:aconitate hydratase activity; P:tricarboxylic acid cycle; F:4 iron, 4 sulfur cluster binding	K01681	EC:4.2.1.3	IPR001030 (PRINTS); IPR000573 (PFAM); IPR001030 (PFAM); IPR015932 (G3DSA:3.40.1060.GENE3D); IPR015931 (G3DSA:3.30.499.GENE3D); IPR006248 (TIGRFAM); IPR015931 (G3DSA:3.30.499.GENE3D); IPR015928 (G3DSA:3.20.19.GENE3D); IPR015937 (PANTHER); PTHR11670:SF30 (PANTHER); IPR018136 (PROSITE_PATTERNS); IPR018136 (PROSITE_PATTERNS); IPR001030 (SUPERFAMILY); IPR015928 (SUPERFAMILY)	NP_001089.1	aconitate hydratase, mitochondrial precursor [Homo sapiens]	0.91	0	0.7	---NA---	-
CNUS0000101745.1	11733.5	12485.6	11789	11744.9	12539.8	11649.1	11648.1	12112.6	11592.3	11525.7	12238	12160.7	11934.9	0.0297874	AAW26508.1	SJCHGC04493 protein [Schistosoma japonicum]	3.7e-84	1	-	-	-	K15448	-	IPR005651 (PFAM); G3DSA:2.20.25.10 (GENE3D); PTHR12773 (PANTHER); SSF158997 (SUPERFAMILY)	NP_057488.1	multifunctional methyltransferase subunit TRM112-like protein isoform 1 [Homo sapiens]	1	3e-35	0.5	---NA---	-
CNUS0000101754.1	26148.3	26642.2	26031.1	27249.6	26674.9	26270.2	29123.1	28398.6	26580.2	23754.2	26991.9	25408.8	26606.1	0.0511068	CCD82089.1	hypothetical protein Smp_094820 [Schistosoma mansoni]	5.5e-94	0.9	-	-	-	K12199	-	Coil (COILS); G3DSA:1.20.5.420 (GENE3D); IPR023175 (G3DSA:1.25.40.GENE3D); PF04652 (PFAM); PTHR12741 (PANTHER)	NP_057569.2	vacuolar protein sorting-associated protein VTA1 homolog isoform a [Homo sapiens]	0.54	2e-25	0.42	2LXM	-
CNUS0000101793.1	13675.5	14957.4	13605.1	14433.1	14160.8	14819.5	14049.2	14266.1	14163.2	14425.1	14320.9	13984	14238.3	0.0281336	AAW26871.1	SJCHGC04422 protein [Schistosoma japonicum]	1.3e-118	1	-	-	-	K12165	-	IPR014806 (PIRSF); IPR014806 (PFAM); IPR014806 (PANTHER); IPR016135 (SUPERFAMILY)	NP_057490.2	ubiquitin-fold modifier-conjugating enzyme 1 [Homo sapiens]	0.98	3e-95	0.74	3EVX	-
CNUS0000101794.1	12762.5	12901.3	12859.3	12641.7	12881.8	12191.2	12993.1	13075.4	13115.5	14286.4	13793.1	13710.2	13101	0.0434698	CAX75424.1	YEATS domain-containing protein [Schistosoma japonicum]	1e-161	1	-	-	-	K11341	-	IPR005033 (PFAM); IPR005033 (PANTHER); IPR005033 (PROSITE_PROFILES)	NP_006521.1	YEATS domain-containing protein 4 isoform 1 [Homo sapiens]	0.91	3e-61	0.47	---NA---	-
CNUS0000101799.1	9983	10147	10980.5	11172.8	11058.5	10865.9	10114.8	11003.7	10104.9	10447.2	10716	10243.3	10569.8	0.0416943	AAP06474.1	SJCHGC06013 protein [Schistosoma japonicum]	1.6e-139	0.99	-	-	F:GTP binding; P:small GTPase mediated signal transduction; P:protein transport	K07897	-	IPR001806 (PRINTS); IPR020849 (SMART); IPR002041 (SMART); IPR003579 (SMART); IPR003578 (SMART); IPR005225 (TIGRFAM); IPR027417 (G3DSA:3.40.50.GENE3D); IPR001806 (PFAM); PTHR24073 (PANTHER); PTHR24073:SF320 (PANTHER); PS51419 (PROSITE_PROFILES); IPR027417 (SUPERFAMILY)	NP_004628.4	ras-related protein Rab-7a	1	1e-97	0.62	3LAW	-
CNUS0000101825.1	10791.2	10698.9	10889.6	10444.7	10757.2	10940.3	10100.3	10141.5	9935.93	7890.34	9280.62	9018.63	10074.1	0.0920577	CAX70817.1	hypothetical protein [Schistosoma japonicum]	4.1e-149	1	-	-	-	-	-	IPR003226 (PFAM); PTHR11215:SF0 (PANTHER); IPR003226 (PANTHER)	NP_067653.3	UPF0160 protein MYG1, mitochondrial precursor [Homo sapiens]	0.87	2e-80	0.43	---NA---	-
CNUS0000101856.1	20323.9	20406.3	20111.4	19031.2	19493.6	19519.3	19343.9	19996.5	20337	18929.6	18974.5	19194.9	19638.5	0.0288459	CAX76059.1	Tat-binding protein 10 [Schistosoma japonicum]	0	1	-	-	-	K03066	-	Coil (COILS); IPR003593 (SMART); IPR027417 (G3DSA:3.40.50.GENE3D); G3DSA:1.10.8.60 (GENE3D); IPR003959 (PFAM); IPR005937 (TIGRFAM); PTHR23073 (PANTHER); PTHR23073:SF12 (PANTHER); IPR003960 (PROSITE_PATTERNS); IPR027417 (SUPERFAMILY)	NP_001186092.1	26S protease regulatory subunit 8 isoform 2 [Homo sapiens]	0.9	0	0.88	---NA---	-
CNUS0000101894.1	11044.5	12050.9	11231.8	11658	11039.4	11310.7	12252.1	12855.4	12070.5	13270	12707.1	13581.7	12089.3	0.0720245	AAP06298.1	hypothetical protein, putative Lysosome-associated membrane glycoprotein (Lamp/CD68 [Schistosoma japonicum]	2e-139	1	-	-	-	K11363	-	PTHR15117 (PANTHER)	NP_064603.1	ataxin-7-like protein 3 isoform a [Homo sapiens]	0.58	1e-14	0.33	2KKT	-
CNUS0000101895.1	23832.2	25035.7	23342	23294.8	21526.8	24929.8	23861.8	24047.2	22476.5	25637.6	24594.5	25187.6	23980.5	0.0499708	CAX71884.1	ribosomal protein L21 [Schistosoma japonicum]	4e-86	1	-	-	-	K02889	-	IPR001147 (G3DSA:2.30.30.GENE3D); IPR001147 (PFAM); IPR001147 (PANTHER); IPR018259 (PROSITE_PATTERNS); IPR008991 (SUPERFAMILY)	NP_000973.2	60S ribosomal protein L21 [Homo sapiens]	1	2e-75	0.68	3J3A	-
CNUS0000101901.1	15592.7	16639.7	16080.9	16696.7	15492.1	16043.8	16704.1	16162.7	15820.4	15903.3	17012.8	16133.5	16190.2	0.0294466	AAW27263.1	unknown [Schistosoma japonicum]	2.2e-138	1	-	-	-	-	-	IPR005366 (PFAM); IPR005366 (PANTHER)	NP_006058.1	ER membrane protein complex subunit 8 isoform 1 [Homo sapiens]	0.97	2e-32	0.32	---NA---	-
CNUS0000101911.1	16554.4	15082	16182.8	14279.1	16341.5	14550.2	16306.8	16563.4	16271.5	17272.6	17923.7	16942.1	16189.2	0.06618	CAX70382.1	CD151 antigen [Schistosoma japonicum]	8e-151	1	-	Yes	-	K06537	-	IPR000301 (PRINTS); IPR000301 (PIRSF); IPR018499 (PFAM); PTHR19282 (PANTHER); NON_CYTOPLASMIC_DOMAIN (PHOBIUS); TRANSMEMBRANE (PHOBIUS); NON_CYTOPLASMIC_DOMAIN (PHOBIUS); CYTOPLASMIC_DOMAIN (PHOBIUS); TRANSMEMBRANE (PHOBIUS); CYTOPLASMIC_DOMAIN (PHOBIUS); TRANSMEMBRANE (PHOBIUS); CYTOPLASMIC_DOMAIN (PHOBIUS); TRANSMEMBRANE (PHOBIUS); IPR008952 (SUPERFAMILY); TMhelix (TMHMM); TMhelix (TMHMM); TMhe…	NP_004348.2	CD151 antigen [Homo sapiens]	0.91	2e-26	0.28	---NA---	-
CNUS0000101914.1	10547.8	9898.58	10528.2	9962.01	9841.55	9451.35	11105.3	10655.9	11014.8	9881.82	10466.6	10065.7	10285	0.049579	AAW27048.1	SJCHGC02307 protein [Schistosoma japonicum]	7.2e-99	1	-	-	F:nucleic acid binding; F:nucleotide binding	K11093	-	Coil (COILS); IPR000504 (SMART); IPR022023 (PFAM); IPR012677 (G3DSA:3.30.70.GENE3D); IPR000504 (PFAM); PTHR13952 (PANTHER); PTHR13952:SF5 (PANTHER); IPR000504 (PROSITE_PROFILES); SSF54928 (SUPERFAMILY)	NP_003080.2	U1 small nuclear ribonucleoprotein 70 kDa isoform 1 [Homo sapiens]	0.6	1e-60	0.59	3PGW	-
CNUS0000101925.1	19008.7	19282.8	17924.4	18695.8	20493.7	19445.9	19115.8	18967.5	18948.5	17625.4	19385.7	18672	18963.9	0.0386403	AAW27315.1	SJCHGC06241 protein [Schistosoma japonicum]	0	1	-	-	F:nucleic acid binding	-	-	Coil (COILS); IPR000467 (SMART); IPR025239 (PFAM); IPR000467 (PFAM); PTHR21032:SF0 (PANTHER); PTHR21032 (PANTHER); IPR000467 (PROSITE_PROFILES)	NP_777591.3	G patch domain-containing protein 11 isoform 1 [Homo sapiens]	1	8e-31	0.29	---NA---	-
CNUS0000101966.1	15662.7	16351.8	15360.8	15037.4	15332	15973.7	17095.9	16830.6	16898.4	16337.3	16320.6	16110.9	16109.3	0.0410184	AAW26542.1	SJCHGC05854 protein [Schistosoma japonicum]	0	1	Yes	Yes	-	-	-	IPR021720 (PFAM); PTHR13460 (PANTHER); NON_CYTOPLASMIC_DOMAIN (PHOBIUS); CYTOPLASMIC_DOMAIN (PHOBIUS); SIGNAL_PEPTIDE (PHOBIUS); SIGNAL_PEPTIDE_C_REGION (PHOBIUS); SIGNAL_PEPTIDE_N_REGION (PHOBIUS); SIGNAL_PEPTIDE_H_REGION (PHOBIUS); TRANSMEMBRANE (PHOBIUS); SignalP-noTM (SIGNALP_EUK); TMhelix (TMHMM)	NP_055545.1	malectin precursor [Homo sapiens]	0.93	3e-54	0.4	---NA---	-
CNUS0000101970.1	22987.1	23280.2	22634	25003.1	24816.1	24170.6	24021.8	23435.4	22579.2	23707.2	24661.4	22776.7	23672.7	0.0364355	CAX73944.1	Mitochondrial ribosomal protein S23 [Schistosoma japonicum]	5e-100	1	-	-	-	K17402	-	IPR023611 (PFAM); IPR019520 (PANTHER)	NP_057154.2	28S ribosomal protein S23, mitochondrial [Homo sapiens]	0.97	1e-13	0.31	---NA---	-
CNUS0000101986.1	19479.6	20454.9	19924	19620	18580.9	19566	19945.8	19804.8	20126.6	22646	20824.7	21155.7	20177.4	0.0507324	AAW24519.1	unknown [Schistosoma japonicum]	2.8e-149	1	-	-	F:acid-amino acid ligase activity	K10583	-	SM00212 (SMART); IPR016135 (G3DSA:3.10.110.GENE3D); IPR000608 (PFAM); PTHR24067:SF57 (PANTHER); PTHR24067 (PANTHER); IPR023313 (PROSITE_PATTERNS); IPR000608 (PROSITE_PROFILES); IPR016135 (SUPERFAMILY)	NP_055316.2	ubiquitin-conjugating enzyme E2 S [Homo sapiens]	0.75	4e-64	0.59	1ZDN	-
CNUS0000101994.1	10743.2	11105.5	10687.8	11508	11877.7	11711.5	11599.7	10751.9	10742.8	8519.6	9981.68	8925.56	10679.6	0.0996454	CAX76070.1	Protein p25-beta [Schistosoma japonicum]	1.8e-121	1	-	-	-	-	-	IPR008907 (PFAM); IPR008907 (PANTHER); SSF47473 (SUPERFAMILY)	NP_008961.1	tubulin polymerization-promoting protein [Homo sapiens]	0.98	8e-20	0.37	---NA---	-
CNUS0000102013.1	18468.5	18290.8	18321.5	17310.8	18592.3	18308.3	18474.7	18488.5	18904.3	18826.7	18942.8	18650.7	18465	0.0231562	CAX75750.1	Upstream activation factor subunit UAF30 [Schistosoma japonicum]	1.1e-126	1	-	-	-	K15223	-	IPR009057 (G3DSA:1.10.10.GENE3D); IPR014876 (PFAM); IPR003121 (PFAM); IPR003121 (G3DSA:1.10.245.GENE3D); PTHR13844 (PANTHER); PTHR13844:SF4 (PANTHER); SSF109715 (SUPERFAMILY); IPR003121 (SUPERFAMILY)	---NA---	---NA---	-	-	-	---NA---	-
CNUS0000102042.1	26912.1	26516.2	26345	27361.1	25971	26535.1	25042.6	26307.3	26110.5	26373.3	27008	27132.5	26467.9	0.0233211	AAW27795.1	unknown [Schistosoma japonicum]	2.5e-84	1	-	-	C:ribosome; F:structural constituent of ribosome; P:translation	K02962	-	IPR001210 (G3DSA:1.10.60.GENE3D); IPR001210 (PFAM); PTHR10732:SF0 (PANTHER); IPR001210 (PANTHER); IPR018273 (PROSITE_PATTERNS); IPR001210 (HAMAP); IPR001210 (SUPERFAMILY)	NP_001012.1	40S ribosomal protein S17 [Homo sapiens]	0.98	4e-54	0.66	3J3A	-
CNUS0000102053.1	12579.6	12942.4	13455.2	12590.7	12991.8	12452.8	12415.8	12430.4	12201.8	11708.6	11915.3	12339.9	12502	0.0378383	AAW26925.1	SJCHGC05469 protein [Schistosoma japonicum]	4.8e-87	1	-	-	-	-	-	Coil (COILS); PTHR21588 (PANTHER)	NP_060282.1	MICOS complex subunit MIC19 [Homo sapiens]	0.54	7e-07	0.29	---NA---	-
CNUS0000102060.1	11588.9	12107.7	11691.3	12479.5	12091.7	11283.8	11336.6	11566.3	11346.5	10953	11408.9	11623.5	11623.1	0.0363691	AAW25796.1	SJCHGC05461 protein [Schistosoma japonicum]	2.7e-116	1	-	-	C:cytoplasm; F:sedoheptulose-7-phosphate:D-glyceraldehyde-3-phosphate glyceronetransferase activity; P:pentose-phosphate shunt	K00616	EC:2.2.1.2	IPR013785 (G3DSA:3.20.20.GENE3D); IPR001585 (PFAM); PTHR10683:SF6 (PANTHER); IPR001585 (PANTHER); IPR018225 (PROSITE_PATTERNS); SSF51569 (SUPERFAMILY)	NP_006746.1	transaldolase [Homo sapiens]	0.96	4e-51	0.36	1F05	-
CNUS0000102074.1	22982.1	22150.8	22433.8	22929.2	22189.6	24343.8	23925.8	23609.1	22972.6	22887.2	23096.3	22949.6	23039.2	0.0285059	AAP06464.1	similar to GenBank Accession Number AF281063 charged multivesicular body protein 1/chromatin modifying protein 1 [Schistosoma japonicum]	1.9e-132	1	-	-	P:protein transport	K12197	-	Coil (COILS); IPR005024 (PFAM); PTHR10476 (PANTHER); PTHR10476:SF7 (PANTHER)	NP_002759.2	charged multivesicular body protein 1a isoform 2	0.95	1e-55	0.47	4A5X	-
CNUS0000102075.1	9197.31	10297.1	9939.81	9327.54	9953.64	9535.6	9843.86	10050	10159.5	10756.6	10732.6	10480.5	10022.8	0.0502679	AAP05915.1	SJCHGC05777 protein [Schistosoma japonicum]	2e-84	1	-	Yes	-	-	-	IPR007262 (PFAM); IPR007262 (PANTHER); CYTOPLASMIC_DOMAIN (PHOBIUS); TRANSMEMBRANE (PHOBIUS); CYTOPLASMIC_DOMAIN (PHOBIUS); CYTOPLASMIC_DOMAIN (PHOBIUS); NON_CYTOPLASMIC_DOMAIN (PHOBIUS); NON_CYTOPLASMIC_DOMAIN (PHOBIUS); TRANSMEMBRANE (PHOBIUS); TRANSMEMBRANE (PHOBIUS); TRANSMEMBRANE (PHOBIUS); PS51257 (PROSITE_PROFILES); TMhelix (TMHMM); TMhelix (TMHMM); TMhelix (TMHMM); TMhelix (TMHMM)	NP_056159.2	leptin receptor overlapping transcript-like 1 isoform 1	0.96	1e-31	0.48	---NA---	-
CNUS0000102106.1	14141.9	14765.9	14664.7	14633.1	15302.7	14124.7	15556.5	14716.4	15054.9	14982.3	15177.4	14579.1	14808.3	0.0292025	AAW26099.1	SJCHGC06168 protein [Schistosoma japonicum]	1.2e-73	1	-	-	F:nucleic acid binding; F:nucleotide binding	K12833	-	Coil (COILS); IPR000504 (SMART); IPR000504 (PFAM); IPR012677 (G3DSA:3.30.70.GENE3D); PTHR22630:SF0 (PANTHER); PTHR22630 (PANTHER); IPR000504 (PROSITE_PROFILES); SSF54928 (SUPERFAMILY)	NP_057131.1	splicing factor 3B subunit 6 [Homo sapiens]	0.95	4e-55	0.73	3LQV	-
CNUS0000102139.1	30489.2	31294.2	28228.7	28959.3	29834.5	29744.5	29152.7	28300.6	29843.6	32732	30290.9	31500.9	30030.9	0.0445032	AAW25142.1	SJCHGC02221 protein [Schistosoma japonicum]	8.5e-139	1	-	-	C:cytoplasm; P:translational initiation; F:translation initiation factor activity	K03259	-	Coil (COILS); IPR001040 (PFAM); IPR023398 (G3DSA:3.30.760.GENE3D); IPR001040 (PANTHER); IPR019770 (PROSITE_PATTERNS); IPR023398 (SUPERFAMILY)	NP_001959.1	eukaryotic translation initiation factor 4E isoform 1 [Homo sapiens]	0.76	5e-32	0.39	4BEA	-
CNUS0000102151.1	13182.2	13289	12409.9	13440	13226.9	13367	13258.3	13156.1	13208.5	13715	12465.1	13489.3	13183.9	0.0290179	AAW27218.1	SJCHGC06134 protein [Schistosoma japonicum]	0	1	-	Yes	P:transport; C:integral to membrane	K15102	-	IPR023395 (G3DSA:1.50.40.GENE3D); IPR018108 (PFAM); PTHR24089 (PANTHER); PTHR24089:SF50 (PANTHER); TRANSMEMBRANE (PHOBIUS); CYTOPLASMIC_DOMAIN (PHOBIUS); TRANSMEMBRANE (PHOBIUS); CYTOPLASMIC_DOMAIN (PHOBIUS); NON_CYTOPLASMIC_DOMAIN (PHOBIUS); PS51257 (PROSITE_PROFILES); IPR018108 (PROSITE_PROFILES); IPR023395 (SUPERFAMILY); TMhelix (TMHMM); TMhelix (TMHMM)	NP_002626.1	phosphate carrier protein, mitochondrial isoform b precursor [Homo sapiens]	0.96	2e-149	0.75	---NA---	-
CNUS0000102157.1	29685.5	27486.6	27905.7	25490.3	28334.6	29955.2	26886.3	30246.9	28266.2	30377.8	29403.3	29416.9	28621.3	0.0523612	CCD74880.1	putative ran [Schistosoma mansoni]	1.3e-154	0.98	-	-	P:small GTPase mediated signal transduction; P:nucleocytoplasmic transport; P:GTP catabolic process; F:GTPase activity; P:intracellular protein transport; F:GTP binding	K07936	-	IPR002041 (PRINTS); IPR003578 (SMART); IPR003579 (SMART); IPR002041 (SMART); IPR020849 (SMART); IPR027417 (G3DSA:3.40.50.GENE3D); IPR005225 (TIGRFAM); IPR001806 (PFAM); PTHR24071 (PANTHER); IPR002041 (PROSITE_PROFILES); IPR027417 (SUPERFAMILY)	NP_006316.1	GTP-binding nuclear protein Ran isoform 1 [Homo sapiens]	0.98	6e-133	0.83	2MMC	-
CNUS0000102169.1	15192.5	14463.6	14957	14804.6	12750.8	14158.1	17029.7	17567.8	17966.3	15292.4	15988.2	16330.9	15541.8	0.0969128	CAX69826.1	TRK-fused protein [Schistosoma japonicum]	1.4e-111	0.98	-	-	-	K09292	-	IPR000270 (SMART); G3DSA:3.10.20.240 (GENE3D); IPR000270 (PFAM); PTHR15335 (PANTHER); SSF54277 (SUPERFAMILY)	NP_006061.2	protein TFG isoform 1 [Homo sapiens]	0.75	7e-38	0.46	---NA---	-
CNUS0000102196.1	11169.8	11463.2	11410.6	11175.9	11180.9	10923.2	11500.9	11676.9	11111.4	12463	11836	12190.1	11508.5	0.0402126	AAW24729.1	SJCHGC03759 protein [Schistosoma japonicum]	9.5e-84	0.9	-	-	P:translational termination; F:translation release factor activity	-	-	IPR000352 (PFAM); IPR014720 (G3DSA:3.30.160.GENE3D); PTHR11075 (PANTHER); SSF75620 (SUPERFAMILY)	NP_689482.1	probable peptide chain release factor C12orf65, mitochondrial [Homo sapiens]	0.45	5e-24	0.55	---NA---	-
CNUS0000102200.1	14621.4	12365.9	13324.6	14465.1	13459.1	14216.4	15054.6	14980.5	14528	14209.9	13698.6	14306.4	14102.5	0.0546062	CAX74634.1	DnaJ homolog, subfamily A, member 5 [Schistosoma japonicum]	0	0.99	-	-	-	K09506	-	Coil (COILS); Coil (COILS); IPR001623 (PRINTS); IPR003604 (SMART); IPR001623 (SMART); IPR015880 (SMART); PF12756 (PFAM); IPR022755 (PFAM); IPR001623 (G3DSA:1.10.287.GENE3D); IPR001623 (PFAM); PTHR24078:SF150 (PANTHER); PTHR24078 (PANTHER); IPR007087 (PROSITE_PATTERNS); IPR007087 (PROSITE_PATTERNS); IPR001623 (PROSITE_PROFILES); IPR007087 (PROSITE_PROFILES); SSF57667 (SUPERFAMILY); IPR001623 (SUPE…	NP_001012339.2	dnaJ homolog subfamily C member 21 isoform 2 [Homo sapiens]	0.94	2e-77	0.33	---NA---	-
CNUS0000102205.1	10289.4	10802	10292.8	10230.9	9686.79	10096.8	11124.6	10893.6	11126.3	9991.03	10343.8	10527.2	10450.4	0.0434387	AAW26049.1	SJCHGC06030 protein [Schistosoma japonicum]	0	1	-	-	C:cytoplasm; P:protein catabolic process; F:ATP binding; C:proteasome complex; F:nucleoside-triphosphatase activity	K03064	EC:3.6.1.15	Coil (COILS); IPR003593 (SMART); IPR027417 (G3DSA:3.40.50.GENE3D); IPR003959 (PFAM); G3DSA:1.10.8.60 (GENE3D); IPR005937 (TIGRFAM); PTHR23073:SF24 (PANTHER); PTHR23073 (PANTHER); IPR003960 (PROSITE_PATTERNS); IPR027417 (SUPERFAMILY)	NP_002797.3	26S protease regulatory subunit 10B [Homo sapiens]	0.97	0	0.84	---NA---	-
CNUS0000102232.1	11712.9	12462.1	12070.8	11796.7	12734.8	11973.7	11794.1	11561	12158.1	11236.4	11147.3	11000	11804	0.0441848	XP_009162233.1	hypothetical protein T265_00261 [Opisthorchis viverrini]	4.9e-97	0.86	-	-	-	K10843	-	IPR001161 (PRINTS); IPR027417 (G3DSA:3.40.50.GENE3D); IPR011566 (PFAM); IPR001650 (PFAM); PTHR11274:SF0 (PANTHER); PTHR11274 (PANTHER); TRANSMEMBRANE (PHOBIUS); NON_CYTOPLASMIC_DOMAIN (PHOBIUS); CYTOPLASMIC_DOMAIN (PHOBIUS); IPR027417 (SUPERFAMILY); IPR009078 (SUPERFAMILY)	NP_057222.2	ubiquinone biosynthesis protein COQ7 homolog isoform 1 [Homo sapiens]	0.95	9e-81	0.62	---NA---	-
CNUS0000102257.1	15921.8	15861.3	15854.8	15247	16673.5	16105.5	16133.6	16707.8	15914	16511.6	16634	16720.7	16190.5	0.0285611	CAX69827.1	DPH3 homolog (CSL-type zinc finger-containing protein 2) [Schistosoma japonicum]	3.6e-33	1	-	-	-	K15455	-	IPR007872 (PFAM); PTHR21454 (PANTHER); IPR007872 (PROSITE_PROFILES); SSF144217 (SUPERFAMILY)	NP_996662.1	DPH3 homolog isoform 1 [Homo sapiens]	0.82	2e-27	0.68	2JR7	-
CNUS0000102261.1	21666.3	20883.6	21511.6	21880	19207.7	22949.5	22188.6	21662.3	22583.9	24581.3	24140.4	24021.6	22273.1	0.0680044	CAX70922.1	hypothetical protein [Schistosoma japonicum]	7.1e-180	0.92	-	-	-	-	-	no IPS match	---NA---	---NA---	-	-	-	---NA---	Schistosoma
CNUS0000102268.1	13561.8	13639	13359.5	13662.8	12084.4	12994.4	13033.6	12936.7	13916.6	13146.6	13335.3	13331.2	13250.2	0.0357543	AAW24628.1	SJCHGC02475 protein [Schistosoma japonicum]	8.5e-88	1	-	-	-	-	-	IPR018482 (PFAM); PTHR31058 (PANTHER); PTHR31058:SF2 (PANTHER)	NP_061154.1	zinc finger C4H2 domain-containing protein isoform 1 [Homo sapiens]	0.1	5e-14	0.78	---NA---	-
CNUS0000102288.1	11301.6	12171.1	11614	10690.9	10196.9	10546.5	10542.1	11875	10866.3	11232.7	12431.7	12292.1	11313.4	0.067282	AAW25788.1	SJCHGC02454 protein [Schistosoma japonicum]	2.4e-178	0.99	-	-	F:double-stranded RNA binding	-	-	IPR017945 (G3DSA:3.90.870.GENE3D); IPR006070 (PFAM); PTHR17490 (PANTHER); PTHR17490:SF1 (PANTHER); IPR006070 (PROSITE_PROFILES); IPR017945 (SUPERFAMILY)	NP_078916.3	yrdC domain-containing protein, mitochondrial precursor [Homo sapiens]	0.82	8e-40	0.39	---NA---	-
CNUS0000102313.1	15827.1	16252.5	17104.5	15763.8	16260.2	15819.3	16486	15776.6	15870.7	15466.8	15713.6	15370	15975.9	0.0300119	AAW26420.1	SJCHGC06602 protein [Schistosoma japonicum]	3.2e-115	1	-	Yes	F:peptidase activity; P:signal peptide processing; C:integral to membrane; C:signal peptidase complex	K12947	-	IPR009582 (PFAM); PTHR13085:SF0 (PANTHER); PTHR13085 (PANTHER); TRANSMEMBRANE (PHOBIUS); CYTOPLASMIC_DOMAIN (PHOBIUS); CYTOPLASMIC_DOMAIN (PHOBIUS); TRANSMEMBRANE (PHOBIUS); NON_CYTOPLASMIC_DOMAIN (PHOBIUS); TMhelix (TMHMM); TMhelix (TMHMM)	NP_055567.2	signal peptidase complex subunit 2 [Homo sapiens]	0.95	4e-39	0.38	---NA---	-
CNUS0000102335.1	15206.7	15665.5	15674.1	15055.7	16279.4	15258.6	15527	15138	15632.4	14925.9	15574.9	15118.3	15421.4	0.0244432	AAX31081.1	SJCHGC09794 protein [Schistosoma japonicum]	1.3e-39	0.98	-	Yes	-	-	-	NON_CYTOPLASMIC_DOMAIN (PHOBIUS); CYTOPLASMIC_DOMAIN (PHOBIUS); TRANSMEMBRANE (PHOBIUS); TMhelix (TMHMM)	---NA---	---NA---	-	-	-	---NA---	Platyhelminthes
CNUS0000102396.1	9902.17	9722.61	9700.77	9602.09	8425.35	9338.15	10503.7	10299.4	10710.8	10930.2	10214.6	10666.5	10001.4	0.0704186	CCD75296.1	putative fuse-binding protein-interacting repressor siahbp1 [Schistosoma mansoni]	0	0.9	-	-	F:nucleic acid binding; F:nucleotide binding	K12838	-	IPR001806 (PRINTS); IPR003578 (SMART); IPR003579 (SMART); IPR003954 (SMART); IPR002041 (SMART); IPR020849 (SMART); IPR000504 (SMART); IPR001806 (PFAM); IPR027417 (G3DSA:3.40.50.GENE3D); IPR012677 (G3DSA:3.30.70.GENE3D); IPR012677 (G3DSA:3.30.70.GENE3D); IPR012677 (G3DSA:3.30.70.GENE3D); IPR000504 (PFAM); IPR005225 (TIGRFAM); PTHR24011:SF246 (PANTHER); PTHR24011 (PANTHER); TRANSMEMBRANE (PHOBIUS);…	NP_055096.2	poly(U)-binding-splicing factor PUF60 isoform b [Homo sapiens]	0.42	1e-78	0.57	3UWT	-
CNUS0000102406.1	20857.8	21437.9	21068	21086.4	21180.9	23246.2	21920.4	21450.9	20919.9	22329	22125.5	21970	21632.8	0.032772	AAP06493.1	SJCHGC01387 protein [Schistosoma japonicum]	3.6e-91	1	-	-	F:actin binding; P:actin cytoskeleton organization	-	-	G3DSA:3.30.450.30 (GENE3D); IPR005455 (PFAM); IPR005455 (SUPERFAMILY)	---NA---	---NA---	-	-	-	---NA---	Platyhelminthes
CNUS0000102459.1	52356	51906.2	50364	52762.7	54859.1	51838	51594.1	52866.8	52979.3	51234.7	51106.1	50916	52065.3	0.0231486	AAP05892.1	unknown [Schistosoma japonicum]	1.3e-17	1	-	-	-	-	-	no IPS match	---NA---	---NA---	-	-	-	---NA---	Schistosoma
CNUS0000102462.1	33857.7	34607.4	34886	31243.9	34928.3	33960.9	33961	34147.8	37659.9	39383.2	34444.5	38058.9	35095	0.063317	P91800.1	TCTP_SCHJARecName: Full=Translationally-controlled tumor protein homolog; Short=TCTP	2e-118	1	-	-	C:cytoplasm	-	-	IPR018105 (PRINTS); IPR011323 (G3DSA:2.170.150.GENE3D); IPR018105 (PFAM); IPR018105 (PANTHER); IPR018103 (PROSITE_PATTERNS); IPR018103 (PROSITE_PATTERNS); IPR011057 (SUPERFAMILY)	NP_003286.1	translationally-controlled tumor protein isoform 2 [Homo sapiens]	0.8	4e-40	0.43	3EBM	-
CNUS0000102464.1	16896.7	17417.2	16966.8	16827.1	15769.5	16652.4	17265.4	17729.1	17379.6	17945.5	17979.6	18452.9	17273.5	0.0415409	AAW26164.1	SJCHGC01023 protein [Schistosoma japonicum]	0	1	-	-	-	K14962	-	IPR001680 (SMART); IPR001680 (PFAM); IPR015943 (G3DSA:2.130.10.GENE3D); PTHR19861 (PANTHER); IPR017986 (PROSITE_PROFILES); IPR001680 (PROSITE_PROFILES); IPR017986 (SUPERFAMILY)	NP_079498.2	WD repeat-containing protein 82 [Homo sapiens]	1	5e-144	0.59	---NA---	-
CNUS0000102476.1	16291.2	16197.9	16089	16532.1	16046.2	15935.3	16579	17286.8	17040.4	16930	17137.8	16289.5	16529.6	0.0280954	AAW27184.1	SJCHGC05786 protein [Schistosoma japonicum]	1.7e-134	1	-	-	P:protein folding; C:prefoldin complex; F:unfolded protein binding	-	-	Coil (COILS); IPR016655 (PIRSF); IPR004127 (PFAM); IPR009053 (G3DSA:1.10.287.GENE3D); IPR016655 (PANTHER); IPR009053 (SUPERFAMILY)	NP_003363.1	prefoldin subunit 3 [Homo sapiens]	0.88	6e-43	0.43	---NA---	-
CNUS0000102503.1	17899.1	17342.9	17213.9	16760	18590.5	16824.7	17587.1	17535.8	17480.9	18907.4	18402	18512	17754.7	0.0398556	CAX76520.1	putative proliferating cell nuclear antigen [Schistosoma japonicum]	0	1	-	-	-	K04802	-	IPR000730 (PRINTS); IPR022648 (PFAM); IPR022649 (PFAM); IPR000730 (TIGRFAM); G3DSA:3.70.10.10 (GENE3D); IPR000730 (PANTHER); IPR022659 (PROSITE_PATTERNS); IPR000730 (HAMAP); SSF55979 (SUPERFAMILY)	NP_002583.1	proliferating cell nuclear antigen [Homo sapiens]	0.99	6e-122	0.61	3WGW	-
CNUS0000102509.1	13197.9	13843.6	14301.9	13346.8	14773.6	14680.5	12366.3	12985.7	12740.3	13186.9	13325.4	12852.2	13466.8	0.057314	AAP06048.1	similar to NM_017284 proteasome (prosome, macropain) subunit, beta type, 2 in Rattus norvegicus [Schistosoma japonicum]	2.5e-143	0.94	-	-	C:proteasome core complex; F:threonine-type endopeptidase activity; P:proteolysis involved in cellular protein catabolic process	K02734	EC:3.4.25	IPR001353 (PFAM); IPR029055 (G3DSA:3.60.20.GENE3D); PTHR11599:SF6 (PANTHER); PTHR11599 (PANTHER); IPR023333 (PROSITE_PROFILES); IPR029055 (SUPERFAMILY)	NP_002785.1	proteasome subunit beta type-2 isoform 1	0.97	3e-72	0.55	---NA---	-
CNUS0000102514.1	34184.9	31305.4	30102.2	29809.1	32129	33368.5	30670.1	31646	31563.2	31540.8	30599.5	33375.3	31691.2	0.0431306	AAP06174.1	SJCHGC06297 protein [Schistosoma japonicum]	0	1	-	-	C:ribosome; F:structural constituent of ribosome; P:translation	K02925	-	G3DSA:2.40.30.10 (GENE3D); G3DSA:3.30.1430.10 (GENE3D); IPR000597 (PFAM); PTHR11363 (PANTHER); IPR019926 (PROSITE_PATTERNS); IPR009000 (SUPERFAMILY)	NP_000958.1	60S ribosomal protein L3 isoform a	0.98	0	0.69	3J3A	-
CNUS0000102528.1	21246.1	19352.1	20184.6	19684.2	20941.9	21165.9	18583.4	19956.9	19915.4	20834.4	20559.2	21504.3	20327.4	0.0428724	CAX77259.1	carbonyl reductase 1 [Schistosoma japonicum]	0	0.96	-	-	-	K00079	-	IPR002347 (PRINTS); IPR016040 (G3DSA:3.40.50.GENE3D); IPR002198 (PFAM); PTHR24322:SF58 (PANTHER); PTHR24322 (PANTHER); SSF51735 (SUPERFAMILY)	NP_001748.1	carbonyl reductase [NADPH] 1 isoform 1 [Homo sapiens]	0.99	6e-74	0.45	3BHM	-
CNUS0000102533.1	26941.7	26710	26292.1	26005.8	27082.9	27274.1	27188.1	25937	27197.1	30079.7	28302.3	27386	27199.7	0.0410508	AAX30125.1	ribosomal protein smL37a [Schistosoma japonicum]	7.2e-43	1	-	-	C:ribosome; F:structural constituent of ribosome; P:translation	K02921	-	IPR011331 (G3DSA:2.20.25.GENE3D); IPR002674 (PFAM); IPR002674 (TIGRFAM); PTHR11517 (PANTHER); IPR002674 (HAMAP); IPR011332 (SUPERFAMILY)	NP_000989.1	60S ribosomal protein L37a [Homo sapiens]	1	1e-39	0.66	3J3A	-
CNUS0000102539.1	23875.8	22643.7	23317.4	21631	23925.5	22812.1	22072.5	20450.3	21688.7	23898.1	23369.8	23956.8	22803.5	0.049889	AAP06483.1	similar to NM_057813 ribosomal protein L9 in Ictalurus punctatus [Schistosoma japonicum]	1.4e-115	0.93	-	-	C:ribosome; F:structural constituent of ribosome; P:translation; F:rRNA binding	K02940	-	IPR000702 (PIRSF); IPR020040 (G3DSA:3.90.930.GENE3D); IPR020040 (PFAM); IPR020040 (G3DSA:3.90.930.GENE3D); IPR000702 (PANTHER); PTHR11655:SF16 (PANTHER); IPR002359 (PROSITE_PATTERNS); IPR020040 (SUPERFAMILY); IPR020040 (SUPERFAMILY)	NP_000652.2	60S ribosomal protein L9	0.98	2e-67	0.55	3J3A	-
CNUS0000102544.1	26662.9	25888.1	25986.4	24385.9	26932.4	26440.6	27227.5	25605.5	27273.5	26947.9	26841.3	26773.9	26413.8	0.0313762	CAX71885.1	nascent polypeptide-associated complex subunit alpha [Schistosoma japonicum]	4.3e-124	0.99	-	-	-	K03626	-	IPR016641 (PIRSF); IPR002715 (PFAM); G3DSA:1.10.8.10 (GENE3D); IPR000449 (PFAM); IPR016641 (PANTHER); IPR002715 (PROSITE_PROFILES)	NP_001106673.1	nascent polypeptide-associated complex subunit alpha isoform b [Homo sapiens]	0.98	3e-56	0.5	3MCE	-
CNUS0000102556.1	34849.5	37900.7	35638.9	36772	35056.3	36620.4	37505.9	37738.2	37257.7	39597.6	36651.7	39743.8	37111.1	0.0417284	AAP06045.1	similar to GenBank Accession Number AF161525 HSPC177 in Homo sapiens [Schistosoma japonicum]	1.7e-143	0.99	-	-	P:protein transport	K12198	-	Coil (COILS); Coil (COILS); IPR005024 (PFAM); PTHR22761:SF12 (PANTHER); PTHR22761 (PANTHER)	NP_057494.3	charged multivesicular body protein 5 isoform 1	0.99	2e-77	0.5	2LXM	-
CNUS0000102564.1	14293.1	13856.5	13693.9	13324.2	13352.2	14287.7	12867.6	13661.7	12799.8	14508.9	13941.7	14487.4	13756.2	0.0426345	CCD81806.1	putative nucleolar protein NOP56 [Schistosoma mansoni]	0	0.87	-	-	-	K14564	-	IPR012976 (SMART); IPR012974 (PFAM); IPR012976 (PFAM); IPR002687 (PFAM); PTHR10894:SF0 (PANTHER); PTHR10894 (PANTHER); IPR002687 (PROSITE_PROFILES); SSF89124 (SUPERFAMILY)	NP_006383.2	nucleolar protein 56 [Homo sapiens]	0.69	6e-141	0.48	---NA---	-
CNUS0000102569.1	14686.5	16225.9	14752.5	14625.3	15200.1	14927.6	16452.2	16361.8	16600.6	16741	15553.5	16222.8	15695.8	0.0522424	AAW25732.1	SJCHGC04962 protein [Schistosoma japonicum]	0	1	-	-	-	-	-	IPR018826 (PFAM); IPR004182 (PFAM); PTHR31606 (PANTHER); PTHR31606:SF1 (PANTHER); SSF50729 (SUPERFAMILY)	NP_036610.2	WW domain-binding protein 2 [Homo sapiens]	0.52	1e-30	0.4	---NA---	-
CNUS0000102600.1	19104	18741.4	18860	17775.3	18401.5	18651.5	19621.8	20692.9	20468.4	18238.3	18829.7	18886.1	19022.6	0.045115	CAX69453.1	Serpin B6 (Placental thrombin inhibitor) [Schistosoma japonicum]	0	0.95	-	-	-	K13963	-	IPR023796 (SMART); IPR023796 (PFAM); G3DSA:3.30.497.10 (GENE3D); G3DSA:2.30.39.10 (GENE3D); PTHR11461:SF52 (PANTHER); IPR000215 (PANTHER); IPR023795 (PROSITE_PATTERNS); IPR023796 (SUPERFAMILY)	NP_004146.1	serpin B9 [Homo sapiens]	0.98	3e-51	0.31	---NA---	-
CNUS0000102633.1	14873.2	13414.2	13677.2	15027.2	13932.7	14524.8	14315.4	15505	14748.3	13279.2	13489.7	13627.2	14201.2	0.0515823	AAW26251.1	SJCHGC06778 protein [Schistosoma japonicum]	0	1	-	-	P:RNA metabolic process	K16865	-	IPR003891 (SMART); IPR016021 (G3DSA:1.25.40.GENE3D); IPR003891 (PFAM); PTHR12626 (PANTHER); PTHR12626:SF0 (PANTHER); IPR003891 (PROSITE_PROFILES); IPR003891 (PROSITE_PROFILES); IPR016024 (SUPERFAMILY); IPR016024 (SUPERFAMILY)	NP_663314.1	programmed cell death protein 4 isoform 2 [Homo sapiens]	0.76	4e-58	0.31	2KZT	-
CNUS0000102642.1	11295.7	10764.2	10820	10242.4	10821.1	10245	11715.6	11945.6	11033.2	10393.3	10241.7	10091.9	10800.8	0.0561821	CAX75462.1	alpha-glucosidase [Schistosoma japonicum]	0	0.94	-	Yes	-	-	-	IPR006589 (SMART); IPR006047 (PFAM); IPR013781 (G3DSA:3.20.20.GENE3D); PTHR10357:SF77 (PANTHER); IPR015902 (PANTHER); NON_CYTOPLASMIC_DOMAIN (PHOBIUS); TRANSMEMBRANE (PHOBIUS); CYTOPLASMIC_DOMAIN (PHOBIUS); IPR017853 (SUPERFAMILY); TMhelix (TMHMM)	NP_000332.2	neutral and basic amino acid transport protein rBAT [Homo sapiens]	0.85	2e-26	0.24	---NA---	-
CNUS0000102658.1	29920.7	29250.3	27657.6	28057.9	29013.3	29875.7	27835.4	28522.4	29339.1	31744.3	29169	29714.7	29175	0.0383476	Q5DAA3.1	RS3A_SCHJARecName: Full=40S ribosomal protein S3a	4.2e-169	0.95	-	-	F:structural constituent of ribosome; C:cytosolic small ribosomal subunit; P:translation	K02984	-	IPR001593 (PFAM); PTHR11830 (PANTHER); IPR027500 (HAMAP)	NP_000997.1	40S ribosomal protein S3a isoform 1 [Homo sapiens]	0.91	8e-97	0.58	3J3A	-
CNUS0000102683.1	24741.9	24556.5	25175.4	23335.4	26118.6	23322.5	25506.5	24740.9	25651.1	25211.2	26127.1	26341.4	25069.1	0.0397712	AAW26778.1	SJCHGC02768 protein [Schistosoma japonicum]	7.6e-99	1	-	-	F:structural constituent of ribosome; C:small ribosomal subunit; P:translation	K02973	-	IPR005680 (TIGRFAM); IPR006032 (PFAM); IPR012340 (G3DSA:2.40.50.GENE3D); IPR006032 (PANTHER); IPR006032 (PROSITE_PATTERNS); IPR012340 (SUPERFAMILY)	NP_001016.1	40S ribosomal protein S23 [Homo sapiens]	0.97	1e-83	0.86	4CXH	-
CNUS0000102703.1	13514.9	14320	13764.7	13365.4	13916.9	14896.3	13258.8	13740	13987.1	14701.7	14786.5	14520.8	14064.4	0.0404238	CAX74658.1	60S ribosomal protein L7 [Schistosoma japonicum]	7e-177	1	-	-	-	-	-	IPR016082 (G3DSA:3.30.1390.GENE3D); IPR016082 (PFAM); PTHR11524:SF6 (PANTHER); PTHR11524 (PANTHER); IPR016082 (SUPERFAMILY)	NP_000962.2	60S ribosomal protein L7 [Homo sapiens]	0.98	6e-38	0.35	3J3A	-
CNUS0000102737.1	28444.7	28057.3	26817.4	26460.9	27047.5	26717.3	29435.9	28212.6	28217.3	28385.3	27989.7	28305.9	27841	0.0317845	AAW25857.1	SJCHGC01683 protein [Schistosoma japonicum]	5.9e-170	1	-	-	C:ribosome; F:structural constituent of ribosome; P:translation	K02934	-	IPR000915 (PFAM); IPR014722 (G3DSA:2.30.30.GENE3D); IPR000915 (PANTHER); IPR008991 (SUPERFAMILY)	NP_000961.2	60S ribosomal protein L6 [Homo sapiens]	0.76	4e-57	0.53	3J3A	-
CNUS0000102781.1	11959.5	12227.9	11989.8	12516.8	11957.8	12366.7	12140.7	12122.9	12133.8	12608.9	12265.1	12525.1	12234.6	0.0185441	CAX70406.1	Protein yippee-like 5 [Schistosoma japonicum]	4.3e-83	1	-	-	-	-	-	IPR004910 (PFAM); PTHR13847 (PANTHER); PTHR13847:SF1 (PANTHER)	NP_057145.1	protein yippee-like 5 [Homo sapiens]	0.95	8e-57	0.69	---NA---	-
CNUS0000102805.1	14327.8	14053.3	15024.7	14494.9	13900.6	13961.5	14796	14195.3	14222.8	13647.5	14462.9	14091.7	14264.9	0.0270905	CAX74662.1	proteasome (prosome, macropain) 26S subunit, non-ATPase, 12 [Schistosoma japonicum]	0	1	-	-	-	K03035	-	IPR000717 (SMART); IPR000717 (PFAM); IPR011991 (G3DSA:1.10.10.GENE3D); PTHR10855:SF1 (PANTHER); PTHR10855 (PANTHER); SSF46785 (SUPERFAMILY)	NP_002807.1	26S proteasome non-ATPase regulatory subunit 12 isoform 1 [Homo sapiens]	0.99	1e-164	0.54	---NA---	-
CNUS0000102829.1	22067.2	22673.8	21422.2	22894.5	21105.5	20586.6	20937.9	20888.4	22855.3	25311.8	23068.4	24114.1	22327.1	0.064454	CAX76993.1	lesswright [Schistosoma japonicum]	3.6e-119	1	-	-	-	K10577	-	SM00212 (SMART); IPR000608 (PFAM); IPR016135 (G3DSA:3.10.110.GENE3D); IPR027230 (PTHR24067:PANTHER); PTHR24067 (PANTHER); IPR023313 (PROSITE_PATTERNS); IPR000608 (PROSITE_PROFILES); IPR016135 (SUPERFAMILY)	NP_003336.1	SUMO-conjugating enzyme UBC9 [Homo sapiens]	0.92	2e-85	0.75	3UIP	-
CNUS0000102844.1	10362.3	9794.75	11073.2	9695	10990.8	9230.05	10698.8	9264.92	10234.1	10385.6	11230.9	10250.9	10267.6	0.0652899	CAX74663.1	GTP binding/translation elongation factor [Schistosoma japonicum]	0	0.96	-	-	-	K12852	-	IPR000640 (SMART); IPR004161 (PFAM); IPR000795 (PFAM); IPR009022 (PFAM); IPR000640 (G3DSA:3.30.70.GENE3D); IPR000640 (PFAM); IPR014721 (G3DSA:3.30.230.GENE3D); G3DSA:3.90.1430.10 (GENE3D); IPR027417 (G3DSA:3.40.50.GENE3D); G3DSA:2.40.30.10 (GENE3D); G3DSA:3.30.70.870 (GENE3D); PTHR23115 (PANTHER); PTHR23115:SF5 (PANTHER); IPR009000 (SUPERFAMILY); IPR009022 (SUPERFAMILY); IPR027417 (SUPERFAMILY); …	NP_004238.3	116 kDa U5 small nuclear ribonucleoprotein component isoform a [Homo sapiens]	0.99	0	0.68	---NA---	-
CNUS0000102909.1	12762.7	13894	13595.7	13248.9	13514.1	13546.2	13355.6	13559.6	12379.3	12160.7	12071.2	11862.3	12995.9	0.0545132	CAX69839.1	NADH dehydrogenase (ubiquinone) 1 beta subcomplex 9 [Schistosoma japonicum]	1.9e-105	1	-	-	-	K03965	-	IPR008011 (PFAM); PTHR12868 (PANTHER); PTHR12868:SF0 (PANTHER)	NP_004996.1	NADH dehydrogenase [ubiquinone] 1 beta subcomplex subunit 9 isoform 1 [Homo sapiens]	0.82	7e-22	0.44	---NA---	-
CNUS0000102961.1	27160	26766.4	26488.7	26938.9	27120.6	25055.5	26815.2	26011.3	26744.8	27084.1	27143.7	25589.2	26576.5	0.0255801	ACB47095.1	SJCHGC01950 protein [Schistosoma japonicum]	4e-61	1	-	Yes	C:microtubule associated complex; P:microtubule-based process	K10418	-	CYTOPLASMIC_DOMAIN (PHOBIUS); TRANSMEMBRANE (PHOBIUS); NON_CYTOPLASMIC_DOMAIN (PHOBIUS); TMhelix (TMHMM)	NP_542408.1	dynein light chain 2, cytoplasmic	1	1e-53	0.87	3P8M	-
CNUS0000102998.1	26215.3	25695.3	25190	23821.4	25725.2	26122.5	25231	26066.4	25947.9	27805	26115.6	26970.1	25908.8	0.0374272	AAP06090.1	similar to NM_058275 probable 60S ribosomal protein L7 in Caenorhabditis elegans [Schistosoma japonicum]	1.8e-174	1	-	-	C:ribosome	K02937	-	IPR005998 (TIGRFAM); IPR012988 (PFAM); IPR016082 (G3DSA:3.30.1390.GENE3D); IPR016082 (PFAM); PTHR11524:SF6 (PANTHER); PTHR11524 (PANTHER); IPR016082 (SUPERFAMILY)	NP_000962.2	60S ribosomal protein L7	0.92	2e-87	0.58	3J3A	-
CNUS0000103008.1	14256.2	13760.5	14061.7	13011.8	14182.5	14369.1	12955.9	12416.5	13354.5	12971.7	13183.7	13048.3	13464.4	0.0473658	CAX69953.1	proteasome (prosome, macropain) subunit, beta type, 6 [Schistosoma japonicum]	2.2e-147	1	-	-	-	K02738	-	IPR000243 (PRINTS); IPR001353 (PFAM); IPR029055 (G3DSA:3.60.20.GENE3D); PTHR11599 (PANTHER); PTHR11599:SF4 (PANTHER); IPR023333 (PROSITE_PROFILES); IPR029055 (SUPERFAMILY)	NP_002789.1	proteasome subunit beta type-6 isoform 1 proprotein [Homo sapiens]	0.92	3e-91	0.61	---NA---	-
CNUS0000103011.1	11980.6	10783.6	11352.4	11388.2	10143.1	10889.2	11594.4	12141.7	12080	12398.3	11984.8	11935	11555.9	0.0580126	AAW25834.1	SJCHGC05662 protein [Schistosoma japonicum]	0	1	-	-	C:nucleus	K13109	-	Coil (COILS); Coil (COILS); IPR012916 (PFAM); IPR012492 (PFAM); PTHR12765:SF5 (PANTHER); PTHR12765 (PANTHER)	NP_006074.2	protein Red [Homo sapiens]	0.99	3e-120	0.41	---NA---	-
CNUS0000103028.1	13515.8	13221.8	13023.3	12609.1	14216.5	13066.7	13057.4	13620.3	13392.6	13835	14144.8	14121.5	13485.4	0.0382938	AAP06468.1	similar to CG8198 gene product in Drosophila melanogaster [Schistosoma japonicum]	4.3e-109	1	-	-	F:structural molecule activity; P:iron-sulfur cluster assembly; F:iron-sulfur cluster binding	K13628	-	IPR000361 (G3DSA:2.60.300.GENE3D); IPR000361 (PFAM); IPR016092 (TIGRFAM); PTHR10072 (PANTHER); PTHR10072:SF41 (PANTHER); IPR017870 (PROSITE_PATTERNS); IPR000361 (SUPERFAMILY)	NP_112202.2	iron-sulfur cluster assembly 1 homolog, mitochondrial precursor [Homo sapiens]	0.63	5e-44	0.63	---NA---	-
CNUS0000103029.1	10483	10079.9	9964.24	11365.3	10064.6	11442.4	10242.7	10450.8	10160.7	10270.3	10801.1	11178.1	10541.9	0.0500012	CAX70412.1	phosphatase [Schistosoma japonicum]	0	1	-	-	-	K14803	-	IPR001932 (SMART); IPR001932 (SMART); IPR001932 (G3DSA:3.60.40.GENE3D); IPR001932 (PFAM); IPR015655 (PANTHER); IPR000222 (PROSITE_PATTERNS); IPR001932 (SUPERFAMILY)	NP_808820.1	protein phosphatase 1A isoform 2 [Homo sapiens]	0.92	2e-56	0.35	3FXO	-
CNUS0000103033.1	36126.2	36222.9	34904.7	38086.1	36263.5	39230.2	38422.2	37264.1	37343.4	35137.1	36936.6	37407.5	36945.4	0.034882	AAB52407.1	22.6kDa membrane-associated antigen [Schistosoma japonicum]	1.3e-121	1	-	-	C:microtubule associated complex; P:microtubule-based process; F:calcium ion binding	-	-	IPR002048 (SMART); IPR001372 (PFAM); IPR011992 (PFAM); IPR011992 (G3DSA:1.10.238.GENE3D); IPR001372 (G3DSA:3.30.740.GENE3D); IPR001372 (PANTHER); PTHR11886:SF42 (PANTHER); IPR018247 (PROSITE_PATTERNS); IPR002048 (PROSITE_PROFILES); SSF47473 (SUPERFAMILY); SSF54648 (SUPERFAMILY)	---NA---	---NA---	-	-	-	---NA---	Platyhelminthes
CNUS0000103043.1	18273.5	18228.9	18078.2	17377.1	17976.9	18426.4	18723.8	18420	19206.7	18322	18417.6	19059.4	18375.9	0.0262794	AAP06502.1	similar to GenBank Accession Number AJ291614 actin related protein 2/3 protein complex subunit p16 in Lumbricus rubellus [Schistosoma japonicum]	8.6e-107	1	-	-	C:cytoskeleton; P:regulation of actin filament polymerization	K05754	-	IPR006789 (PFAM); IPR006789 (G3DSA:1.25.40.GENE3D); IPR006789 (PANTHER); PTHR12644:SF0 (PANTHER); IPR006789 (SUPERFAMILY)	NP_005708.1	actin-related protein 2/3 complex subunit 5 isoform 1	1	4e-36	0.45	---NA---	-
CNUS0000103106.1	12000.8	12227.3	11659	11566	11232.4	12393.4	13071.1	12990.6	13067.4	15049.5	13697.8	14106.7	12755.2	0.0889042	CAX74018.1	putative ATP-dependent RNA helicase DDX52 [Schistosoma japonicum]	0	0.91	-	-	-	K14779	-	IPR001650 (SMART); IPR027417 (G3DSA:3.40.50.GENE3D); IPR001650 (PFAM); PTHR24031 (PANTHER); PTHR24031:SF161 (PANTHER); IPR001650 (PROSITE_PROFILES); IPR027417 (SUPERFAMILY)	NP_008941.3	probable ATP-dependent RNA helicase DDX52 isoform 1 [Homo sapiens]	0.78	1e-86	0.38	3DKP	-
CNUS0000103120.1	15157.4	15611.4	15874.9	16238.1	16708.6	15607.3	16629	16024.2	16022	15396.6	16275.8	16409.4	15996.2	0.0303581	AAW26720.1	SJCHGC07023 protein [Schistosoma japonicum]	3.3e-155	0.99	-	-	-	K12185	-	Coil (COILS); Coil (COILS); IPR009851 (PFAM); PTHR13678 (PANTHER); PTHR13678:SF10 (PANTHER); IPR009851 (PROSITE_PROFILES); SSF140111 (SUPERFAMILY)	NP_078943.1	vacuolar protein sorting-associated protein 37B [Homo sapiens]	0.65	4e-17	0.32	---NA---	-
CNUS0000103134.1	22994.3	24252	23296.2	22346.2	24982.2	24756.5	23318	24646	22974.9	21798.7	22921.4	22185	23372.6	0.0453449	ABA40864.1	SJCHGC07036 protein [Schistosoma japonicum]	1.2e-97	1	-	-	C:proton-transporting ATP synthase complex, catalytic core F(1); P:ATP synthesis coupled proton transport; F:proton-transporting ATPase activity, rotational mechanism; F:proton-transporting ATP synthase activity, rotational mechanism	K02134	-	Coil (COILS); IPR020546 (G3DSA:2.60.15.GENE3D); IPR020546 (PFAM); G3DSA:1.20.5.440 (GENE3D); IPR001469 (TIGRFAM); PTHR13822:SF7 (PANTHER); IPR001469 (PANTHER); IPR001469 (HAMAP); IPR020546 (SUPERFAMILY); IPR020547 (SUPERFAMILY)	NP_001678.1	ATP synthase subunit delta, mitochondrial precursor [Homo sapiens]	0.82	7e-41	0.52	---NA---	-
CNUS0000103140.1	17673.3	17615.8	17441.4	16699.3	16475.2	17808.5	17108.9	17009.2	17108.6	17857.7	17978.1	17119.4	17324.6	0.0275875	CAX70739.1	Antolefinin (Antolefinine) [Schistosoma japonicum]	8.7e-175	1	-	-	-	-	-	Coil (COILS); IPR028226 (PFAM); PTHR31336 (PANTHER)	NP_061977.1	protein lin-37 homolog [Homo sapiens]	0.92	3e-18	0.31	---NA---	-
CNUS0000103144.1	10767.8	11059.9	11035.9	10739.1	10878.5	10932.9	12299.2	11600.9	11469.6	12404.1	12155.3	12242.5	11465.5	0.0568033	AAW25634.1	SJCHGC05176 protein [Schistosoma japonicum]	0	0.99	-	-	F:phosphatidylinositol-3-phosphate binding; F:ubiquitin binding	K12190	-	Coil (COILS); IPR011991 (G3DSA:1.10.10.GENE3D); IPR021648 (PFAM); IPR007286 (PFAM); IPR005024 (PFAM); IPR011991 (G3DSA:1.10.10.GENE3D); PTHR13128:SF12 (PANTHER); PTHR13128 (PANTHER); IPR019885 (PROSITE_PATTERNS); IPR021648 (PROSITE_PROFILES); SSF50729 (SUPERFAMILY); SSF46785 (SUPERFAMILY)	NP_057159.2	vacuolar protein-sorting-associated protein 36 isoform 1 [Homo sapiens]	0.99	4e-75	0.35	3CUQ	-
CNUS0000103167.1	24856.4	23931.1	25324.4	22993.8	22537.7	23731.1	24951.4	24435.3	24964.6	29086.8	26885.7	28240.6	25161.6	0.0792467	CCD59264.1	heat shock protein HSP60, putative [Schistosoma mansoni]	0	0.94	-	-	-	K04077	-	Coil (COILS); IPR001844 (PRINTS); IPR027409 (G3DSA:3.50.7.GENE3D); IPR027413 (G3DSA:1.10.560.GENE3D); IPR002423 (PFAM); IPR027413 (G3DSA:1.10.560.GENE3D); IPR001844 (TIGRFAM); IPR002423 (PANTHER); IPR018370 (PROSITE_PATTERNS); IPR001844 (HAMAP); IPR027409 (SUPERFAMILY); SSF54849 (SUPERFAMILY); IPR002423 (SUPERFAMILY)	NP_002147.2	60 kDa heat shock protein, mitochondrial [Homo sapiens]	0.89	0	0.73	---NA---	-
CNUS0000103186.1	11213.8	11318.6	12204.7	13422.9	11751.7	11402	13621	13346.7	12936.8	13129.9	12260.5	12348.6	12413.1	0.0700014	CCD58723.1	btb/poz domain containing protein, putative [Schistosoma mansoni]	1.7e-36	0.79	-	-	-	-	-	Coil (COILS)	---NA---	---NA---	-	-	-	---NA---	-
CNUS0000103193.1	13600.1	14131.9	13598	13982.2	13384.5	14355.2	14763.4	14018.2	15102.5	15666.4	13611.7	14173.3	14198.9	0.0480749	CCD82205.1	hypothetical protein Smp_038540 [Schistosoma mansoni]	2.4e-159	0.85	-	-	-	-	-	Coil (COILS)	---NA---	---NA---	-	-	-	---NA---	Platyhelminthes
CNUS0000103230.1	11721.6	12044.6	11590.6	11734.6	12444.9	12212.4	12181.5	11471.5	11833	12421.4	12655.8	12160.5	12039.4	0.0308303	AAW25776.1	unknown [Schistosoma japonicum]	5.8e-102	1	-	-	C:nucleus	-	-	IPR017984 (PRINTS); IPR000953 (SMART); IPR008251 (PFAM); IPR023780 (PFAM); G3DSA:2.40.50.40 (GENE3D); PTHR22812 (PANTHER); IPR000953 (PROSITE_PROFILES); IPR016197 (SUPERFAMILY)	NP_009207.2	chromobox protein homolog 3 [Homo sapiens]	0.9	2e-32	0.42	3TZD	-
CNUS0000103265.1	11627.5	11078.5	11343.1	11353.7	10403.6	11236.4	12719.1	11666.5	11979.2	13318.2	11921.3	12572.2	11768.3	0.0679025	CCD82269.1	family C19 non-peptidase homologue (C19 family) [Schistosoma mansoni]	0	0.94	-	-	P:ubiquitin-dependent protein catabolic process; F:zinc ion binding; F:ubiquitin thiolesterase activity	K12847	EC:3.1.2.15	IPR001394 (PFAM); PTHR24619:SF122 (PANTHER); PTHR24619 (PANTHER); IPR028889 (PROSITE_PROFILES); SSF54001 (SUPERFAMILY)	NP_006581.2	U4/U6.U5 tri-snRNP-associated protein 2 isoform 1 [Homo sapiens]	0.78	1e-92	0.55	---NA---	-
CNUS0000103273.1	13488.1	13830.7	13909.7	13507.9	13910.3	13563	13746.7	13946.7	13898.6	13842.9	14125.2	14015.5	13815.4	0.014628	AAX27828.2	SJCHGC01338 protein [Schistosoma japonicum]	1.4e-62	0.98	-	-	F:phosphoprotein phosphatase activity	K04382	EC:3.1.3.16	IPR006186 (PRINTS); IPR006186 (SMART); IPR029052 (G3DSA:3.60.21.GENE3D); PTHR11668:SF233 (PANTHER); PTHR11668 (PANTHER); IPR029052 (SUPERFAMILY)	NP_002706.1	serine/threonine-protein phosphatase 2A catalytic subunit alpha isoform [Homo sapiens]	0.84	2e-61	0.92	4NY3	-
CNUS0000103294.1	13634.8	14636.5	13597.6	12821.6	13342.8	12497.1	12714	13375.7	13377.4	14511.8	14731.9	15509.2	13729.2	0.0673538	CAX69846.1	Vesicle transport protein GOT1B [Schistosoma japonicum]	6.3e-45	1	-	Yes	-	-	-	IPR007305 (PFAM); PTHR21493 (PANTHER); CYTOPLASMIC_DOMAIN (PHOBIUS); NON_CYTOPLASMIC_DOMAIN (PHOBIUS); TRANSMEMBRANE (PHOBIUS); TRANSMEMBRANE (PHOBIUS); CYTOPLASMIC_DOMAIN (PHOBIUS); TRANSMEMBRANE (PHOBIUS); CYTOPLASMIC_DOMAIN (PHOBIUS); NON_CYTOPLASMIC_DOMAIN (PHOBIUS); TRANSMEMBRANE (PHOBIUS); TMhelix (TMHMM); TMhelix (TMHMM); TMhelix (TMHMM); TMhelix (TMHMM)	NP_057156.1	vesicle transport protein GOT1B [Homo sapiens]	0.84	3e-31	0.52	---NA---	-
CNUS0000103336.1	23958.8	24815.8	23883	24341.5	23954	24447.1	22044.9	22943.9	24091.7	24246	24241.1	24115.7	23923.6	0.0308914	AAW26757.1	SJCHGC06672 protein [Schistosoma japonicum]	4e-178	1	-	-	C:mitochondrial matrix	-	-	IPR003428 (PFAM); IPR003428 (G3DSA:3.10.280.GENE3D); PTHR10826 (PANTHER); SIGNAL_PEPTIDE (PHOBIUS); SIGNAL_PEPTIDE_N_REGION (PHOBIUS); SIGNAL_PEPTIDE_H_REGION (PHOBIUS); NON_CYTOPLASMIC_DOMAIN (PHOBIUS); SIGNAL_PEPTIDE_C_REGION (PHOBIUS); IPR003428 (SUPERFAMILY)	NP_001203.1	complement component 1 Q subcomponent-binding protein, mitochondrial precursor [Homo sapiens]	0.8	1e-13	0.26	3RPX	-
CNUS0000103418.1	15320.8	14996	15530.2	15277.5	17369.6	16227	16273.5	16754.4	17286.8	13963.7	14376	14582.8	15663.2	0.0716909	CCD78557.1	lysosomal Pro-Xaa carboxypeptidase (S28 family) [Schistosoma mansoni]	0	0.88	Yes	Yes	F:carboxypeptidase activity; F:serine-type peptidase activity; P:proteolysis	K01285	-	IPR029058 (G3DSA:3.40.50.GENE3D); IPR008758 (PFAM); IPR008758 (PANTHER); PTHR11010:SF11 (PANTHER); SIGNAL_PEPTIDE_C_REGION (PHOBIUS); SIGNAL_PEPTIDE_H_REGION (PHOBIUS); NON_CYTOPLASMIC_DOMAIN (PHOBIUS); SIGNAL_PEPTIDE_N_REGION (PHOBIUS); SIGNAL_PEPTIDE (PHOBIUS); SignalP-noTM (SIGNALP_EUK); IPR029058 (SUPERFAMILY); TMhelix (TMHMM)	NP_005031.1	lysosomal Pro-X carboxypeptidase isoform 1 preproprotein [Homo sapiens]	0.97	1e-111	0.41	3N2Z	-
CNUS0000103448.1	30868.4	29895.2	28937.4	29420.2	30745.6	29654.3	28152.7	29470.9	31027.2	29886.6	30753.3	31328.9	30011.7	0.0317669	AAW26134.1	SJCHGC06646 protein [Schistosoma japonicum]	2.3e-56	1	-	-	-	-	-	PTHR31184 (PANTHER)	NP_057484.3	huntingtin-interacting protein K isoform 1 [Homo sapiens]	0.9	2e-21	0.48	---NA---	-
CNUS0000103450.1	26668.3	27405.4	25682.2	25556.6	25688.2	28262.2	26630.8	28497.4	28300.2	24381.3	23835.9	25191.6	26341.7	0.058829	CAX69464.1	Microtubule-associated protein RP/EB family member 1 [Schistosoma japonicum]	0	1	-	-	-	K10436	-	Coil (COILS); IPR001715 (SMART); IPR001715 (G3DSA:1.10.418.GENE3D); IPR004953 (PFAM); IPR001715 (PFAM); IPR027328 (PANTHER); IPR001715 (PROSITE_PROFILES); IPR004953 (PROSITE_PROFILES); IPR004953 (SUPERFAMILY); IPR001715 (SUPERFAMILY)	NP_036457.1	microtubule-associated protein RP/EB family member 1 [Homo sapiens]	0.95	9e-83	0.49	3TQ7	-
CNUS0000103535.1	12315.8	12785.1	12688.1	12665.7	11957	12260.4	13785.4	13650.2	13294.4	13147.2	13303.5	13448.8	12941.8	0.045169	AAP06201.1	SJCHGC01517 protein [Schistosoma japonicum]	1.3e-114	1	-	-	F:zinc ion binding	-	-	IPR001876 (SMART); IPR017337 (PIRSF); IPR001876 (G3DSA:4.10.1060.GENE3D); IPR001876 (PFAM); PTHR12999 (PANTHER); IPR001876 (PROSITE_PATTERNS); IPR001876 (PROSITE_PROFILES); SSF90209 (SUPERFAMILY)	NP_005446.2	zinc finger Ran-binding domain-containing protein 2 isoform 2	0.41	5e-39	0.59	2K1P	-
CNUS0000103558.1	10837.8	10424.1	11310.6	12098.5	10921.9	11386.9	10958.9	10767.4	10284.9	9045.01	10091.9	9275.34	10617	0.0815431	GAA54390.1	phosphoinositol 4-phosphate adaptor protein [Clonorchis sinensis]	8.1e-29	0.57	-	-	C:cytoplasm; F:glycolipid transporter activity; F:glycolipid binding; P:glycolipid transport	K08051	-	IPR014830 (G3DSA:1.10.3520.GENE3D); IPR014830 (PFAM); IPR014830 (SUPERFAMILY)	---NA---	---NA---	-	-	-	---NA---	Platyhelminthes
CNUS0000103559.1	13884.5	14323.1	13602.4	14726.4	15028.5	14563.2	13882.5	14189.3	13845.6	12924.9	13813	13624	14034	0.0405957	CAX69853.1	DnaJ homolog subfamily A member 3, mitochondrial precursor (Tumorous imaginal discs protein Tid56 homolog) [Schistosoma japonicum]	3.1e-151	1	-	Yes	-	-	-	IPR001623 (PRINTS); IPR001623 (SMART); IPR001623 (G3DSA:1.10.287.GENE3D); IPR001623 (PFAM); PTHR24076 (PANTHER); IPR018253 (PROSITE_PATTERNS); CYTOPLASMIC_DOMAIN (PHOBIUS); TRANSMEMBRANE (PHOBIUS); NON_CYTOPLASMIC_DOMAIN (PHOBIUS); IPR001623 (PROSITE_PROFILES); IPR001623 (SUPERFAMILY); TMhelix (TMHMM)	NP_005138.3	dnaJ homolog subfamily A member 3, mitochondrial isoform 1 [Homo sapiens]	0.59	5e-13	0.32	2DN9	-
CNUS0000103560.1	25933.9	24987	27117.8	25067.2	25289.4	25543.9	25179.9	25090.6	23966.9	26042.6	25355	25441.6	25418	0.0294432	CAX72135.1	ribosomal protein S15 [Schistosoma japonicum]	9.1e-54	1	-	-	-	K02958	-	IPR002222 (PRINTS); IPR002222 (PIRSF); IPR023575 (G3DSA:3.30.860.GENE3D); IPR005713 (TIGRFAM); IPR002222 (PFAM); IPR002222 (PANTHER); PTHR11880:SF2 (PANTHER); IPR020934 (PROSITE_PATTERNS); IPR002222 (HAMAP); IPR023575 (SUPERFAMILY)	NP_001009.1	40S ribosomal protein S15 [Homo sapiens]	1	4e-68	0.77	3J3A	-
CNUS0000103577.1	11939.4	11356.6	11769.7	11006.1	11202.7	11238.3	12320.7	12440.1	12624.8	11575.4	11764.4	11540.1	11731.5	0.0440953	GAA49855.1	coatomer protein complex subunit alpha [Clonorchis sinensis]	0	0.79	-	-	P:vesicle-mediated transport; P:intracellular protein transport; C:COPI vesicle coat; F:structural molecule activity	K05236	-	Coil (COILS); IPR006692 (PFAM); IPR010714 (PFAM); IPR015943 (G3DSA:2.130.10.GENE3D); PTHR19876 (PANTHER); SSF82171 (SUPERFAMILY)	NP_004362.2	coatomer subunit alpha isoform 2 [Homo sapiens]	0.97	0	0.51	---NA---	-
CNUS0000103597.1	16520.3	17429.4	17212.4	16836.9	18790.7	17318.5	16367.3	15612.9	16478.1	14567.9	16158.2	14636.5	16494.1	0.072037	AAX30636.1	SJCHGC06247 protein [Schistosoma japonicum]	5.8e-37	1	-	-	F:zinc ion binding	-	-	IPR001781 (SMART); IPR001781 (PFAM); IPR001781 (G3DSA:2.10.110.GENE3D); PTHR24208 (PANTHER); IPR001781 (PROSITE_PATTERNS); IPR001781 (PROSITE_PROFILES); SSF57716 (SUPERFAMILY)	NP_001302.1	cysteine-rich protein 1 [Homo sapiens]	0.98	9e-34	0.73	---NA---	-
CNUS0000103600.1	14528.6	14092.4	14637.5	14348.7	14048.2	13607.6	15233.9	15114.2	15248.1	14930.6	15268.2	15637.5	14724.6	0.0417082	CAX70825.1	RuvB-like protein 2 [Schistosoma japonicum]	0	0.87	-	-	-	K11338	-	PR00830 (PRINTS); IPR003593 (SMART); IPR010339 (PFAM); IPR027417 (G3DSA:3.40.50.GENE3D); G3DSA:1.10.8.60 (GENE3D); IPR027417 (G3DSA:3.40.50.GENE3D); IPR027238 (PANTHER); IPR027417 (SUPERFAMILY)	NP_006657.1	ruvB-like 2 [Homo sapiens]	0.96	0	0.71	2XSZ	-
CNUS0000103734.1	14107.2	14403.9	13815.9	14344.2	14655.8	13913.2	15300.3	15604.7	14340.3	16048.9	15929.4	15722.1	14848.8	0.0551867	CAX74710.1	Dpy-30-like protein [Schistosoma japonicum]	1e-36	1	-	-	-	K14965	-	IPR007858 (PFAM); PTHR23356 (PANTHER)	NP_115963.1	protein dpy-30 homolog [Homo sapiens]	0.82	4e-16	0.59	3G36	-
CNUS0000103746.1	15568.9	15113.3	15482	15016.8	15318	14028.7	15506.2	15810.5	15377.3	15596.4	17014.6	16274.6	15508.9	0.0460053	AAW24775.1	SJCHGC06678 protein [Schistosoma japonicum]	1.3e-149	1	-	-	-	-	-	Coil (COILS); Coil (COILS); Coil (COILS); IPR000533 (PFAM); PTHR19269 (PANTHER); PTHR19269:SF43 (PANTHER); SSF57997 (SUPERFAMILY)	---NA---	---NA---	-	-	-	---NA---	-
CNUS0000103763.1	14265.2	13293.7	12646.7	12137	12750.8	12513.8	11408.1	12401.2	11633.2	13022.5	11156.1	12696.1	12493.7	0.0683984	CAX75127.1	purine-nucleoside phosphorylase [Schistosoma japonicum]	0	0.99	-	-	-	K03783	-	IPR011268 (PIRSF); IPR000845 (PFAM); IPR011268 (TIGRFAM); IPR011270 (TIGRFAM); IPR000845 (G3DSA:3.40.50.GENE3D); IPR011268 (PTHR11904:PANTHER); IPR001369 (PANTHER); IPR000845 (SUPERFAMILY)	NP_000261.2	purine nucleoside phosphorylase [Homo sapiens]	0.96	3e-95	0.48	4GKA	-
CNUS0000103789.1	14764.9	14261.8	14640.5	14163.2	13863.1	14253.1	14978.4	15552.2	15156.8	13758.1	13987.3	14290.7	14472.5	0.0380864	CAX69373.1	Golgi resident protein GCP60 (Acyl-CoA-binding domain-containing protein 3) [Schistosoma japonicum]	0	0.94	-	-	-	-	-	IPR009038 (PFAM); IPR000582 (PFAM); IPR014352 (G3DSA:1.20.80.GENE3D); PTHR22973:SF12 (PANTHER); PTHR22973 (PANTHER); IPR000582 (PROSITE_PROFILES); IPR009038 (PROSITE_PROFILES); IPR000582 (SUPERFAMILY); IPR009038 (SUPERFAMILY)	NP_073572.2	Golgi resident protein GCP60 [Homo sapiens]	0.54	1e-40	0.47	---NA---	-
CNUS0000103806.1	17459.6	16863.5	17432	16963.9	18139.5	18123.4	18179.1	16599.4	16969.3	16744.4	17302.2	16811	17298.9	0.0332984	AAW27034.1	SJCHGC05867 protein [Schistosoma japonicum]	6.2e-87	0.99	-	-	F:DNA-directed RNA polymerase activity; P:transcription, DNA-dependent; F:DNA binding; C:nucleus; F:zinc ion binding	K03017	EC:2.7.7.6	IPR001222 (SMART); IPR001529 (SMART); IPR012164 (PIRSF); IPR001222 (PFAM); IPR001529 (PFAM); G3DSA:2.20.25.10 (GENE3D); G3DSA:2.20.25.10 (GENE3D); PTHR11239:SF1 (PANTHER); PTHR11239 (PANTHER); IPR019761 (PROSITE_PATTERNS); IPR001222 (PROSITE_PROFILES); SSF57783 (SUPERFAMILY); SSF57783 (SUPERFAMILY)	NP_006224.1	DNA-directed RNA polymerase II subunit RPB9 [Homo sapiens]	0.9	5e-55	0.68	---NA---	-
CNUS0000103840.1	18433.7	18196.7	18446.6	19356.1	18722.1	19057.3	18023.4	18507.7	18326.3	17289.6	18496.2	17459.6	18359.6	0.0318464	AAP06457.1	similar to GenBank Accession Number AF267853 HTPHLP in Homo sapiens [Schistosoma japonicum]	9.8e-150	1	-	-	-	-	-	IPR024253 (PFAM); IPR012336 (G3DSA:3.40.30.GENE3D); PTHR21148:SF1 (PANTHER); PTHR21148 (PANTHER); IPR012336 (SUPERFAMILY)	NP_076970.1	phosducin-like protein 3	0.85	5e-51	0.4	---NA---	-
CNUS0000103863.1	12526.3	13359.8	13036	11722.8	13728.1	12398.1	11553	11332.1	11810.7	10281.9	11852.3	11254.1	12071.3	0.0812129	CAX70426.1	Cupin, RmlC-type,domain-containing protein [Schistosoma japonicum]	2.7e-72	1	-	-	-	-	-	IPR013096 (PFAM); IPR014710 (G3DSA:2.60.120.GENE3D); IPR011051 (SUPERFAMILY)	---NA---	---NA---	-	-	-	---NA---	-
CNUS0000103875.1	11342.5	10910.9	11284.3	11186.9	10558.7	10686.7	11749.6	11721.3	11564.3	12298	12196.6	12433.9	11494.5	0.0535853	CAX73442.1	STAM binding protein [Schistosoma japonicum]	0	1	-	-	-	K11866	-	IPR000555 (SMART); IPR000555 (PFAM); G3DSA:3.40.140.10 (GENE3D); IPR015063 (PFAM); PTHR12947:SF4 (PANTHER); PTHR12947 (PANTHER); SSF102712 (SUPERFAMILY)	NP_065850.1	AMSH-like protease [Homo sapiens]	0.96	1e-53	0.33	2ZNV	-
CNUS0000103888.1	12192	12995.8	12295	11930.8	13035.8	12431.2	10936.1	12100.7	11045.7	11548.4	12226.8	12302.4	12086.7	0.0540148	AAP06407.1	similar to GenBank Accession Number CAD22100 RNase Z in Arabidopsis thaliana [Schistosoma japonicum]	0	1	-	-	F:hydrolase activity	K00784	-	IPR001279 (SMART); IPR001279 (G3DSA:3.60.15.GENE3D); PF12706 (PFAM); PTHR12553 (PANTHER); PTHR12553:SF43 (PANTHER); IPR001279 (SUPERFAMILY)	---NA---	---NA---	-	-	-	---NA---	Platyhelminthes
CNUS0000103898.1	10826.5	10177.6	10276.2	10232.2	9503.63	10389.6	10516.5	10439.8	10335.4	10004.9	10109.4	10348.8	10263.4	0.0310482	CCD79051.1	putative geranylgeranyl transferase type II beta subunit [Schistosoma mansoni]	0	0.92	-	-	P:protein geranylgeranylation; F:Rab geranylgeranyltransferase activity	K05956	EC:2.5.1.60	IPR008930 (G3DSA:1.50.10.GENE3D); IPR001330 (PFAM); PF13249 (PFAM); PTHR11774 (PANTHER); IPR026873 (PTHR11774:PANTHER); IPR008930 (SUPERFAMILY)	NP_004573.2	geranylgeranyl transferase type-2 subunit beta [Homo sapiens]	0.99	7e-125	0.51	---NA---	-
CNUS0000103917.1	10493.9	10728.5	9974.91	10812.7	11231.4	11135.7	10330.9	9984.76	9978.94	9823.19	9577.65	9677.63	10312.5	0.0546484	CCD59229.1	serine/threonine-protein kinase rio1 (rio kinase 1), putative [Schistosoma mansoni]	0	0.91	-	-	F:ATP binding; F:protein serine/threonine kinase activity; P:phosphorylation	K07178	EC:2.7.11	IPR000687 (SMART); IPR018934 (PFAM); G3DSA:3.30.200.20 (GENE3D); G3DSA:1.10.510.10 (GENE3D); PTHR10593 (PANTHER); PTHR10593:SF23 (PANTHER); IPR018935 (PROSITE_PATTERNS); IPR011009 (SUPERFAMILY)	NP_113668.2	serine/threonine-protein kinase RIO1 isoform 1 [Homo sapiens]	0.95	8e-78	0.4	4OTP	-
CNUS0000103925.1	35644.1	35438.8	35766.2	33094.4	32803	34987	34068.5	34754.8	34567.6	36410.6	35047.1	33442.2	34668.7	0.0323887	AAW27674.1	SJCHGC04249 protein [Schistosoma japonicum]	6.8e-75	1	-	-	F:structural constituent of ribosome; C:large ribosomal subunit; P:translation	K02872	-	IPR023564 (G3DSA:3.90.1180.GENE3D); IPR005755 (PTHR11545:PANTHER); IPR005822 (PANTHER); IPR023564 (SUPERFAMILY)	NP_036555.1	60S ribosomal protein L13a isoform 1 [Homo sapiens]	0.95	1e-90	0.65	3J3A	-
CNUS0000103938.1	14277.2	13703.8	13795	15080.7	16138.6	14299.4	16028.9	15591.9	15512.1	14079.7	14051.3	13912	14705.9	0.0615496	CCD79750.1	restin-like [Schistosoma mansoni]	3e-176	0.79	-	-	P:microtubule-based transport; C:dynactin complex; F:dynein binding	K04648	-	Coil (COILS); Coil (COILS); Coil (COILS); Coil (COILS); PTHR18916 (PANTHER); IPR027663 (PTHR18916:PANTHER)	NP_001128512.1	dynactin subunit 1 isoform 3 [Homo sapiens]	0.49	1e-21	0.35	3TQ7	-
CNUS0000103954.1	21614	21464.3	19742.6	20190.6	20647.9	22079.3	21348.2	20321.5	21598.3	21488.6	21862.9	21411.1	21147.4	0.0347735	AAW26464.1	SJCHGC06383 protein [Schistosoma japonicum]	1.1e-83	1	-	-	C:ribosome; F:structural constituent of ribosome; P:translation	K02910	-	IPR023621 (G3DSA:3.10.440.GENE3D); IPR000054 (PFAM); IPR000054 (PANTHER); IPR020052 (PROSITE_PATTERNS); IPR000054 (PRODOM); IPR023621 (SUPERFAMILY)	NP_000984.1	60S ribosomal protein L31 isoform 1 [Homo sapiens]	0.9	3e-49	0.67	3J3A	-
CNUS0000103970.1	14523.9	15323.3	14162.6	14546.1	14984	14801.8	14001.9	14238.7	14413.9	15465.6	14715.7	15008.4	14682.2	0.0310271	AAW24591.1	SJCHGC02212 protein [Schistosoma japonicum]	6.2e-25	1	-	-	C:proteasome core complex; F:threonine-type endopeptidase activity; P:proteolysis involved in cellular protein catabolic process	K02735	EC:3.4.25	IPR029055 (G3DSA:3.60.20.GENE3D); PTHR11599:SF49 (PANTHER); PTHR11599 (PANTHER); IPR029055 (SUPERFAMILY)	NP_002786.2	proteasome subunit beta type-3 [Homo sapiens]	1	3e-75	0.53	---NA---	-
CNUS0000104005.1	15820.5	16162.4	15555.1	15282.5	14959	15833.9	14537	14732.5	14477.3	13301.6	14335.2	14246.5	14937	0.0553362	CAX69488.1	peptidylprolyl isomerase-like 4 [Schistosoma japonicum]	0	0.99	-	-	-	K12735	-	IPR002130 (PRINTS); IPR000504 (SMART); IPR012677 (G3DSA:3.30.70.GENE3D); IPR000504 (PFAM); IPR002130 (PFAM); IPR029000 (G3DSA:2.40.100.GENE3D); PTHR11071 (PANTHER); PTHR11071:SF156 (PANTHER); IPR002130 (PROSITE_PROFILES); IPR000504 (PROSITE_PROFILES); SSF54928 (SUPERFAMILY); IPR029000 (SUPERFAMILY)	NP_624311.1	peptidyl-prolyl cis-trans isomerase-like 4 [Homo sapiens]	0.72	6e-138	0.61	---NA---	-
CNUS0000104008.1	10919.6	11501.6	11375	11756.7	10677.6	11100.6	11200.1	11343.8	11401.7	12590.5	11558.1	12355.1	11481.7	0.0476883	AAP06187.1	SJCHGC05078 protein [Schistosoma japonicum]	4.6e-97	1	Yes	-	-	-	-	SignalP-noTM (SIGNALP_EUK)	---NA---	---NA---	-	-	-	---NA---	Platyhelminthes
CNUS0000104009.1	12674.4	12621.8	12364.9	12741.4	12781.9	13767	12900.5	12613	12632	14108.7	13443	13503.1	13012.6	0.0422629	CAX72903.1	MAP/microtubule affinity-regulating kinase 3 [Schistosoma japonicum]	8.4e-176	0.99	-	-	-	K17412	-	IPR002290 (SMART); IPR000719 (PFAM); G3DSA:1.10.510.10 (GENE3D); PTHR24346 (PANTHER); NON_CYTOPLASMIC_DOMAIN (PHOBIUS); TRANSMEMBRANE (PHOBIUS); CYTOPLASMIC_DOMAIN (PHOBIUS); IPR000719 (PROSITE_PROFILES); IPR011009 (SUPERFAMILY)	---NA---	---NA---	-	-	-	---NA---	-
CNUS0000104053.1	11421.6	11433.7	11646.8	10647.8	12775.7	10811.8	10746.1	10997.6	11133.8	11331.9	12375.5	11649.9	11414.4	0.0563038	AAW27805.1	SJCHGC04967 protein [Schistosoma japonicum]	0	1	-	-	C:cytoplasm; F:tryptophan-tRNA ligase activity; P:tryptophanyl-tRNA aminoacylation; F:ATP binding	K01867	EC:6.1.1.2	IPR002306 (PRINTS); IPR014729 (G3DSA:3.40.50.GENE3D); IPR014729 (G3DSA:3.40.50.GENE3D); G3DSA:1.10.240.10 (GENE3D); IPR002305 (PFAM); IPR002306 (PANTHER); PTHR10055:SF6 (PANTHER); IPR001412 (PROSITE_PATTERNS); SSF52374 (SUPERFAMILY)	NP_056651.1	tryptophan--tRNA ligase, mitochondrial isoform 1 precursor [Homo sapiens]	0.79	2e-38	0.39	---NA---	-
CNUS0000104057.1	15302.8	15436.4	15927.6	14416.6	14430.6	14413.1	16401.5	16035.5	15262.2	16687.2	15644.6	16151.3	15509.1	0.0504479	CCD59081.1	lamin, putative [Schistosoma mansoni]	1.1e-151	0.91	-	-	-	-	-	Coil (COILS); Coil (COILS); Coil (COILS); IPR001664 (PFAM); IPR027696 (PTHR23239:PANTHER); IPR001664 (PANTHER); SSF64593 (SUPERFAMILY)	NP_116126.3	lamin-B2 [Homo sapiens]	0.7	1e-23	0.33	2LLL	-
CNUS0000104062.1	10466	10633.2	10408.3	10961.1	11354.6	10585.5	9413.74	9925.98	9730.56	9312.99	9962.61	9717.06	10206	0.0616325	CAX76117.1	hypothetical protein [Schistosoma japonicum]	2.2e-101	1	-	Yes	-	-	-	IPR019166 (PFAM); CYTOPLASMIC_DOMAIN (PHOBIUS); NON_CYTOPLASMIC_DOMAIN (PHOBIUS); TRANSMEMBRANE (PHOBIUS); TMhelix (TMHMM); TMhelix (TMHMM)	---NA---	---NA---	-	-	-	---NA---	-
CNUS0000104091.1	11113.4	11656.4	11000.8	11835.1	11216.8	11623.5	11208	11610.6	11412.7	11791.6	11258.7	11814	11461.8	0.0257789	AAP06191.1	similar to GenBank Accession Number M33617 cAMP-regulated phosphoprotein (ARPP-19) in Bos taurus [Schistosoma japonicum]	3.5e-94	1	-	-	-	-	-	IPR006760 (PFAM); PTHR10358 (PANTHER)	NP_006619.1	cAMP-regulated phosphoprotein 19	0.65	4e-15	0.44	---NA---	-
CNUS0000104099.1	12386.5	12475.2	13122	12444.5	12999.1	12372.3	12695.3	12432.9	12516.9	10914.7	12089.7	11347.9	12316.4	0.050859	AAW25575.1	SJCHGC02410 protein [Schistosoma japonicum]	0	1	-	-	F:nucleic acid binding	K11135	-	IPR000467 (SMART); IPR000467 (PFAM); PTHR23149 (PANTHER); PTHR23149:SF9 (PANTHER); IPR000467 (PROSITE_PROFILES)	NP_060354.4	PIN2/TERF1-interacting telomerase inhibitor 1 isoform 1 [Homo sapiens]	0.62	4e-13	0.3	---NA---	-
CNUS0000104129.1	16565.4	17400	16805.1	16892.1	16382	16665.3	15338.1	16674.5	15355.6	15969.5	16146.8	16337	16377.6	0.0370289	AAW27842.1	SJCHGC06127 protein [Schistosoma japonicum]	4.1e-125	1	-	-	-	K18269	-	IPR009652 (PFAM); PTHR13250:SF1 (PANTHER); IPR009652 (PANTHER)	NP_009148.2	programmed cell death protein 10 [Homo sapiens]	0.83	8e-37	0.42	3W8I	-
CNUS0000104130.1	13423.5	15701.2	15113	15473.2	14210.9	14733.6	16379.1	16935.4	14624.8	14306.8	14892.9	15347.3	15095.1	0.0637919	CAX69860.1	Vesicle transport protein SFT2B [Schistosoma japonicum]	9.3e-108	1	-	Yes	-	-	-	IPR007305 (PFAM); PTHR23137:SF1 (PANTHER); IPR011691 (PANTHER); TRANSMEMBRANE (PHOBIUS); TRANSMEMBRANE (PHOBIUS); CYTOPLASMIC_DOMAIN (PHOBIUS); TRANSMEMBRANE (PHOBIUS); TRANSMEMBRANE (PHOBIUS); CYTOPLASMIC_DOMAIN (PHOBIUS); CYTOPLASMIC_DOMAIN (PHOBIUS); NON_CYTOPLASMIC_DOMAIN (PHOBIUS); NON_CYTOPLASMIC_DOMAIN (PHOBIUS); TMhelix (TMHMM); TMhelix (TMHMM); TMhelix (TMHMM); TMhelix (TMHMM)	NP_955376.1	vesicle transport protein SFT2B [Homo sapiens]	1	4e-58	0.58	---NA---	-
CNUS0000104153.1	29075.1	30079.9	28034.5	29933	31205.3	30284.8	27808.9	27139.2	25870.2	28337.8	29042.4	28743.2	28796.2	0.0514794	AAW25989.1	SJCHGC02462 protein [Schistosoma japonicum]	8e-105	0.69	-	Yes	-	K11519	-	IPR007599 (PFAM); IPR007599 (PANTHER); TRANSMEMBRANE (PHOBIUS); TRANSMEMBRANE (PHOBIUS); NON_CYTOPLASMIC_DOMAIN (PHOBIUS); NON_CYTOPLASMIC_DOMAIN (PHOBIUS); TRANSMEMBRANE (PHOBIUS); CYTOPLASMIC_DOMAIN (PHOBIUS); NON_CYTOPLASMIC_DOMAIN (PHOBIUS); CYTOPLASMIC_DOMAIN (PHOBIUS); TRANSMEMBRANE (PHOBIUS); SSF144091 (SUPERFAMILY); TMhelix (TMHMM); TMhelix (TMHMM); TMhelix (TMHMM)	NP_077271.1	derlin-1 isoform a [Homo sapiens]	0.97	5e-80	0.49	---NA---	-
CNUS0000104154.1	11242	12009	11404.3	11691.5	10801.6	12552.5	11754.5	11607.6	11086.5	12821.4	11958.2	12589.5	11793.2	0.0531746	AAW25736.1	SJCHGC02508 protein [Schistosoma japonicum]	0	0.97	-	-	C:spliceosomal complex; P:RNA splicing	K12817	-	Coil (COILS); IPR003648 (SMART); IPR004098 (PFAM); IPR004098 (G3DSA:1.20.940.GENE3D); IPR014906 (PFAM); PTHR13007:SF19 (PANTHER); PTHR13007 (PANTHER); SSF158230 (SUPERFAMILY); IPR004098 (SUPERFAMILY)	NP_003666.1	pre-mRNA-splicing factor 18 [Homo sapiens]	0.98	4e-90	0.43	2DK4	-
CNUS0000104164.1	12093.7	11284.8	11863.1	12189.4	10215.6	10792.1	11848.9	11314.4	11289.2	11212.2	11137.3	11252.1	11374.4	0.0491919	CAX70433.1	YME1-Like (Mitochondrial Escape) AAA protease [Schistosoma japonicum]	0	1	-	-	-	K08955	-	IPR003593 (SMART); G3DSA:1.10.8.60 (GENE3D); IPR027417 (G3DSA:3.40.50.GENE3D); IPR000642 (PFAM); IPR003959 (PFAM); IPR005936 (TIGRFAM); PTHR23076 (PANTHER); IPR003960 (PROSITE_PATTERNS); SSF140990 (SUPERFAMILY); IPR027417 (SUPERFAMILY)	NP_055078.1	ATP-dependent zinc metalloprotease YME1L1 isoform 3 [Homo sapiens]	0.8	4e-160	0.49	---NA---	-
CNUS0000104174.1	12025.1	13146.8	12116.3	12064.5	11400.8	11854	12358.8	12978	12112.2	13393.8	12565.2	12521.2	12378.1	0.04641	CAX69345.1	hypothetical protein [Schistosoma japonicum]	0	0.98	-	-	-	K17306	-	no IPS match	NP_001153468.1	pro-neuregulin-1, membrane-bound isoform isoform ndf43c [Homo sapiens]	0.21	4e-06	0.26	---NA---	-
CNUS0000104182.1	27265.4	25557.5	26409.3	26501.5	24435.4	26972.8	27757.1	26955.6	26995	26456.9	26226.2	25915	26454	0.0330234	AAW27297.1	SJCHGC01783 protein [Schistosoma japonicum]	0	1	-	-	P:protein transport; F:Rab GDP-dissociation inhibitor activity	K17255	-	IPR000806 (PRINTS); IPR018203 (PRINTS); IPR018203 (PFAM); G3DSA:3.50.50.60 (GENE3D); G3DSA:3.30.519.10 (GENE3D); PTHR11787:SF8 (PANTHER); PTHR11787 (PANTHER); SSF51905 (SUPERFAMILY)	NP_001484.1	rab GDP dissociation inhibitor alpha [Homo sapiens]	0.98	0	0.55	---NA---	-
CNUS0000104190.1	47653.4	48494.5	45963.5	45948.2	44143.8	49219.6	47371.3	44505.6	43908.2	45631.5	47265.9	47998	46508.6	0.0377384	CAX71653.1	putative ribosomal protein L13 [Schistosoma japonicum]	2.8e-125	1	-	-	C:ribosome; F:structural constituent of ribosome; P:translation	K02873	-	IPR001380 (PFAM); PTHR11722:SF0 (PANTHER); IPR001380 (PANTHER); IPR018256 (PROSITE_PATTERNS)	NP_150254.1	60S ribosomal protein L13 isoform 1 [Homo sapiens]	0.98	6e-67	0.58	3J3A	-
CNUS0000104194.1	12413.2	12222.8	13573.5	13040.7	12540.2	13867.2	13142.9	13240.6	12599.9	13346.8	13183.2	13137.2	13025.7	0.0376486	CAX74730.1	adenosinetriphosphatase [Schistosoma japonicum]	0	0.99	-	-	-	-	-	IPR022780 (PFAM); IPR027417 (G3DSA:3.40.50.GENE3D); IPR008467 (PANTHER); PTHR12688:SF0 (PANTHER); IPR027417 (SUPERFAMILY)	NP_006132.1	cytoplasmic dynein 1 light intermediate chain 2 isoform 1 [Homo sapiens]	0.86	5e-111	0.42	---NA---	-
CNUS0000104215.1	12680.7	13115.4	12741.6	12077.5	12934	12854.8	11435.9	11669.5	11462.6	12297.3	12297.9	12654.7	12351.8	0.046974	AAP06018.1	similar to NM_010282 geranylgeranyl diphosphate synthase 1; GGPP synthase in Mus musculus [Schistosoma japonicum]	2.1e-111	0.95	-	-	P:isoprenoid biosynthetic process; F:transferase activity	K00804	-	Coil (COILS); IPR008949 (G3DSA:1.10.600.GENE3D); IPR000092 (PFAM); IPR017446 (PANTHER); PTHR12001:SF44 (PANTHER); IPR000092 (PROSITE_PATTERNS); IPR008949 (SUPERFAMILY)	NP_001032354.1	geranylgeranyl pyrophosphate synthase	0.89	4e-110	0.53	2Q80	-
CNUS0000104218.1	11762.5	12459.1	12040.3	11892.3	13336.6	13385.4	13382.5	12650.1	12264.3	11524.4	11805.9	11234.2	12311.5	0.0603688	AAW26993.1	SJCHGC04893 protein [Schistosoma japonicum]	2.6e-91	0.99	-	-	-	-	-	no IPS match	---NA---	---NA---	-	-	-	---NA---	Platyhelminthes
CNUS0000104235.1	10383	11161.9	10474.6	9995.84	10476.4	9831.93	10265.9	10662.2	10640.9	9811.48	10591.2	10496.8	10399.4	0.0368488	CAX70592.1	Transmembrane protein 147 [Schistosoma japonicum]	3.7e-152	1	-	Yes	-	-	-	IPR019164 (PFAM); IPR019164 (PANTHER); PTHR12869:SF0 (PANTHER); TRANSMEMBRANE (PHOBIUS); NON_CYTOPLASMIC_DOMAIN (PHOBIUS); TRANSMEMBRANE (PHOBIUS); TRANSMEMBRANE (PHOBIUS); CYTOPLASMIC_DOMAIN (PHOBIUS); TRANSMEMBRANE (PHOBIUS); CYTOPLASMIC_DOMAIN (PHOBIUS); NON_CYTOPLASMIC_DOMAIN (PHOBIUS); NON_CYTOPLASMIC_DOMAIN (PHOBIUS); CYTOPLASMIC_DOMAIN (PHOBIUS); TRANSMEMBRANE (PHOBIUS); TMhelix (TMHMM); T…	NP_116024.1	transmembrane protein 147 isoform 1 [Homo sapiens]	0.58	3e-29	0.33	---NA---	-
CNUS0000104238.1	12178.1	12764.9	12337.2	11972	12020.8	12254.3	11986	11809	11957.9	11520.4	12174.3	12723.1	12141.5	0.0291497	CCD75520.1	hypothetical protein Smp_025950 [Schistosoma mansoni]	8.1e-132	0.78	-	Yes	-	-	-	IPR002056 (PRINTS); IPR022422 (PRINTS); IPR002056 (PFAM); IPR023392 (G3DSA:1.20.960.GENE3D); IPR002056 (PANTHER); CYTOPLASMIC_DOMAIN (PHOBIUS); TRANSMEMBRANE (PHOBIUS); CYTOPLASMIC_DOMAIN (PHOBIUS); NON_CYTOPLASMIC_DOMAIN (PHOBIUS); TRANSMEMBRANE (PHOBIUS); TRANSMEMBRANE (PHOBIUS); NON_CYTOPLASMIC_DOMAIN (PHOBIUS); TRANSMEMBRANE (PHOBIUS); CYTOPLASMIC_DOMAIN (PHOBIUS); NON_CYTOPLASMIC_DOMAIN (PHO…	NP_055580.1	mitochondrial import receptor subunit TOM20 homolog [Homo sapiens]	0.25	8e-25	0.5	4APO	-
CNUS0000104270.1	15960.2	16457.6	15273.6	15938.1	15719.7	16534.4	16611.8	15907.4	16142.2	16034.4	16211.6	16554	16112.1	0.0244852	CAX75797.1	Golgi phosphoprotein 3 [Schistosoma japonicum]	1.7e-177	0.99	-	-	-	K15620	-	IPR008628 (PFAM); G3DSA:1.10.3630.10 (GENE3D); IPR008628 (PANTHER)	NP_071413.1	Golgi phosphoprotein 3 [Homo sapiens]	0.95	7e-100	0.55	---NA---	-
CNUS0000104395.1	16817.3	16628.2	15859.9	16383.3	19120.5	18219.5	15324.8	16786.8	16504.1	17121.7	17003.5	18162.7	16994.4	0.062221	CAX78572.1	tryparedoxin peroxidase [Schistosoma japonicum]	1.5e-131	0.98	-	-	-	K03386	-	IPR024706 (PIRSF); IPR012336 (G3DSA:3.40.30.GENE3D); IPR019479 (PFAM); IPR000866 (PFAM); PTHR10681 (PANTHER); PTHR10681:SF101 (PANTHER); IPR012336 (PROSITE_PROFILES); IPR012336 (SUPERFAMILY)	NP_002565.1	peroxiredoxin-1 [Homo sapiens]	0.94	4e-80	0.66	3HY2	-
CNUS0000104413.1	15188.2	14915.6	16233.3	15348.7	14589.8	15387.5	16919.2	15986.1	16666.6	15510	16740.4	17265.8	15895.9	0.0544066	CCD82829.1	putative prohibitin [Schistosoma mansoni]	1.5e-179	0.94	-	Yes	C:membrane	K17081	-	Coil (COILS); IPR000163 (PRINTS); IPR001107 (SMART); IPR001107 (PFAM); IPR000163 (PANTHER); NON_CYTOPLASMIC_DOMAIN (PHOBIUS); SIGNAL_PEPTIDE_N_REGION (PHOBIUS); SIGNAL_PEPTIDE_C_REGION (PHOBIUS); SIGNAL_PEPTIDE_H_REGION (PHOBIUS); SIGNAL_PEPTIDE (PHOBIUS); SSF117892 (SUPERFAMILY); TMhelix (TMHMM)	NP_001138303.1	prohibitin-2 isoform 1 [Mus musculus]	0.89	5e-127	0.68	---NA---	-
CNUS0000104426.1	15313.5	14791.2	15130.1	15307.6	14368.9	15728.7	15591.7	15986.5	16210.8	15673.4	15684.9	16223	15500.9	0.0357603	CAX74737.1	putative 26S proteasome non-ATPase regulatory subunit 11 [Schistosoma japonicum]	0	0.96	-	Yes	-	K03036	-	Coil (COILS); IPR013143 (SMART); IPR011991 (G3DSA:1.10.10.GENE3D); IPR000717 (PFAM); IPR011990 (G3DSA:1.25.40.GENE3D); PTHR10678:SF2 (PANTHER); PTHR10678 (PANTHER); TRANSMEMBRANE (PHOBIUS); TRANSMEMBRANE (PHOBIUS); NON_CYTOPLASMIC_DOMAIN (PHOBIUS); CYTOPLASMIC_DOMAIN (PHOBIUS); CYTOPLASMIC_DOMAIN (PHOBIUS); SSF48452 (SUPERFAMILY); SSF46785 (SUPERFAMILY); TMhelix (TMHMM)	NP_002806.2	26S proteasome non-ATPase regulatory subunit 11 [Homo sapiens]	0.93	6e-161	0.58	---NA---	-
CNUS0000104461.1	22919.1	23516.4	22761.7	24630.6	22522.1	22325.4	25006.8	25221.6	24544	25385.3	25865	25343.1	24170.1	0.052892	AAW27885.1	SJCHGC01231 protein [Schistosoma japonicum]	9.6e-95	1	Yes	-	-	-	-	NON_CYTOPLASMIC_DOMAIN (PHOBIUS); SIGNAL_PEPTIDE_C_REGION (PHOBIUS); SIGNAL_PEPTIDE_H_REGION (PHOBIUS); SIGNAL_PEPTIDE_N_REGION (PHOBIUS); SIGNAL_PEPTIDE (PHOBIUS); SignalP-TM (SIGNALP_GRAM_POSITIVE)	---NA---	---NA---	-	-	-	---NA---	Platyhelminthes
CNUS0000104481.1	11112.3	11235.7	10683	10474	8380.83	10166.1	11055	11931.5	11469.6	11610.1	11460.4	11992.6	10964.3	0.0897262	AAW26199.1	SJCHGC05253 protein [Schistosoma japonicum]	1.4e-138	0.99	-	-	F:sequence-specific DNA binding transcription factor activity; F:DNA binding; C:CCAAT-binding factor complex; P:regulation of transcription, DNA-dependent	K08064	-	IPR001289 (PRINTS); IPR001289 (SMART); IPR001289 (PFAM); IPR001289 (PANTHER); IPR018362 (PROSITE_PATTERNS); IPR001289 (PROSITE_PROFILES)	NP_002496.1	nuclear transcription factor Y subunit alpha isoform 1 [Homo sapiens]	0.24	5e-32	0.82	4AWL	-
CNUS0000104499.1	14961	14583.3	14327.1	13685	15000.2	14382.8	15142.8	14701.8	15555.6	14624.6	14431.4	15080.5	14706.3	0.0330076	CAX73242.1	tumor necrosis factor superfamily, member 5-induced protein 1 [Schistosoma japonicum]	0	1	-	-	-	K11876	-	IPR016562 (PIRSF); IPR019151 (PFAM); PTHR12970 (PANTHER)	NP_064617.2	proteasome assembly chaperone 2 isoform 1 [Homo sapiens]	0.9	2e-22	0.3	---NA---	-
CNUS0000104516.1	13182.6	11643.1	12446.9	12420.6	12663.5	12568.6	13630.6	13621.7	13925.1	11356.9	13122.3	12219.5	12733.4	0.0623205	AAP05966.1	hypothetical protein [Schistosoma japonicum]	1.8e-151	1	-	Yes	F:nucleic acid binding	-	-	IPR016071 (PFAM); CYTOPLASMIC_DOMAIN (PHOBIUS); TRANSMEMBRANE (PHOBIUS); NON_CYTOPLASMIC_DOMAIN (PHOBIUS); TMhelix (TMHMM)	XP_005247435.1	PREDICTED: uncharacterized protein C3orf33 isoform X1	0.94	2e-08	0.24	---NA---	-
CNUS0000104618.1	19647.4	20308.1	18700.5	19130.4	19825.4	19774.1	19816.8	19233.6	19138.2	20123.5	19839.8	19573.8	19592.7	0.0235431	AAW25348.1	SJCHGC02749 protein [Schistosoma japonicum]	1.1e-47	1	-	-	F:acylphosphatase activity	K01512	EC:3.6.1.7	IPR020456 (PRINTS); G3DSA:3.30.70.100 (GENE3D); IPR001792 (PFAM); IPR027147 (PTHR10029:PANTHER); PTHR10029 (PANTHER); IPR001792 (PROSITE_PROFILES); IPR001792 (SUPERFAMILY)	NP_612457.1	acylphosphatase-2 [Homo sapiens]	0.93	1e-31	0.52	---NA---	-
CNUS0000104656.1	16708.4	16744.7	16326.7	17073.2	17619.2	16373.2	16727.6	17517	16724.9	17800.2	18582.6	17868.1	17172.1	0.040595	CAX74757.1	RAS-like GTP-binding protein [Schistosoma japonicum]	1.2e-17	1	-	-	-	-	-	IPR027417 (G3DSA:3.40.50.GENE3D)	NP_001655.1	transforming protein RhoA precursor [Homo sapiens]	0.89	2e-104	0.76	4D0N	-
CNUS0000104674.1	17990.4	17005	17357.9	17016.9	18562	17724.5	18048.7	15562.1	17046.9	15162	16883.9	15711.4	17006	0.0621681	CCD75842.1	hypothetical protein Smp_083680 [Schistosoma mansoni]	2.1e-112	0.75	-	-	-	K14840	-	Coil (COILS); IPR011687 (PFAM); IPR011687 (PANTHER)	---NA---	---NA---	-	-	-	---NA---	Platyhelminthes
CNUS0000104728.1	11969	11936.2	12782.4	12663.9	13508.5	11120.8	12309.2	12636.7	12159.9	11823.3	12197.4	12232.5	12278.3	0.0480428	AAW27384.1	SJCHGC02564 protein [Schistosoma japonicum]	4.3e-56	0.93	-	-	-	-	-	PF15228 (PFAM); IPR024130 (PANTHER); PTHR13177:SF0 (PANTHER)	---NA---	---NA---	-	-	-	---NA---	Platyhelminthes
CNUS0000104734.1	13282.9	13948.3	13888.8	13441.1	13143.1	12811.6	13306.6	12090.3	12762.7	14068.6	13165.3	13927.1	13319.7	0.0441267	AAW26783.1	unknown [Schistosoma japonicum]	3.6e-104	1	-	-	-	-	-	no IPS match	---NA---	---NA---	-	-	-	---NA---	Platyhelminthes
CNUS0000104752.1	16148	14808.1	16070.9	15963.1	15248.8	16050.8	15749.2	15656.5	16277	15902.2	15266.1	16158.4	15774.9	0.0285983	CAX74066.1	hypothetical protein [Schistosoma japonicum]	0	0.96	-	-	-	-	-	no IPS match	---NA---	---NA---	-	-	-	---NA---	Platyhelminthes
CNUS0000104800.1	14306.8	15201.8	14681.2	14848.8	14508.4	14726.8	14805.3	14717.6	13868.8	14537.7	15184.1	14269.1	14638	0.0258007	AAX27382.1	unknown [Schistosoma japonicum]	8.2e-74	1	-	-	-	-	-	IPR001478 (SMART); IPR001478 (G3DSA:2.30.42.GENE3D); IPR001478 (PFAM); PTHR14063 (PANTHER); IPR001478 (PROSITE_PROFILES); IPR001478 (SUPERFAMILY)	NP_071448.1	AAX27382.1	0.98	9e-107	0.78	2DKR	-
CNUS0000104832.1	10238.7	9902.62	9549.47	9738.88	8822.46	9973.35	11199.6	10799.2	10755.6	11630.1	11064.7	11429	10425.3	0.0819835	AAX26124.2	SJCHGC06116 protein [Schistosoma japonicum]	5.5e-133	0.99	-	-	-	K10415	-	IPR001680 (SMART); IPR015943 (G3DSA:2.130.10.GENE3D); IPR001680 (PFAM); PTHR12442:SF22 (PANTHER); PTHR12442 (PANTHER); IPR001680 (PROSITE_PROFILES); IPR017986 (PROSITE_PROFILES); IPR017986 (SUPERFAMILY)	NP_001258718.1	cytoplasmic dynein 1 intermediate chain 2 isoform 3 [Homo sapiens]	0.88	7e-89	0.54	---NA---	-
CNUS0000104887.1	47562	49625.4	48678.4	50440.1	47123.4	47778.9	47017.8	46738.3	48916.4	51379.7	47931.6	49975.1	48597.2	0.0307152	CAX72126.1	ribosomal protein, large P2 [Schistosoma japonicum]	1.1e-46	0.98	-	-	-	K02943	-	IPR001813 (PFAM); PTHR21141 (PANTHER); SIGNAL_PEPTIDE (PHOBIUS); SIGNAL_PEPTIDE_H_REGION (PHOBIUS); NON_CYTOPLASMIC_DOMAIN (PHOBIUS); SIGNAL_PEPTIDE_C_REGION (PHOBIUS); SIGNAL_PEPTIDE_N_REGION (PHOBIUS); IPR027534 (HAMAP)	NP_000995.1	60S acidic ribosomal protein P2 [Homo sapiens]	1	2e-19	0.46	4BEH	-
CNUS0000104906.1	12030.2	12843.5	11823.4	12010.4	12397.7	13294.5	12966.1	12821.4	12510.6	11925	11628.8	11306.6	12296.5	0.049135	CCD81571.1	putative alcohol dehydrogenase [Schistosoma mansoni]	2.4e-69	0.97	-	-	F:S-(hydroxymethyl)glutathione dehydrogenase activity; F:zinc ion binding; P:ethanol oxidation; F:alcohol dehydrogenase (NAD) activity	K00121	EC:1.1.1.1; EC:1.1.1.284	IPR016040 (G3DSA:3.40.50.GENE3D); IPR013149 (PFAM); PTHR11695:SF401 (PANTHER); IPR002085 (PANTHER); IPR011032 (SUPERFAMILY); SSF51735 (SUPERFAMILY)	NP_000662.3	alcohol dehydrogenase class-3 [Homo sapiens]	0.83	5e-49	0.69	3QJ5	-
CNUS0000104929.1	11615.7	11257.4	11382.2	11473.6	11489.6	10850.5	10831.1	10746.7	10497.4	11102.2	10843	11013.3	11091.9	0.0316656	CCD82423.1	putative protein phosphatases pp1 regulatory subunit [Schistosoma mansoni]	4.4e-131	0.94	-	-	-	K17550	-	IPR003603 (SMART); IPR003591 (SMART); SM00365 (SMART); G3DSA:3.80.10.10 (GENE3D); IPR025875 (PFAM); PTHR10588 (PANTHER); IPR001611 (PROSITE_PROFILES); IPR001611 (PROSITE_PROFILES); IPR001611 (PROSITE_PROFILES); IPR001611 (PROSITE_PROFILES); IPR001611 (PROSITE_PROFILES); IPR001611 (PROSITE_PROFILES); IPR001611 (PROSITE_PROFILES); IPR001611 (PROSITE_PROFILES); IPR001611 (PROSITE_PROFILES); SSF52058…	NP_002703.1	protein phosphatase 1 regulatory subunit 7 isoform 1 [Homo sapiens]	0.94	5e-76	0.54	---NA---	-
CNUS0000104941.1	24940.5	25070.2	22862.2	23812	24597.3	25875.9	24175.6	24896	25428.2	25772.4	23982.3	24454.8	24655.6	0.0352298	AAP06452.1	similar to NM_002370 mago-nashi-like protein in Homo sapiens [Schistosoma japonicum]	5.6e-78	1	-	-	C:nucleus	K12877	-	IPR004023 (PFAM); IPR004023 (G3DSA:3.30.1560.GENE3D); IPR004023 (PANTHER); IPR004023 (SUPERFAMILY)	NP_002361.1	protein mago nashi homolog	1	3e-89	0.86	2HYI	-
CNUS0000104967.1	27070.1	28196.2	28907.6	27781.5	27700.7	26848	29184	27448.4	28039.7	28344	28886	29546.9	28162.7	0.0300481	AAW25466.1	SJCHGC01952 protein [Schistosoma japonicum]	1.6e-128	0.99	-	-	C:ribosome; F:structural constituent of ribosome; P:translation	K02995	-	IPR001047 (TIGRFAM); IPR022309 (PFAM); IPR001047 (PANTHER); IPR018283 (PROSITE_PATTERNS)	NP_001003.1	40S ribosomal protein S8 [Homo sapiens]	1	2e-86	0.65	3J3A	-
CNUS0000105041.1	12122.3	11654.1	11439.5	12668.5	11801	12025.1	11606	12133.3	12306.1	9763.23	10452.8	9765.16	11478.1	0.0844084	CCD76036.1	hypothetical protein Smp_165100 [Schistosoma mansoni]	5.4e-160	0.84	-	-	-	-	-	no IPS match	---NA---	---NA---	-	-	-	---NA---	Platyhelminthes
CNUS0000105060.1	14494.5	14438.5	14187.7	13821.9	14600.8	13954.8	14493.8	14548.1	14373.6	15567.2	15732.1	15522.8	14644.6	0.042886	AAW26847.1	SJCHGC08967 protein [Schistosoma japonicum]	2.9e-142	1	-	-	P:mRNA processing	K12861	-	Coil (COILS); Coil (COILS); IPR008409 (PFAM); PTHR13296 (PANTHER); IPR008409 (PTHR13296:PANTHER)	NP_005863.1	pre-mRNA-splicing factor SPF27 [Homo sapiens]	0.91	9e-73	0.58	---NA---	-
CNUS0000105065.1	14802	14094.1	14384.9	14253.5	14629.7	13662.4	14247.5	14422.4	13873.2	13730.6	13775.1	13161.1	14086.4	0.0329393	AAW24927.1	SJCHGC07101 protein [Schistosoma japonicum]	1.2e-126	1	-	Yes	-	-	-	IPR009764 (PFAM); PTHR13336:SF3 (PANTHER); IPR009764 (PANTHER); TRANSMEMBRANE (PHOBIUS); TRANSMEMBRANE (PHOBIUS); CYTOPLASMIC_DOMAIN (PHOBIUS); NON_CYTOPLASMIC_DOMAIN (PHOBIUS); CYTOPLASMIC_DOMAIN (PHOBIUS); TMhelix (TMHMM); TMhelix (TMHMM)	---NA---	---NA---	-	-	-	---NA---	-
CNUS0000105074.1	19140.4	20230.8	20398.2	19633.3	20601.4	20690.3	20649.1	21406	21179.7	20360.6	20397.5	20105.9	20399.4	0.0299203	CAX70833.1	putative basic transcription factor 3-like 4 [Schistosoma japonicum]	1e-77	1	-	-	-	K01527	-	IPR002715 (PFAM); PTHR10351 (PANTHER); IPR002715 (PROSITE_PROFILES)	NP_001198.2	transcription factor BTF3 isoform B [Homo sapiens]	0.92	2e-49	0.56	3MCB	-
CNUS0000105088.1	13167.2	13332.9	12716.3	11200.6	11351.8	12326.3	11802.7	10402.9	11534.6	14426.9	13474.2	13164.3	12408.4	0.094239	AAP06139.1	similar to GenBank Accession Number AF192462 J domain-containing protein isoform a in Drosophila melanogaster [Schistosoma japonicum]	6.8e-99	0.98	-	-	-	K09532	-	IPR001623 (PRINTS); IPR001623 (SMART); IPR001623 (PFAM); IPR001623 (G3DSA:1.10.287.GENE3D); PTHR24078 (PANTHER); IPR001623 (PROSITE_PROFILES); IPR001623 (SUPERFAMILY)	NP_068572.1	dnaJ homolog subfamily C member 12 isoform a	0.69	8e-16	0.35	2CTQ	-
CNUS0000105090.1	12688.6	12923.5	11589.7	12425	12699.2	12166	12367.1	12955.7	12640.7	11805.1	12826.9	13135.2	12518.6	0.0375807	AAX30829.1	SJCHGC07887 protein [Schistosoma japonicum]	3e-57	0.98	-	-	F:endoplasmic reticulum signal peptide binding; P:SRP-dependent cotranslational protein targeting to membrane; C:signal recognition particle, endoplasmic reticulum targeting; F:7S RNA binding	-	-	IPR003210 (PFAM); IPR009018 (G3DSA:3.30.720.GENE3D); IPR003210 (PANTHER); IPR009018 (SUPERFAMILY)	NP_003125.3	signal recognition particle 14 kDa protein [Homo sapiens]	0.8	4e-21	0.58	4UYK	-
CNUS0000105094.1	18667	18613.3	18811.3	18419.8	16343.3	17347.8	18381.9	18411.8	18782	16657.6	17913.6	17489.3	17986.6	0.0468796	AAW27385.1	SJCHGC00937 protein [Schistosoma japonicum]	0	1	Yes	-	-	-	-	Coil (COILS); IPR004882 (PFAM); PTHR12375:SF18 (PANTHER); IPR004882 (PANTHER); SIGNAL_PEPTIDE_C_REGION (PHOBIUS); SIGNAL_PEPTIDE_H_REGION (PHOBIUS); NON_CYTOPLASMIC_DOMAIN (PHOBIUS); SIGNAL_PEPTIDE (PHOBIUS); SIGNAL_PEPTIDE_N_REGION (PHOBIUS); SignalP-noTM (SIGNALP_EUK)	NP_057508.2	luc7-like protein 3 [Homo sapiens]	0.79	9e-74	0.51	---NA---	-
CNUS0000105103.1	16626.2	16395.9	17381.1	16087.2	13265.6	16184.9	16118.4	16453.9	16199.3	15917.4	16085.5	16916.7	16136	0.0615974	CAX70236.1	basigin [Schistosoma japonicum]	0	1	Yes	Yes	-	-	-	IPR003599 (SMART); IPR013098 (PFAM); IPR013783 (G3DSA:2.60.40.GENE3D); PTHR10075:SF8 (PANTHER); PTHR10075 (PANTHER); TRANSMEMBRANE (PHOBIUS); CYTOPLASMIC_DOMAIN (PHOBIUS); SIGNAL_PEPTIDE_N_REGION (PHOBIUS); SIGNAL_PEPTIDE_H_REGION (PHOBIUS); SIGNAL_PEPTIDE_C_REGION (PHOBIUS); SIGNAL_PEPTIDE (PHOBIUS); NON_CYTOPLASMIC_DOMAIN (PHOBIUS); IPR007110 (PROSITE_PROFILES); SignalP-noTM (SIGNALP_EUK); SSF4…	NP_940992.1	basigin isoform 3 [Homo sapiens]	0.4	8e-12	0.28	3QR2	-
CNUS0000105106.1	15081.1	16067	13687.4	15133.9	15054.2	16219.8	14669.5	16891.5	15833.5	15000.3	15818.8	16823.2	15523.3	0.059759	AAW26585.1	SJCHGC02818 protein [Schistosoma japonicum]	0	0.98	-	-	C:nucleus; F:DNA binding	K11590	-	Coil (COILS); IPR001739 (SMART); IPR025884 (PFAM); IPR001739 (PFAM); IPR001739 (G3DSA:3.30.890.GENE3D); PTHR12396 (PANTHER); PTHR12396:SF0 (PANTHER); IPR001739 (PROSITE_PROFILES); IPR016177 (SUPERFAMILY)	NP_003918.1	methyl-CpG-binding domain protein 2 isoform 1 [Homo sapiens]	0.81	7e-44	0.41	2L2L	-
CNUS0000105122.1	10715.3	10701.1	10617.7	10312.2	10558.4	10639.7	10057.3	10354.3	10248.6	11897.9	11333.5	11780.9	10768.1	0.0550585	AAP06199.1	similar to porin 31HM in human, skeletal muscle membranes [Schistosoma japonicum]	0	1	-	-	P:anion transport; F:voltage-gated anion channel activity; P:transmembrane transport; P:regulation of anion transport; C:mitochondrial outer membrane	K15040	-	IPR001925 (PRINTS); IPR023614 (G3DSA:2.40.160.GENE3D); IPR027246 (PFAM); PTHR11743 (PANTHER); PTHR11743:SF23 (PANTHER)	NP_003365.1	voltage-dependent anion-selective channel protein 1	0.99	7e-48	0.32	2JK4	-
CNUS0000105124.1	10674.9	9628.29	10128.5	9985.18	10375.8	10100	10138.5	9486.42	10011.7	10465.5	9892.24	10012.4	10075	0.0328616	CCD74926.1	hypothetical protein Smp_163430 [Schistosoma mansoni]	4.6e-141	0.78	-	-	F:metal ion binding	K14816	-	PF12756 (PFAM); PTHR13182:SF8 (PANTHER); PTHR13182 (PANTHER)	NP_219482.1	zinc finger protein 622 [Homo sapiens]	0.9	1e-10	0.26	---NA---	-
CNUS0000105152.1	22809.3	20668.4	22776.8	20361.1	21471.2	21564.4	18926.4	21595	21796.5	24471.1	22263.1	23149.6	21821.1	0.0661972	AAW26116.1	SJCHGC09089 protein [Schistosoma japonicum]	7.6e-113	1	-	-	C:ribosome	K02947	-	IPR005326 (PFAM); PTHR12146 (PANTHER)	NP_001005.1	40S ribosomal protein S10 [Homo sapiens]	0.88	3e-31	0.44	3J3A	-
CNUS0000105175.1	15712.5	15965.4	15055.7	14501.7	14790.9	16090.6	15351.7	13959.3	15016.2	14892.5	15020	15459.8	15151.4	0.0401945	CAX82463.1	Import inner membrane translocase subunit TIM50, mitochondrial precursor [Schistosoma japonicum]	8.5e-63	0.89	-	-	C:mitochondrial inner membrane presequence translocase complex; P:protein transport	K17496	-	IPR004274 (PFAM); IPR023214 (G3DSA:3.40.50.GENE3D); IPR027111 (PTHR12210:PANTHER); PTHR12210 (PANTHER); IPR004274 (PROSITE_PROFILES); IPR023214 (SUPERFAMILY)	NP_001001563.1	mitochondrial import inner membrane translocase subunit TIM50 [Homo sapiens]	0.86	2e-85	0.46	---NA---	-
CNUS0000105188.1	17717.3	19098.4	19148.1	16914.6	19382.6	19280.6	19013.6	18427.1	19098	20397.8	19645.1	19976.5	19008.3	0.0499383	CAX76887.1	SAR1 gene homolog B [Schistosoma japonicum]	1.6e-143	1	-	-	F:GTP binding; C:Golgi apparatus; P:vesicle-mediated transport; P:intracellular protein transport; C:endoplasmic reticulum	K07953	-	IPR006689 (PRINTS); IPR006687 (SMART); IPR006689 (PFAM); IPR005225 (TIGRFAM); IPR027417 (G3DSA:3.40.50.GENE3D); PTHR11711 (PANTHER); IPR006687 (PTHR11711:PANTHER); IPR006687 (PROSITE_PROFILES); IPR027417 (SUPERFAMILY)	NP_057187.1	GTP-binding protein SAR1b [Homo sapiens]	1	7e-101	0.69	---NA---	-
CNUS0000105206.1	30809.4	30429.2	32787.9	31795.7	36933.5	34171.5	31312.1	30872.7	32416.9	31977.1	29630.5	33287.1	32202	0.0608978	CAX72141.1	cathepsin L, a [Schistosoma japonicum]	0	1	Yes	-	F:cysteine-type peptidase activity; P:proteolysis	K01365	EC:3.4	IPR000668 (PRINTS); IPR000668 (SMART); IPR013201 (SMART); IPR000668 (PFAM); G3DSA:3.90.70.10 (GENE3D); IPR013201 (PFAM); IPR013128 (PANTHER); IPR025660 (PROSITE_PATTERNS); IPR025661 (PROSITE_PATTERNS); IPR000169 (PROSITE_PATTERNS); SIGNAL_PEPTIDE_H_REGION (PHOBIUS); SIGNAL_PEPTIDE (PHOBIUS); NON_CYTOPLASMIC_DOMAIN (PHOBIUS); SIGNAL_PEPTIDE_N_REGION (PHOBIUS); SIGNAL_PEPTIDE_C_REGION (PHOBIUS); Si…	NP_004070.3	cathepsin S isoform 1 preproprotein [Homo sapiens]	0.99	6e-84	0.43	3N4C	-
CNUS0000105255.1	15369.3	15488.5	16449.1	15412.1	15674.2	15408.2	15700.9	16267.8	16139.7	16026.5	16137.5	16015	15840.7	0.023767	AAW24677.1	SJCHGC05899 protein [Schistosoma japonicum]	3.1e-82	1	-	-	C:mitochondrion; P:oxidation-reduction process; F:NADH dehydrogenase (ubiquinone) activity	K03963	EC:1.6.5.3	IPR008698 (PFAM); IPR008698 (PANTHER); PTHR20900:SF0 (PANTHER)	NP_004137.2	NADH dehydrogenase [ubiquinone] 1 beta subcomplex subunit 7 [Homo sapiens]	0.86	1e-18	0.42	---NA---	-
CNUS0000105309.1	11715	11757.6	11402.8	11153.9	10629.4	11599.9	11661.3	11941.1	12537.9	13321.8	12612.7	13262.7	11966.3	0.0683669	CAX73366.1	putative transcription factor [Schistosoma japonicum]	0	1	-	-	-	K04682	-	Coil (COILS); IPR011991 (G3DSA:1.10.10.GENE3D); IPR003316 (PFAM); IPR015633 (PANTHER); PTHR12081:SF37 (PANTHER); SSF144074 (SUPERFAMILY); SSF46785 (SUPERFAMILY)	NP_001942.2	transcription factor E2F5 isoform 1 [Homo sapiens]	0.9	6e-76	0.45	---NA---	-
CNUS0000105369.1	19904.4	20403.6	20075.2	20490.1	19194.1	19063.3	20168.9	20908.7	19325	22427.1	22748.7	22587.3	20608	0.0637045	AAW26207.1	SJCHGC02796 protein [Schistosoma japonicum]	8.8e-121	0.94	-	-	F:sequence-specific DNA binding; F:sequence-specific DNA binding transcription factor activity; P:regulation of transcription, DNA-dependent	-	-	G3DSA:1.20.5.170 (GENE3D); IPR004827 (PFAM)	---NA---	---NA---	-	-	-	---NA---	Platyhelminthes
CNUS0000105455.1	26362.2	26718.4	26154.9	26577.8	26500.2	26127.9	27046.8	26432.2	26644.6	29391.1	27351.9	27988.6	26941.4	0.0347061	CAX76646.1	Mitochondrial import receptor subunit TOM22 homolog [Schistosoma japonicum]	1.8e-67	1	-	-	-	K17769	-	IPR005683 (PFAM); PTHR12504 (PANTHER); PTHR12504:SF0 (PANTHER)	---NA---	---NA---	-	-	-	---NA---	-
CNUS0000105496.1	13654.1	13793.3	12589.2	13755.6	11923.1	13056.8	12376	13913.3	13320.4	13395.7	13933.7	13906.2	13301.5	0.0509126	AAX25249.2	SJCHGC04867 protein [Schistosoma japonicum]	0	0.99	-	-	F:metal ion binding	-	-	Coil (COILS); IPR015880 (SMART); PTHR23215 (PANTHER); IPR007087 (PROSITE_PATTERNS); IPR007087 (PROSITE_PATTERNS)	EAW80232.1	zinc finger protein 207, isoform CRA_b [Homo sapiens]	0.37	1e-47	0.62	---NA---	-
CNUS0000105628.1	19645.1	21650.1	20367.9	22261.8	22081.8	22709.2	18788.5	20870.4	19881.9	23355.3	23047.2	23906.2	21547.1	0.0754741	AAC36355.1	apoferritin-2 [Schistosoma japonicum]	3.5e-26	1	-	-	P:cellular iron ion homeostasis; F:oxidoreductase activity; F:ferric iron binding; P:iron ion transport; P:oxidation-reduction process	-	-	IPR008331 (PFAM); IPR012347 (G3DSA:1.20.1260.GENE3D); IPR001519 (PANTHER); IPR009040 (PROSITE_PROFILES); IPR009078 (SUPERFAMILY)	NP_002023.2	ferritin heavy chain	0.81	6e-13	0.32	2CEI	-
CNUS0000105752.1	33190.1	29872.9	31518.4	28312.3	31243.1	32142.6	29910	28446.4	31260.3	31881.6	31043.4	30246.7	30755.7	0.0473523	AAW25909.1	SJCHGC02274 protein [Schistosoma japonicum]	0	0.98	-	-	C:cytoplasm; P:cellular carbohydrate metabolic process; F:L-lactate dehydrogenase activity; P:glycolysis; P:oxidation-reduction process	K00016	EC:1.1.1.27	IPR001557 (PRINTS); IPR001557 (PIRSF); IPR022383 (PFAM); IPR016040 (G3DSA:3.40.50.GENE3D); IPR015955 (G3DSA:3.90.110.GENE3D); IPR001236 (PFAM); IPR011304 (TIGRFAM); IPR001557 (PANTHER); PTHR11540:SF8 (PANTHER); IPR018177 (PROSITE_PATTERNS); IPR011304 (HAMAP); SSF51735 (SUPERFAMILY); IPR015955 (SUPERFAMILY)	NP_005557.1	L-lactate dehydrogenase A chain isoform 1 [Homo sapiens]	0.98	1e-137	0.58	4RLS	-
CNUS0000105785.1	13809	14711	14854.8	15636.8	15069.4	15223.9	13894.6	14256.2	13977.3	14387.3	14330.7	13744.1	14491.3	0.0421273	CAX74774.1	hypothetical protein [Schistosoma japonicum]	2.2e-49	1	-	-	-	-	-	no IPS match	---NA---	---NA---	-	-	-	---NA---	Platyhelminthes
CNUS0000105887.1	12327.9	12205.8	12115.8	12422.8	9984.56	11618.3	11019.4	10869.8	11490.5	13052	11545.1	12861.7	11792.8	0.0749304	CAX82396.1	hypothetical protein [Schistosoma japonicum]	6e-66	0.99	-	-	-	-	-	no IPS match	---NA---	---NA---	-	-	-	---NA---	Schistosoma
CNUS0000105910.1	21130.1	21113.7	20768.6	20494.1	22004.5	22837.4	22587.5	20695.7	21532.7	22105.9	21655	21409.6	21527.9	0.0345822	CAX77150.1	Heterogeneous nuclear ribonucleoprotein K [Schistosoma japonicum]	4e-150	1	-	-	-	K12886	-	IPR004087 (SMART); IPR004088 (PFAM); IPR004088 (G3DSA:3.30.1370.GENE3D); PTHR10288:SF102 (PANTHER); PTHR10288 (PANTHER); IPR004088 (PROSITE_PROFILES); IPR004088 (SUPERFAMILY)	NP_112552.1	heterogeneous nuclear ribonucleoprotein K isoform b [Mus musculus]	0.52	4e-35	0.35	1ZZJ	-
CNUS0000105948.1	15779.2	14712.4	14813.6	16040.6	15869.4	14626	15484.3	16611.4	16007.5	14812.6	15401.3	13976.3	15344.6	0.049589	AAW25846.1	SJCHGC06777 protein [Schistosoma japonicum]	6.9e-56	1	-	Yes	-	K12351	-	CYTOPLASMIC_DOMAIN (PHOBIUS); NON_CYTOPLASMIC_DOMAIN (PHOBIUS); TRANSMEMBRANE (PHOBIUS); SIGNAL_PEPTIDE (PHOBIUS); TRANSMEMBRANE (PHOBIUS); NON_CYTOPLASMIC_DOMAIN (PHOBIUS); TRANSMEMBRANE (PHOBIUS); SIGNAL_PEPTIDE_H_REGION (PHOBIUS); SIGNAL_PEPTIDE_C_REGION (PHOBIUS); CYTOPLASMIC_DOMAIN (PHOBIUS); SIGNAL_PEPTIDE_N_REGION (PHOBIUS); TMhelix (TMHMM); TMhelix (TMHMM); TMhelix (TMHMM); TMhelix (TMHMM)	---NA---	---NA---	-	-	-	---NA---	Platyhelminthes
CNUS0000106005.1	21348.5	23699.8	21749.1	23573.4	21589.1	22921.8	22109.7	21455.7	23048.5	20466	21077.8	21152.1	22015.9	0.0478318	CAX74782.1	hypothetical protein [Schistosoma japonicum]	2.1e-47	1	-	-	-	-	-	no IPS match	---NA---	---NA---	-	-	-	---NA---	Schistosoma
CNUS0000106014.1	10295	10575.9	10926.8	10454.9	9921.33	10098.9	10437.6	9907.42	9487.19	10528.5	10399.8	10898	10327.6	0.0404666	GAA54979.1	ankyrin repeat family A protein 2 [Clonorchis sinensis]	6e-122	0.9	-	-	-	-	-	IPR002110 (PRINTS); IPR002110 (SMART); IPR002110 (PFAM); IPR020683 (PFAM); IPR020683 (G3DSA:1.25.40.GENE3D); PTHR24198 (PANTHER); IPR002110 (PROSITE_PROFILES); IPR020683 (PROSITE_PROFILES); IPR002110 (PROSITE_PROFILES); IPR002110 (PROSITE_PROFILES); IPR020683 (SUPERFAMILY)	NP_075526.1	ankyrin repeat family A protein 2 [Homo sapiens]	0.87	8e-39	0.42	4QQI	-
CNUS0000106028.1	13434.4	13161	12687.9	11984.4	13217.1	12937.9	11982.9	11588.3	11523.8	11208.3	12523.9	12180.5	12369.2	0.0593813	CAX70442.1	Putative H/ACA ribonucleoprotein complex subunit 1-like protein [Schistosoma japonicum]	3.2e-65	1	-	-	-	K11128	-	G3DSA:2.40.10.230 (GENE3D); IPR007504 (PFAM); IPR021154 (PANTHER); IPR021154 (PRODOM); IPR009000 (SUPERFAMILY)	NP_061856.1	H/ACA ribonucleoprotein complex subunit 1 [Homo sapiens]	0.38	6e-33	0.6	---NA---	-
CNUS0000106036.1	39107.1	39634.6	39567.1	39139.9	39527.7	38767.6	40184.7	39274	39143	40868.7	38942.6	38990.6	39429	0.0150514	AAW25904.1	SJCHGC06254 protein [Schistosoma japonicum]	1.5e-113	1	-	-	C:ribosome; F:structural constituent of ribosome; P:translation	K02870	-	IPR000911 (SMART); IPR020783 (G3DSA:1.10.10.GENE3D); IPR020784 (PFAM); IPR020783 (PFAM); IPR020784 (G3DSA:3.30.1550.GENE3D); IPR000911 (PANTHER); IPR020785 (PROSITE_PATTERNS); IPR000911 (HAMAP); IPR020784 (SUPERFAMILY); IPR020783 (SUPERFAMILY)	NP_000967.1	60S ribosomal protein L12 [Homo sapiens]	1	3e-84	0.73	3J3A	-
CNUS0000106043.1	12518.8	13289.8	12005.5	13196.7	12506	13233.5	12182.6	12892.7	12497.4	13659.8	13079.8	13147.2	12850.8	0.0390524	AAW27599.1	SJCHGC05521 protein [Schistosoma japonicum]	3.2e-139	1	-	-	-	-	-	IPR029704 (PTHR13420:PANTHER); PTHR13420 (PANTHER); CYTOPLASMIC_DOMAIN (PHOBIUS); TRANSMEMBRANE (PHOBIUS); NON_CYTOPLASMIC_DOMAIN (PHOBIUS)	NP_071384.1	UPF0428 protein CXorf56 isoform 1 [Homo sapiens]	0.97	6e-45	0.38	---NA---	-
CNUS0000106091.1	11856.3	12191.9	11824.1	11575.9	9783.86	11479.3	10741.7	11599.6	9261.15	12063.9	12336.5	12333.2	11420.6	0.0871447	AAW25436.1	SJCHGC01281 protein [Schistosoma japonicum]	1.4e-136	0.98	-	-	P:oxidation-reduction process; F:peroxiredoxin activity; F:peroxidase activity	K03386	EC:1.11.1.7; EC:1.11.1.15	IPR024706 (PIRSF); IPR000866 (PFAM); IPR012336 (G3DSA:3.40.30.GENE3D); PTHR10681:SF101 (PANTHER); PTHR10681 (PANTHER); IPR012336 (PROSITE_PROFILES); IPR012336 (SUPERFAMILY)	NP_005800.3	peroxiredoxin-2 [Homo sapiens]	0.86	1e-97	0.7	1QMV	-
CNUS0000106124.1	11971.8	10361.7	11228.9	10662.9	10063.9	10459.6	12031.9	12407.9	12209.8	12510.3	11133.7	12463	11458.8	0.0794203	CAX74787.1	glutamate dehydrogenase 1 [Schistosoma japonicum]	0	1	-	-	-	K00261	-	IPR006095 (PRINTS); IPR006096 (SMART); IPR014362 (PIRSF); IPR016040 (G3DSA:3.40.50.GENE3D); IPR006097 (PFAM); G3DSA:3.40.192.10 (GENE3D); IPR006096 (PFAM); G3DSA:1.10.287.140 (GENE3D); PTHR11606:SF10 (PANTHER); PTHR11606 (PANTHER); IPR006095 (PROSITE_PATTERNS); SSF51735 (SUPERFAMILY); SSF53223 (SUPERFAMILY)	NP_005262.1	glutamate dehydrogenase 1, mitochondrial precursor [Homo sapiens]	0.94	0	0.65	1NR1	-
CNUS0000106127.1	10970	11359.6	10442.8	10761	11056.3	11585.1	11852.7	11320.8	10771.4	9517.06	11698.6	10089.5	10952.1	0.0628642	AAW26636.1	SJCHGC09314 protein [Schistosoma japonicum]	1.6e-79	0.71	-	-	F:metal ion binding; F:zinc ion binding	-	-	PF13920 (PFAM); IPR013083 (G3DSA:3.30.40.GENE3D); PTHR14879:SF5 (PANTHER); PTHR14879 (PANTHER); IPR001841 (PROSITE_PROFILES); SSF57850 (SUPERFAMILY)	EAW80170.1	hCG2039718, isoform CRA_b [Pan paniscus]	0.88	4e-33	0.3	---NA---	-
CNUS0000106250.1	20313.3	19180.5	20250.4	19766.2	21802.4	19714.3	21927.9	20302.9	20854.4	18391.7	20380.1	18858.2	20145.2	0.0529961	CAX75547.1	Longin-like protein [Schistosoma japonicum]	3e-147	1	-	-	-	-	-	G3DSA:3.30.450.70 (GENE3D); IPR006722 (PFAM); IPR006722 (PANTHER); IPR011012 (SUPERFAMILY)	EAW66756.1	hematopoietic stem/progenitor cells 176 [Homo sapiens]	0.79	3e-37	0.4	---NA---	-
CNUS0000106257.1	15799.1	17000.3	17416.2	16975.4	16729.4	17403.6	16848	17001.1	15056.5	15576.3	15553	15390.9	16395.8	0.051955	CAX72683.1	Vacuolar H ATPase [Schistosoma japonicum]	2.3e-28	1	-	-	-	K02146	-	IPR002843 (PFAM); IPR016727 (PANTHER); IPR002843 (SUPERFAMILY)	NP_004682.2	V-type proton ATPase subunit d 1 [Homo sapiens]	0.96	0	0.72	---NA---	-
CNUS0000106278.1	18761.5	19705.1	18393.5	19171.4	18282.8	17752.8	19487.9	19618.1	19262.9	20679.4	19677.9	20044	19236.5	0.0426655	CCD79445.1	putative 60s ribosomal protein L24 [Schistosoma mansoni]	1.6e-103	0.92	-	-	C:ribosome; P:ribosome biogenesis	K02896	-	IPR011017 (SMART); IPR023441 (G3DSA:2.30.170.GENE3D); IPR000988 (PFAM); IPR000988 (PANTHER); IPR024546 (PTHR10792:PANTHER); IPR023442 (PROSITE_PATTERNS); SSF57716 (SUPERFAMILY)	AAH16312.1	Ribosomal L24 domain containing 1 [Homo sapiens]	0.71	1e-49	0.55	---NA---	-
CNUS0000106315.1	21182.7	17009.4	20078.5	18683.4	20634.5	16369.8	18968.1	18518.8	19875.6	20500.5	20251.9	19316.8	19282.5	0.0758658	AAW26418.1	SJCHGC09590 protein [Schistosoma japonicum]	1.1e-36	0.84	-	-	-	-	-	PTHR13843:SF10 (PANTHER); IPR026074 (PANTHER)	---NA---	---NA---	-	-	-	---NA---	Platyhelminthes
CNUS0000106464.1	15863.9	15846.7	16651.6	16685.6	16205.1	16774.8	16212	15105.9	15937.9	15143.2	16135.9	15862.8	16035.4	0.0335498	AAP06207.1	SJCHGC06552 protein [Schistosoma japonicum]	1.7e-153	1	-	-	F:GTP binding; P:small GTPase mediated signal transduction; P:protein transport	-	-	IPR001806 (PRINTS); IPR003579 (SMART); IPR027417 (G3DSA:3.40.50.GENE3D); IPR001806 (PFAM); IPR005225 (TIGRFAM); PTHR24073 (PANTHER); PTHR24073:SF376 (PANTHER); PS51419 (PROSITE_PROFILES); IPR027417 (SUPERFAMILY)	NP_059986.1	ras-related protein Rab-39A	0.96	2e-62	0.47	---NA---	-
CNUS0000106569.1	46594.8	47482.4	45175.8	46544.3	41087	47172.6	46422.7	47866.1	45128.7	44774.4	43210	46397.4	45654.7	0.0425308	CAX69881.1	legumain [Schistosoma japonicum]	6.7e-42	1	-	-	-	K01369	-	IPR001096 (PRINTS); IPR001096 (PFAM); PTHR12000:SF3 (PANTHER); IPR001096 (PANTHER)	NP_005597.3	legumain preproprotein [Homo sapiens]	0.93	4e-102	0.43	4FGU	-
CNUS0000106589.1	13180.5	13938.4	14632	14462.8	14311.2	14593.4	13676.9	12606.6	14381.8	15397.9	16541.9	14422.8	14345.5	0.0699969	CAX74791.1	hypothetical protein [Schistosoma japonicum]	3.7e-47	0.98	Yes	Yes	-	-	-	SIGNAL_PEPTIDE_C_REGION (PHOBIUS); NON_CYTOPLASMIC_DOMAIN (PHOBIUS); SIGNAL_PEPTIDE_N_REGION (PHOBIUS); TRANSMEMBRANE (PHOBIUS); SIGNAL_PEPTIDE_H_REGION (PHOBIUS); CYTOPLASMIC_DOMAIN (PHOBIUS); SIGNAL_PEPTIDE (PHOBIUS); SignalP-TM (SIGNALP_EUK); TMhelix (TMHMM); TMhelix (TMHMM)	---NA---	---NA---	-	-	-	---NA---	Platyhelminthes
CNUS0000106606.1	17787.6	16599.7	17711.9	18183.4	18345.6	14823.7	17515.5	17476.9	17255.8	16749.8	16549.5	17198.8	17183.2	0.0546376	---NA---	---NA---	-	-	-	-	-	-	-	CYTOPLASMIC_DOMAIN (PHOBIUS); TRANSMEMBRANE (PHOBIUS); NON_CYTOPLASMIC_DOMAIN (PHOBIUS)	---NA---	---NA---	-	-	-	---NA---	-
CNUS0000106624.1	9509.22	10284.6	9652.33	9749.99	8841.76	10003.2	10774.9	10777.4	10462.9	10702.2	10270.2	10593.4	10135.2	0.059235	NP_001004862.1	SWI/SNF-related matrix-associated actin-dependent regulator of chromatin subfamily D, partial [Clonorchis sinensis]	2.6e-29	0.87	-	-	-	K11650	-	IPR003121 (G3DSA:1.10.245.GENE3D); IPR003121 (PFAM); PTHR13844:SF2 (PANTHER); PTHR13844 (PANTHER); IPR003121 (SUPERFAMILY)	NP_620710.2	SWI/SNF-related matrix-associated actin-dependent regulator of chromatin subfamily D member 1 isoform b [Homo sapiens]	0.8	1e-22	0.72	---NA---	-
CNUS0000106642.1	13662.7	12816.8	13549.4	10789.5	13980.8	12581.3	11887.6	11631	13224.9	14045.7	13477	15069.4	13059.7	0.0909553	AAG31123.1	AF299080_1Sj-Ts3 protein [Schistosoma japonicum]	5e-30	1	-	Yes	C:integral to membrane; P:respiratory electron transport chain; C:mitochondrion; F:cytochrome-c oxidase activity	-	EC:1.9.3.1	IPR000298 (PFAM); IPR000568 (G3DSA:1.20.120.GENE3D); IPR013833 (G3DSA:1.20.120.GENE3D); TRANSMEMBRANE (PHOBIUS); TRANSMEMBRANE (PHOBIUS); CYTOPLASMIC_DOMAIN (PHOBIUS); TRANSMEMBRANE (PHOBIUS); TRANSMEMBRANE (PHOBIUS); CYTOPLASMIC_DOMAIN (PHOBIUS); NON_CYTOPLASMIC_DOMAIN (PHOBIUS); CYTOPLASMIC_DOMAIN (PHOBIUS); TRANSMEMBRANE (PHOBIUS); NON_CYTOPLASMIC_DOMAIN (PHOBIUS); NON_CYTOPLASMIC_DOMAIN (PHOB…	---NA---	---NA---	-	-	-	---NA---	-
CNUS0000106667.1	14298.5	15370.5	14669.1	14511.7	16096.2	15897.1	14716.4	15385.8	14200.6	14403.6	15111.9	14224.5	14907.2	0.0439337	CAX73304.1	N-acetyltransferase NAT13 [Schistosoma japonicum]	1.6e-149	0.99	-	-	-	-	-	IPR000182 (PFAM); IPR016181 (G3DSA:3.40.630.GENE3D); PTHR23091:SF179 (PANTHER); PTHR23091 (PANTHER); IPR000182 (PROSITE_PROFILES); IPR016181 (SUPERFAMILY)	NP_079422.1	N-alpha-acetyltransferase 50 [Homo sapiens]	0.86	2e-55	0.48	3TFY	-
CNUS0000106698.1	14845.3	15352.5	15614	14891.2	16176.1	16590.3	16434.8	16289.6	16334.7	15078.2	15265.2	15598.6	15705.9	0.040306	CAX69877.1	hypothetical protein [Schistosoma japonicum]	6e-54	1	-	-	-	-	-	no IPS match	---NA---	---NA---	-	-	-	---NA---	Schistosoma
CNUS0000106863.1	15073.5	15002.6	16809.3	14294.9	15473.8	14149.3	12777.2	12237.5	11910.6	14851.5	14679.9	15272.6	14377.7	0.0992365	ACZ56626.1	NADH dehydrogenase subunit 1, partial (mitochondrion) [Schistosoma japonicum]	2.7e-47	0.96	-	Yes	C:integral to membrane; C:mitochondrion; P:oxidation-reduction process; F:NADH dehydrogenase (ubiquinone) activity	K03878	EC:1.6.5.3	IPR001694 (PFAM); IPR000568 (G3DSA:1.20.120.GENE3D); PTHR11432:SF3 (PANTHER); IPR001694 (PANTHER); IPR018086 (PROSITE_PATTERNS); CYTOPLASMIC_DOMAIN (PHOBIUS); TRANSMEMBRANE (PHOBIUS); NON_CYTOPLASMIC_DOMAIN (PHOBIUS); CYTOPLASMIC_DOMAIN (PHOBIUS); NON_CYTOPLASMIC_DOMAIN (PHOBIUS); NON_CYTOPLASMIC_DOMAIN (PHOBIUS); TRANSMEMBRANE (PHOBIUS); CYTOPLASMIC_DOMAIN (PHOBIUS); TRANSMEMBRANE (PHOBIUS); TRA…	AGO22400.1	NADH dehydrogenase subunit 1 [Homo sapiens]	0.94	8e-41	0.32	---NA---	-
CNUS0000106880.1	11297	9980.43	10739.9	10781	11178.3	10330.8	9096.04	8884.38	9370.74	10501.5	10982.4	11296.4	10369.9	0.0824986	---NA---	---NA---	-	-	-	-	-	-	-	no IPS match	---NA---	---NA---	-	-	-	---NA---	-
CNUS0000106942.1	14502.1	11937.4	15273.3	12051	12749.8	11071.6	13494.6	13536.2	13542.2	13078.5	14084.5	15271.9	13382.8	0.0972905	AAW26153.1	unknown [Schistosoma japonicum]	3.6e-63	1	-	Yes	P:aerobic respiration; C:mitochondrial inner membrane; C:respiratory chain; F:electron carrier activity; F:iron ion binding; P:oxidative phosphorylation; F:heme binding; C:integral to membrane; P:electron transport chain; F:cytochrome-c oxidase activity	K02256	EC:1.9.3.1	IPR000883 (PRINTS); IPR000883 (PFAM); IPR023616 (G3DSA:1.20.210.GENE3D); PTHR10422:SF18 (PANTHER); IPR000883 (PANTHER); IPR023615 (PROSITE_PATTERNS); CYTOPLASMIC_DOMAIN (PHOBIUS); TRANSMEMBRANE (PHOBIUS); NON_CYTOPLASMIC_DOMAIN (PHOBIUS); TRANSMEMBRANE (PHOBIUS); NON_CYTOPLASMIC_DOMAIN (PHOBIUS); TRANSMEMBRANE (PHOBIUS); TRANSMEMBRANE (PHOBIUS); NON_CYTOPLASMIC_DOMAIN (PHOBIUS); CYTOPLASMIC_DOMAI…	AIH15159.1	cytochrome c oxidase subunit I [Homo sapiens]	1	1e-49	0.68	---NA---	-
CNUS0000106986.1	10526.7	10805.1	11109.3	10875	12606.1	11722.9	11562	10553.8	11320.9	10204.3	11070.1	9957.44	11026.1	0.0654367	AAW27667.1	SJCHGC01573 protein [Schistosoma japonicum]	1.3e-73	0.98	-	-	-	K07874	-	IPR007194 (PFAM); G3DSA:3.30.1380.20 (GENE3D); PTHR12817 (PANTHER); IPR024096 (SUPERFAMILY)	NP_001073005.1	trafficking protein particle complex subunit 6B isoform 1 [Bos taurus]	0.92	7e-31	0.46	2BJN	-
CNUS0000107036.1	17012.6	16324.7	19570.6	17366	18615.2	16990.5	15394.1	15702.2	15713.8	16330.7	16266.8	17021.7	16859.1	0.0725853	AAW24787.1	unknown [Schistosoma japonicum]	4.9e-74	0.99	-	Yes	P:ATP synthesis coupled electron transport; F:NADH dehydrogenase (ubiquinone) activity	K03883	EC:1.6.5.3	IPR001750 (PFAM); TRANSMEMBRANE (PHOBIUS); CYTOPLASMIC_DOMAIN (PHOBIUS); TRANSMEMBRANE (PHOBIUS); CYTOPLASMIC_DOMAIN (PHOBIUS); TRANSMEMBRANE (PHOBIUS); TRANSMEMBRANE (PHOBIUS); CYTOPLASMIC_DOMAIN (PHOBIUS); NON_CYTOPLASMIC_DOMAIN (PHOBIUS); NON_CYTOPLASMIC_DOMAIN (PHOBIUS); TMhelix (TMHMM); TMhelix (TMHMM); TMhelix (TMHMM); TMhelix (TMHMM)	ACV69867.1	NADH dehydrogenase subunit 5 [Homo sapiens]	0.6	3e-11	0.26	---NA---	-
CNUS0000107092.1	16217.2	19026.3	17916.4	15297.8	18438.8	15907.3	16395.2	15889	15793.5	15514.7	15122.9	14569.7	16340.7	0.0849498	AAW26133.1	SJCHGC09059 protein [Schistosoma japonicum]	1.4e-109	1	-	-	-	-	-	IPR006616 (SMART); IPR024518 (PFAM); PTHR31649 (PANTHER); SSF141739 (SUPERFAMILY)	---NA---	---NA---	-	-	-	---NA---	-
CNUS0000107198.1	14190.1	13861.4	17051.1	16244	13855.7	14009.9	12581.6	14022.3	12240.7	13437.2	14022.1	13155.6	14056	0.097171	AEH76633.1	ATP synthase F0 subunit 6 [Schistosoma japonicum]	2.2e-73	0.96	-	Yes	-	-	-	IPR000568 (PFAM); IPR000568 (G3DSA:1.20.120.GENE3D); TRANSMEMBRANE (PHOBIUS); TRANSMEMBRANE (PHOBIUS); CYTOPLASMIC_DOMAIN (PHOBIUS); CYTOPLASMIC_DOMAIN (PHOBIUS); TRANSMEMBRANE (PHOBIUS); NON_CYTOPLASMIC_DOMAIN (PHOBIUS); CYTOPLASMIC_DOMAIN (PHOBIUS); NON_CYTOPLASMIC_DOMAIN (PHOBIUS); TRANSMEMBRANE (PHOBIUS); TRANSMEMBRANE (PHOBIUS); NON_CYTOPLASMIC_DOMAIN (PHOBIUS); TRANSMEMBRANE (PHOBIUS); CYTO…	AGW54130.1	ATP synthase F0 subunit 6 [Homo sapiens]	0.57	1e-07	0.35	---NA---	-
CNUS0000107199.1	19198.7	18207.9	18703.6	18611.4	18745.2	19225.3	19181.3	17649.4	18276.9	17522.7	17642.7	18090.3	18421.3	0.0336817	AAX27414.2	SJCHGC05984 protein [Schistosoma japonicum]	0	1	-	-	P:cellular process	K14813	-	IPR000994 (G3DSA:3.90.230.GENE3D); IPR011991 (G3DSA:1.10.10.GENE3D); IPR000994 (PFAM); IPR004545 (TIGRFAM); PTHR10804 (PANTHER); PTHR10804:SF11 (PANTHER); SSF46785 (SUPERFAMILY); IPR000994 (SUPERFAMILY)	NP_006182.2	proliferation-associated protein 2G4 [Homo sapiens]	0.94	2e-127	0.51	3J2I	-
CNUS0000107200.1	29853.2	28370.9	29698.3	31060.5	26598.3	28873.5	29988	30271	29645.5	27650.2	29459.4	29218.9	29224	0.0414347	CAX77282.1	aldo-keto reductase family 1, member B4 (aldose reductase) [Schistosoma japonicum]	3.7e-26	1	-	-	-	K00011	-	IPR023210 (G3DSA:3.20.20.GENE3D); IPR023210 (PFAM); PTHR11732:SF144 (PANTHER); IPR001395 (PANTHER); IPR018170 (PROSITE_PATTERNS); IPR023210 (SUPERFAMILY)	NP_064695.3	aldo-keto reductase family 1 member B10 [Homo sapiens]	0.99	1e-104	0.51	4ICC	-
CNUS0000107273.1	10627.2	11145.7	11354.3	10613.7	11102.5	10095.3	11272.3	10258	10953.9	11071.9	11317.6	10308.4	10843.4	0.0410617	AAW25425.1	SJCHGC05628 protein [Schistosoma japonicum]	9.9e-32	1	-	-	-	-	-	no IPS match	NP_115714.1	protein LLP homolog [Homo sapiens]	0.81	6e-07	0.32	---NA---	-
CNUS0000107284.1	15646.7	14771	17582.4	15734.8	15604.5	13845	14723.5	13150	14090.8	15166.7	16106.6	17794.8	15351.4	0.0906156	AAX30201.1	SJCHGC01982 protein [Schistosoma japonicum]	2.2e-18	0.95	-	Yes	P:aerobic respiration; C:mitochondrial inner membrane; C:respiratory chain; F:electron carrier activity; F:iron ion binding; P:oxidative phosphorylation; F:heme binding; C:integral to membrane; P:electron transport chain; F:cytochrome-c oxidase activity	K02256	EC:1.9.3.1	IPR023616 (G3DSA:1.20.210.GENE3D); IPR023616 (G3DSA:1.20.210.GENE3D); NON_CYTOPLASMIC_DOMAIN (PHOBIUS); CYTOPLASMIC_DOMAIN (PHOBIUS); TRANSMEMBRANE (PHOBIUS); CYTOPLASMIC_DOMAIN (PHOBIUS); TRANSMEMBRANE (PHOBIUS); IPR023616 (SUPERFAMILY); TMhelix (TMHMM); TMhelix (TMHMM)	AGV76355.1	cytochrome oxidase subunit I [Homo sapiens]	0.64	9e-10	0.55	---NA---	-
CNUS0000107316.1	10489.5	10741.6	10517.3	10573.4	11165.6	10651.8	10712.8	9656.59	9879.13	10496.9	10871.8	10041.5	10483.1	0.0408511	CCD81185.1	serine/threonine kinase [Schistosoma mansoni]	1.3e-35	0.95	-	-	F:metal ion binding; F:phosphoric diester hydrolase activity; P:protein phosphorylation; F:ATP binding; F:protein serine/threonine kinase activity	K07198	EC:2.7.11	IPR006674 (PFAM); IPR006674 (G3DSA:1.10.3210.GENE3D); PTHR11845 (PANTHER); SSF109604 (SUPERFAMILY)	NP_057147.2	HD domain-containing protein 2 [Homo sapiens]	0.78	2e-09	0.48	4L7E	-
CNUS0000107380.1	20129.3	20975.9	21025	20976.6	21118.3	20229	21245	20207.8	22030.4	20045.1	20323.2	20691.4	20749.7	0.0284425	AAW25917.1	SJCHGC05865 protein [Schistosoma japonicum]	1.1e-43	1	-	-	-	-	-	no IPS match	NP_003012.1	arginase-1 isoform 2 [Homo sapiens]	0.7	3e-62	0.44	4GOF	-
CNUS0000107581.1	10307.7	10611.3	10276.6	10333.6	11179.9	10767.9	10362.2	10220.8	10351.9	10747.6	11040.8	11105.8	10608.8	0.0331242	CCD82164.1	hypothetical protein Smp_115450 [Schistosoma mansoni]	4.3e-153	0.84	-	-	P:regulation of transcription, DNA-dependent	-	-	PTHR15641 (PANTHER); PTHR15641:SF1 (PANTHER)	---NA---	---NA---	-	-	-	---NA---	Platyhelminthes
CNUS0000107600.1	12414.7	12340.6	13436.7	12169	12808.8	12742.9	12408.1	12559.9	12274.8	11688.2	13012	11953.5	12484.1	0.0378315	AAW27503.1	SJCHGC04775 protein [Schistosoma japonicum]	1.8e-29	0.98	-	-	F:tRNA binding	K15437	-	no IPS match	NP_004748.2	aminoacyl tRNA synthase complex-interacting multifunctional protein 1 isoform a precursor	0.91	1e-46	0.4	4R3Z	-
CNUS0000107702.1	17918	15836.2	20201.4	18099.8	19797.7	17195	15983.1	16441.9	15909.7	15974.3	16832.1	17377	17297.2	0.0857829	AAW26042.1	SJCHGC00271 protein [Schistosoma japonicum]	9e-68	1	Yes	Yes	P:ATP synthesis coupled electron transport; F:NADH dehydrogenase (ubiquinone) activity	K03883	EC:1.6.5.3	IPR001750 (PFAM); TRANSMEMBRANE (PHOBIUS); TRANSMEMBRANE (PHOBIUS); SIGNAL_PEPTIDE_N_REGION (PHOBIUS); CYTOPLASMIC_DOMAIN (PHOBIUS); SIGNAL_PEPTIDE_H_REGION (PHOBIUS); NON_CYTOPLASMIC_DOMAIN (PHOBIUS); CYTOPLASMIC_DOMAIN (PHOBIUS); NON_CYTOPLASMIC_DOMAIN (PHOBIUS); TRANSMEMBRANE (PHOBIUS); TRANSMEMBRANE (PHOBIUS); CYTOPLASMIC_DOMAIN (PHOBIUS); TRANSMEMBRANE (PHOBIUS); SIGNAL_PEPTIDE (PHOBIUS); SI…	AFV55948.1	NADH dehydrogenase subunit 5 [Homo sapiens]	0.6	9e-12	0.26	---NA---	-
CNUS0000107730.1	15823.6	16768.6	16561.6	16247	16993.6	16170.6	15455.6	16196.5	15044.4	15416.5	15562.6	15517.7	15979.9	0.0378414	CAX76555.1	ubiquinol-cytochrome c reductase, complex III subunit VII [Schistosoma japonicum]	1.3e-49	1	-	Yes	-	K00418	-	IPR004205 (PFAM); IPR004205 (G3DSA:1.20.5.GENE3D); IPR004205 (PANTHER); TRANSMEMBRANE (PHOBIUS); NON_CYTOPLASMIC_DOMAIN (PHOBIUS); CYTOPLASMIC_DOMAIN (PHOBIUS); IPR004205 (PRODOM); IPR004205 (SUPERFAMILY); TMhelix (TMHMM)	NP_055217.2	cytochrome b-c1 complex subunit 8 [Homo sapiens]	0.98	3e-17	0.5	---NA---	-
CNUS0000107759.1	12417.1	11959.8	12383.3	12041	12300	12655.1	11991.7	12644.6	11710	11729.7	11884.9	12214.9	12161	0.0267532	CCD60237.1	cation efflux family protein [Schistosoma mansoni]	4.8e-119	0.98	-	Yes	C:integral to membrane; F:cation transmembrane transporter activity; P:cation transport; P:transmembrane transport	K14696	-	IPR002524 (PFAM); PTHR13414 (PANTHER); PTHR13414:SF8 (PANTHER); TRANSMEMBRANE (PHOBIUS); CYTOPLASMIC_DOMAIN (PHOBIUS); CYTOPLASMIC_DOMAIN (PHOBIUS); NON_CYTOPLASMIC_DOMAIN (PHOBIUS); TRANSMEMBRANE (PHOBIUS); SSF161111 (SUPERFAMILY); TMhelix (TMHMM); TMhelix (TMHMM)	NP_006336.3	zinc transporter 9 [Homo sapiens]	0.98	2e-45	0.43	2ENK	-
CNUS0000107826.1	17553.9	17451	17353.1	16725.9	17503.4	17702	15462.7	15531.6	15272.6	15496.7	16254	16201.2	16542.3	0.0573507	CAX69478.1	Chromatin accessibility complex protein 1 [Schistosoma japonicum]	5e-57	1	-	-	-	K11656	-	IPR003958 (PFAM); IPR009072 (G3DSA:1.10.20.GENE3D); PTHR10252 (PANTHER); PTHR10252:SF25 (PANTHER); IPR009072 (SUPERFAMILY)	NP_059140.1	chromatin accessibility complex protein 1 [Homo sapiens]	0.78	2e-13	0.38	---NA---	-
CNUS0000107925.1	21151.7	22677.7	22932.1	22487.8	20465.2	21493.2	20469.1	20002.8	19480.7	21302.4	20738	20467.5	21139	0.0516442	AAW25232.1	SJCHGC02559 protein [Schistosoma japonicum]	1.1e-89	0.92	-	-	F:RNA polymerase II transcription cofactor activity; C:mediator complex; P:regulation of transcription, DNA-dependent	K15153	-	IPR008831 (PFAM); IPR008831 (PANTHER); PTHR13186:SF0 (PANTHER)	NP_057144.1	mediator of RNA polymerase II transcription subunit 31 [Homo sapiens]	0.74	7e-42	0.65	---NA---	-
CNUS0000108040.1	15872	15395.7	15102.6	15535.8	15312.9	15852	14583.3	13989.5	14308.4	14245.1	14680.3	14602.4	14956.6	0.0428549	CAX83699.1	Gag-Pol polyprotein [Schistosoma japonicum]	0	0.82	-	-	F:RNA-directed DNA polymerase activity; P:RNA-dependent DNA replication; F:RNA binding; P:DNA integration	-	EC:2.7.7.49	Coil (COILS); PF13650 (PFAM); G3DSA:3.30.70.270 (GENE3D); G3DSA:3.10.10.10 (GENE3D); IPR000477 (PFAM); PTHR10178 (PANTHER); IPR001969 (PROSITE_PATTERNS); IPR000477 (PROSITE_PROFILES); IPR001995 (PROSITE_PROFILES); SSF56672 (SUPERFAMILY); IPR021109 (SUPERFAMILY)	NP_001128360.1	retrotransposon-like protein 1 [Homo sapiens]	0.23	5e-23	0.27	---NA---	-
PG000111	16319.5	16463.3	15764.7	16550	15938.8	16219.1	17706.2	17484.8	16990.3	18754.8	17861.1	18114.1	17013.9	0.0560661	CAX75963.1	KH domain-containing, RNA-binding, signal transduction-associated protein 1 [Schistosoma japonicum]	0	0.95	-	-	-	K13198	-	IPR004087 (SMART); IPR004088 (G3DSA:3.30.1370.GENE3D); PTHR11208 (PANTHER); PTHR11208:SF43 (PANTHER); IPR004088 (SUPERFAMILY)	NP_006549.1	KH domain-containing, RNA-binding, signal transduction-associated protein 3 [Homo sapiens]	0.7	6e-36	0.37	---NA---	-
PG000216	23794.1	23901.1	25947.1	25644.8	24110	25297.2	23823.5	24327.9	23439.6	23960.8	24865.8	24317.1	24452.4	0.0328373	NP_066204.2	cytochrome c oxidase subunit II [Schistosoma japonicum]	8.2e-28	0.91	-	Yes	C:mitochondrial inner membrane; F:copper ion binding; C:respiratory chain; C:integral to membrane; P:electron transport chain; F:cytochrome-c oxidase activity	K02261	EC:1.9.3.1	NON_CYTOPLASMIC_DOMAIN (PHOBIUS); CYTOPLASMIC_DOMAIN (PHOBIUS); TRANSMEMBRANE (PHOBIUS); TMhelix (TMHMM)	---NA---	---NA---	-	-	-	---NA---	-
PG000220	49853.9	51397.7	52097.3	50203.4	50387.1	52591.2	51882.9	53082.1	49858.1	50152	51246.3	51208.4	51163.4	0.0213617	---NA---	Schistosoma japonicum strain Chinese 18S small subunit ribosomal RNA gene, partial sequence	-	-	-	-	-	-	-	no IPS match	---NA---	---NA---	-	-	-	---NA---	-
PG000469	10304.5	10362.1	10146.9	10809.2	11518.6	12025.8	9336.14	9036.36	9225.05	9695.08	9650.13	9552.63	10138.5	0.0914944	AAW26895.1	SJCHGC07338 protein [Schistosoma japonicum]	1.1e-96	1	-	-	C:ribosome; F:structural constituent of ribosome; P:translation; F:rRNA binding	K02990	-	IPR014717 (G3DSA:3.30.70.GENE3D); IPR000529 (PFAM); PTHR21011 (PANTHER); IPR000529 (SUPERFAMILY)	NP_115865.1	28S ribosomal protein S6, mitochondrial [Homo sapiens]	0.66	2e-15	0.38	---NA---	-
PG000505	10033.1	10142.2	9519.07	10923.1	11352.8	10137.5	10686.7	10946.8	10556	8539.25	9820.65	9585.1	10186.9	0.0757494	CAX70375.1	25 kDa integral membrane protein [Schistosoma japonicum]	2.7e-119	0.98	-	Yes	-	-	-	IPR018499 (PFAM); PTHR19282 (PANTHER); PTHR19282:SF176 (PANTHER); CYTOPLASMIC_DOMAIN (PHOBIUS); TRANSMEMBRANE (PHOBIUS); TRANSMEMBRANE (PHOBIUS); CYTOPLASMIC_DOMAIN (PHOBIUS); NON_CYTOPLASMIC_DOMAIN (PHOBIUS); TRANSMEMBRANE (PHOBIUS); NON_CYTOPLASMIC_DOMAIN (PHOBIUS); IPR008952 (SUPERFAMILY); TMhelix (TMHMM); TMhelix (TMHMM); TMhelix (TMHMM)	NP_003261.1	tetraspanin-6 isoform a [Homo sapiens]	0.65	5e-07	0.26	---NA---	-
PG000565	26740.3	27077.6	25941.6	27856.4	24660.1	26908.2	27231.4	28401.4	28066.1	27610.7	26037.9	26391.3	26910.2	0.0390341	AAW26354.1	SJCHGC02216 protein [Schistosoma japonicum]	0	0.98	-	Yes	-	-	-	PTHR12943:SF27 (PANTHER); PTHR12943 (PANTHER); CYTOPLASMIC_DOMAIN (PHOBIUS); NON_CYTOPLASMIC_DOMAIN (PHOBIUS); CYTOPLASMIC_DOMAIN (PHOBIUS); TRANSMEMBRANE (PHOBIUS); TRANSMEMBRANE (PHOBIUS); SSF56672 (SUPERFAMILY); TMhelix (TMHMM)	NP_055500.1	homocysteine-responsive endoplasmic reticulum-resident ubiquitin-like domain member 1 protein isoform 1 [Homo sapiens]	0.96	4e-11	0.25	1WGD	-
PG000568	11700.6	12031	11289.4	10866	12153.2	11260.8	11969.9	12037.1	11813.5	13285.2	12377.3	12633.7	11951.5	0.0544353	CAX69448.1	hypotheticial protein [Schistosoma japonicum]	5.8e-44	1	-	Yes	-	-	-	TRANSMEMBRANE (PHOBIUS); NON_CYTOPLASMIC_DOMAIN (PHOBIUS); CYTOPLASMIC_DOMAIN (PHOBIUS); TMhelix (TMHMM)	---NA---	---NA---	-	-	-	---NA---	-
PG000592	48993.6	49271.2	51788.7	49697.7	50898.4	48991.5	49279.1	49165.2	50095.7	50539	49552.2	49853.8	49843.8	0.0172208	---NA---	---NA---	-	-	-	-	-	-	-	Coil (COILS)	---NA---	---NA---	-	-	-	---NA---	-
PG000625	11457.2	10788.3	11042.1	10629.1	9305.85	9965.49	11003.3	10830.3	10976.1	11775.1	10910.8	11310.4	10832.8	0.0605497	CAX74045.1	SKI interacting protein [Schistosoma japonicum]	0	0.99	-	-	-	K06063	-	Coil (COILS); IPR004015 (PFAM); G3DSA:3.10.10.10 (GENE3D); IPR000477 (PFAM); IPR017862 (PANTHER); SSF56672 (SUPERFAMILY)	NP_036377.1	SNW domain-containing protein 1 [Homo sapiens]	0.96	0	0.61	---NA---	-
PG000654	20925.6	19468.1	19881.2	18681.8	19344.2	20183.9	20011	19669.2	20542.9	20953	19889.2	20479.9	20002.5	0.0334018	CCD80345.1	putative atp synthase alpha subunit mitochondrial [Schistosoma mansoni]	0	0.96	-	-	F:proton-transporting ATPase activity, rotational mechanism; F:proton-transporting ATP synthase activity, rotational mechanism; P:ATP hydrolysis coupled proton transport; C:proton-transporting ATP synthase complex, catalytic core F(1); P:ATP synthesis coupled proton transport; F:ATP binding	K02132	-	IPR023366 (G3DSA:2.40.30.GENE3D); IPR000194 (PFAM); IPR000793 (PFAM); IPR004100 (PFAM); G3DSA:1.20.150.20 (GENE3D); IPR005294 (TIGRFAM); IPR027417 (G3DSA:3.40.50.GENE3D); PTHR15184:SF39 (PANTHER); PTHR15184 (PANTHER); IPR020003 (PROSITE_PATTERNS); IPR005294 (HAMAP); IPR004100 (SUPERFAMILY); IPR000793 (SUPERFAMILY); IPR027417 (SUPERFAMILY)	NP_004037.1	ATP synthase subunit alpha, mitochondrial isoform a precursor [Homo sapiens]	0.93	0	0.85	---NA---	-
PG000780	18041.4	17124.9	18736.1	20967.9	19976.2	20203.8	19229.5	19627.9	18050.7	18124.4	19226.7	18936.2	19020.5	0.0570323	ABA40919.1	SJCHGC09844 protein [Schistosoma japonicum]	2.1e-32	0.98	-	-	-	-	-	no IPS match	---NA---	---NA---	-	-	-	---NA---	Schistosoma
PG000847	9276.87	9928.12	10308.6	10179.6	9631.89	9358.29	10763.9	11264.5	10734.5	9909.14	10995.5	10800.5	10262.6	0.0639461	AAW26961.1	SJCHGC02613 protein [Schistosoma japonicum]	9.6e-58	1	-	-	-	-	-	no IPS match	---NA---	---NA---	-	-	-	---NA---	Schistosoma
PG001010	14448.6	15233.5	14690.6	15723.9	15382.1	16389.9	14890.8	15262	14066.3	14756.6	14854.2	13857.8	14963	0.0467263	CAX70581.1	hypotheticial protein [Schistosoma japonicum]	1.9e-52	1	-	-	-	-	-	no IPS match	---NA---	---NA---	-	-	-	---NA---	Platyhelminthes
PG001228	10738.1	10939.5	10672.6	10930.1	11483.2	10396.9	10091.9	10226.6	9868.91	9376.83	10427.6	10086.8	10436.6	0.0538221	CAX73478.1	putative protein affecting Mg2+/Co2+ transport [Schistosoma japonicum]	0	1	-	-	-	K17809	-	IPR011722 (SMART); G3DSA:3.30.70.270 (GENE3D); IPR000477 (PFAM); IPR007474 (G3DSA:2.60.40.GENE3D); IPR007474 (PFAM); PTHR14289 (PANTHER); PTHR14289:SF16 (PANTHER); IPR007474 (PROSITE_PROFILES); SSF56672 (SUPERFAMILY); IPR007474 (SUPERFAMILY)	NP_056399.1	polymerase delta-interacting protein 2 isoform 1 [Homo sapiens]	0.88	7e-83	0.45	---NA---	-
PG001281	10035.9	11342.7	10914.7	10855.8	10412.5	11050.4	10834.4	10761.4	10582.1	11198.3	11219.3	11186.9	10866.2	0.0349811	AAX26872.2	SJCHGC02924 protein [Schistosoma japonicum]	9.3e-130	0.97	-	Yes	C:Golgi membrane; P:nucleotide-sugar transport; F:nucleotide-sugar transmembrane transporter activity; F:sugar:hydrogen symporter activity; P:carbohydrate transport; C:integral to membrane	K15272	-	IPR007271 (PFAM); IPR004689 (TIGRFAM); IPR007271 (PANTHER); PTHR10231:SF36 (PANTHER); NON_CYTOPLASMIC_DOMAIN (PHOBIUS); TRANSMEMBRANE (PHOBIUS); CYTOPLASMIC_DOMAIN (PHOBIUS); TRANSMEMBRANE (PHOBIUS); TRANSMEMBRANE (PHOBIUS); NON_CYTOPLASMIC_DOMAIN (PHOBIUS); TRANSMEMBRANE (PHOBIUS); CYTOPLASMIC_DOMAIN (PHOBIUS); NON_CYTOPLASMIC_DOMAIN (PHOBIUS); NON_CYTOPLASMIC_DOMAIN (PHOBIUS); TRANSMEMBRANE (PH…	NP_036375.1	UDP-N-acetylglucosamine transporter isoform 1 [Homo sapiens]	0.59	5e-28	0.49	---NA---	-
PG001361	11246.8	11581.7	10795.1	11147.3	9644.78	11605.7	10727.4	11336.1	10663.2	10558.4	11161.6	10980.2	10954	0.0489556	AAW27314.1	SJCHGC06534 protein [Schistosoma japonicum]	1.2e-117	0.97	-	-	-	K17888	-	IPR007135 (PFAM); PTHR14957 (PANTHER); SIGNAL_PEPTIDE_N_REGION (PHOBIUS); SIGNAL_PEPTIDE_H_REGION (PHOBIUS); SIGNAL_PEPTIDE_C_REGION (PHOBIUS); SIGNAL_PEPTIDE (PHOBIUS); NON_CYTOPLASMIC_DOMAIN (PHOBIUS)	NP_113670.1	ubiquitin-like-conjugating enzyme ATG10 [Homo sapiens]	0.72	1e-16	0.36	---NA---	-
PG001394	14290.2	17821.4	14429.2	14405.4	13717.1	13751.9	15787.9	15871.8	16135.9	16032.8	15115.3	15633.3	15249.3	0.0784755	ETE68312.1	60S ribosomal protein L17, partial [Ophiophagus hannah]	6.9e-07	0.68	-	Yes	-	-	-	IPR026776 (PFAM); TRANSMEMBRANE (PHOBIUS); TRANSMEMBRANE (PHOBIUS); NON_CYTOPLASMIC_DOMAIN (PHOBIUS); CYTOPLASMIC_DOMAIN (PHOBIUS); CYTOPLASMIC_DOMAIN (PHOBIUS); TMhelix (TMHMM); TMhelix (TMHMM)	---NA---	---NA---	-	-	-	---NA---	-
PG001428	14510.7	13049.6	13656.1	13975.4	12640.5	13529.7	14141.5	14012.3	14737	15015.8	14125.4	15062.7	14038.1	0.0529385	CAX73042.1	IWS1 homolog [Schistosoma japonicum]	0	0.9	-	-	-	K17498	-	IPR017923 (PFAM); PTHR22908 (PANTHER); IPR017923 (PROSITE_PROFILES)	NP_060439.2	protein IWS1 homolog [Homo sapiens]	0.64	3e-88	0.42	---NA---	-
PG001516	13364	12572.3	13376.6	14336.1	13656.4	13982.5	14951.8	13039.8	13250.8	14022	13767.1	13425.2	13645.4	0.04597	CCD76633.1	putative ankyrin repeat domain protein [Schistosoma mansoni]	2e-38	0.9	-	-	-	-	-	PTHR25952 (PANTHER); PTHR25952:SF191 (PANTHER)	---NA---	---NA---	-	-	-	---NA---	-
PG001518	12560	13022.9	12449.1	12954.6	12096.2	12303.1	13818	13567.6	13807	13798.4	13693.9	13353.2	13118.7	0.04886	AAW25203.1	SJCHGC05803 protein [Schistosoma japonicum]	2.3e-89	0.97	-	-	P:mRNA processing; C:THO complex part of transcription export complex	K13176	-	Coil (COILS); IPR008501 (PFAM); IPR008501 (PANTHER)	NP_079351.2	THO complex subunit 7 homolog isoform 1 [Bos taurus]	0.9	9e-53	0.44	---NA---	-
PG001601	10199.8	11140.9	10422.5	10305.7	10245.8	11362.6	11110.8	10965.6	11422.1	11579.4	11209.7	11644.3	10967.4	0.0487907	CAX75110.1	Tbnl protein [Schistosoma japonicum]	0	1	-	-	-	-	-	IPR006565 (PFAM); IPR019473 (PFAM); PTHR23307:SF0 (PANTHER); PTHR23307 (PANTHER)	NP_612639.2	transcription initiation factor TFIID subunit 8 [Homo sapiens]	0.82	5e-19	0.27	---NA---	-
PG001774	10829.3	10633.1	11211.3	10760.3	11049.3	10439.4	9893.3	10100.6	10048.6	9179.74	10466.8	10238.4	10404.2	0.0537415	CAX70197.1	Interleukin enhancer-binding factor 2 [Schistosoma japonicum]	0	1	-	-	-	K13089	-	IPR006561 (SMART); IPR006561 (PFAM); PTHR10910 (PANTHER); PTHR10910:SF89 (PANTHER); IPR006116 (PROSITE_PROFILES); SSF81301 (SUPERFAMILY)	NP_004506.2	interleukin enhancer-binding factor 2 isoform 1 [Mus musculus]	0.8	2e-87	0.46	---NA---	-
PG001833	13403.9	14150.8	13499.1	14104.2	13575.6	14790.5	15267.6	15654.2	15419	14537.4	14544.4	14624	14464.2	0.051863	AAW24497.1	SJCHGC02469 protein [Schistosoma japonicum]	0	1	-	-	-	K12186	-	IPR018798 (PFAM); PTHR31547 (PANTHER); PTHR31547:SF1 (PANTHER); IPR023341 (PROSITE_PROFILES); IPR023340 (PROSITE_PROFILES)	NP_258257.1	multivesicular body subunit 12B isoform 1 [Homo sapiens]	0.93	4e-23	0.28	3TOW	-
PG001890	12642.9	13216.9	13382.4	12787.3	12693.4	12419.5	12911.4	14068.5	13437.4	12950.6	12959	13048.5	13043.2	0.0336727	CAX74009.1	UBX domain-containing protein [Schistosoma japonicum]	2.5e-37	1	-	-	-	K14012	-	IPR012989 (SMART); IPR012989 (PFAM); IPR001012 (PFAM); G3DSA:3.10.20.90 (GENE3D); PTHR23333 (PANTHER); PTHR23333:SF20 (PANTHER); IPR001012 (PROSITE_PROFILES); IPR012989 (PROSITE_PROFILES); IPR012989 (SUPERFAMILY); IPR029071 (SUPERFAMILY)	NP_057227.2	NSFL1 cofactor p47 isoform a [Homo sapiens]	0.98	1e-68	0.35	1SS6	-
PG001908	20958.3	20836.9	20432.8	20694.9	21623.3	21596.4	21485.3	21134.3	22249.5	20725.3	21415.1	21316	21205.7	0.0239696	---NA---	---NA---	-	-	-	-	-	-	-	no IPS match	---NA---	---NA---	-	-	-	---NA---	-
PG001991	34292.4	31145.6	33722.6	28856.3	33416.2	30929.5	32036.3	27103.9	32002.8	33254.7	34814.1	29857.2	31786	0.0731662	CAX72005.1	Histone H3.3 [Schistosoma japonicum]	2e-91	1	-	-	C:nucleosome; F:DNA binding; P:nucleosome assembly; C:nucleus; F:protein heterodimerization activity	K11253	-	IPR000164 (PRINTS); IPR000164 (SMART); IPR009072 (G3DSA:1.10.20.GENE3D); IPR007125 (PFAM); IPR000164 (PANTHER); IPR000164 (PROSITE_PATTERNS); IPR000164 (PROSITE_PATTERNS); IPR009072 (SUPERFAMILY)	NP_002098.1	histone H3.3 [Homo sapiens]	0.79	2e-93	0.99	3WTP	-
PG002138	17317.9	17201.7	17269.6	16018.1	16736.8	16614.8	17122.7	17961.1	18190.3	18882.9	19172	19169.5	17638.1	0.0588067	AAP06491.1	SJCHGC05735 protein [Schistosoma japonicum]	0	1	-	-	F:hydroxyacylglutathione hydrolase activity; F:zinc ion binding; P:glutathione biosynthetic process	K01069	EC:3.1.2.6	IPR001279 (SMART); IPR017782 (PIRSF); IPR001279 (G3DSA:3.60.15.GENE3D); IPR001279 (PFAM); IPR017782 (TIGRFAM); PTHR11935 (PANTHER); IPR017782 (PTHR11935:PANTHER); IPR017782 (HAMAP); IPR001279 (SUPERFAMILY)	NP_005317.2	hydroxyacylglutathione hydrolase, mitochondrial isoform 1 precursor	1	1e-97	0.53	1QH5	-
PG002267	11650.9	11654.1	11435.6	12850	10689.3	12878.7	12383.7	12628.3	12142.5	11054.8	11255.5	11763.7	11865.6	0.0602471	CAX73991.1	Vacuolar protein sorting-associated protein 26B [Schistosoma japonicum]	0	0.99	-	-	-	K18466	-	IPR028934 (PFAM); PTHR12233:SF1 (PANTHER); PTHR12233 (PANTHER)	NP_443107.1	vacuolar protein sorting-associated protein 26B [Homo sapiens]	0.66	1e-134	0.63	---NA---	-
PG002299	11238.3	10671.6	10870.6	10600.9	11245.6	10536.9	10843.7	10792.8	10772	8969.53	9807.94	9401.12	10479.2	0.0679702	AAX26593.2	SJCHGC08031 protein [Schistosoma japonicum]	5.3e-31	1	-	-	P:ATP hydrolysis coupled proton transport; C:proton-transporting V-type ATPase, V1 domain; F:hydrogen ion transmembrane transporter activity	K02148	-	IPR004907 (PFAM); G3DSA:3.30.70.100 (GENE3D); IPR004907 (PANTHER); SSF118203 (SUPERFAMILY)	NP_001686.1	V-type proton ATPase subunit C 1 [Homo sapiens]	0.95	1e-76	0.56	---NA---	-
PG002305	13231.5	13479.9	13096.5	13663.2	14105.5	13801.1	13736.5	14105.4	14175.9	13071.5	13757.8	13724.7	13662.5	0.0277614	AAW27602.1	SJCHGC05744 protein [Schistosoma japonicum]	4e-153	0.99	-	Yes	F:transferase activity	-	-	IPR014810 (PFAM); PTHR21686 (PANTHER); PTHR21686:SF12 (PANTHER); CYTOPLASMIC_DOMAIN (PHOBIUS); NON_CYTOPLASMIC_DOMAIN (PHOBIUS); TRANSMEMBRANE (PHOBIUS); TMhelix (TMHMM)	NP_055412.2	deoxynucleotidyltransferase terminal-interacting protein 2 [Homo sapiens]	0.65	1e-17	0.35	---NA---	-
PG002375	13570	12907.1	12823.8	11649.5	11915.3	10568.3	10843	12381.2	11495	11509.7	12080.5	12076.3	11985	0.0717545	AAW26816.1	SJCHGC00560 protein [Schistosoma japonicum]	4.5e-96	0.81	-	-	F:serine-type endopeptidase inhibitor activity	K13963	-	G3DSA:3.30.497.10 (GENE3D); IPR023796 (PFAM); IPR000215 (PANTHER); PTHR11461:SF52 (PANTHER); IPR023796 (SUPERFAMILY)	NP_004146.1	serpin B9 [Homo sapiens]	0.98	4e-48	0.31	---NA---	-
PG002418	15971.4	17803.3	17622.2	17180.3	17159.2	17412.1	16978	17594.7	16507.2	17001.6	17474.5	17450.5	17179.6	0.0301756	AAP06293.1	SJCHGC02774 protein [Schistosoma japonicum]	0	0.99	-	-	-	-	-	PF13410 (PFAM); IPR012336 (G3DSA:3.40.30.GENE3D); IPR010987 (G3DSA:1.20.1050.GENE3D); PTHR11260 (PANTHER); PTHR11260:SF167 (PANTHER); IPR010987 (SUPERFAMILY)	NP_039234.1	chloride intracellular channel protein 4	0.85	1e-24	0.3	3OQS	-
PG002450	40079.1	40843.8	40813.7	39761	41745.9	40221.6	40744.4	39885.9	38939	41498.9	42326.3	41265.8	40677.1	0.0234239	CAX76861.1	large subunit ribosomal protein L27Ae [Schistosoma japonicum]	1e-83	0.99	-	-	-	K02900	-	IPR021131 (PFAM); G3DSA:3.100.10.10 (GENE3D); PTHR11721 (PANTHER); PTHR11721:SF3 (PANTHER); IPR001196 (PROSITE_PATTERNS); IPR021131 (SUPERFAMILY)	NP_000981.1	60S ribosomal protein L27a [Homo sapiens]	0.63	1e-54	0.7	4BXF	-
PG002484	11506.9	11744.1	11167.1	10646.8	12003.4	11119.2	10794.9	12796.6	11586	11749.2	11553	12652	11609.9	0.0564804	---NA---	---NA---	-	-	-	Yes	-	-	-	NON_CYTOPLASMIC_DOMAIN (PHOBIUS); CYTOPLASMIC_DOMAIN (PHOBIUS); TRANSMEMBRANE (PHOBIUS); TMhelix (TMHMM)	---NA---	---NA---	-	-	-	---NA---	-
PG002590	28667.1	28557.3	29396.1	29074.1	29052.4	29295.4	28380.9	29569.6	28319.8	31484.8	29436.5	31410.7	29387.1	0.0357021	CAX71526.1	Plasminogen activator inhibitor 1 RNA-binding protein [Schistosoma japonicum]	6.2e-173	1	-	-	-	K13199	-	IPR006861 (PFAM); PTHR12299:SF17 (PANTHER); PTHR12299 (PANTHER)	---NA---	---NA---	-	-	-	---NA---	Platyhelminthes
PG002615	30429.9	31306.8	28953	31175.5	28697.7	32008.3	29604.9	30504.9	31379.1	30681.9	29913.1	29887.3	30378.5	0.0331843	AAW26814.1	SJCHGC06257 protein [Schistosoma japonicum]	3.5e-122	1	-	-	C:integral to membrane	K17087	-	IPR004240 (PFAM); IPR004240 (PANTHER); PTHR10766:SF41 (PANTHER)	NP_064508.3	transmembrane 9 superfamily member 3 precursor [Homo sapiens]	0.94	0	0.62	---NA---	-
PG002650	14190.5	14028.2	12925.6	14498.8	13905.4	11934.1	12527.6	11602.8	12313	12706.8	14703.7	15330.1	13388.9	0.0898903	---NA---	---NA---	-	-	-	-	-	-	-	no IPS match	---NA---	---NA---	-	-	-	---NA---	-
PG002665	48657.7	47463.6	46970.1	47553.5	46792.1	48362	48617.4	49799	49374.3	48521.6	47456.9	47101.8	48055.8	0.0202461	CAX77251.1	hypothetical protein [Schistosoma japonicum]	2.6e-158	0.99	-	-	-	-	-	no IPS match	---NA---	---NA---	-	-	-	---NA---	Platyhelminthes
PG002680	41630.7	40732	42606.3	41089.1	42162.1	42461.8	42474.4	42005.4	40990.6	39824.3	41756.9	41299.2	41586.1	0.0200573	AAP06470.2	SJCHGC06246 protein [Schistosoma japonicum]	1.6e-151	1	-	-	C:ribosome; F:structural constituent of ribosome; P:translation	K02991	-	Coil (COILS); IPR014401 (PIRSF); IPR001377 (PFAM); PTHR11502:SF6 (PANTHER); IPR001377 (PANTHER); IPR018282 (PROSITE_PATTERNS)	NP_001001.2	40S ribosomal protein S6	0.98	6e-115	0.69	3J3A	-
PG002686	10748.1	10496.9	11244	10418.5	11385.8	10888.6	10952.8	11455.3	10696.8	12384.5	11142.1	11723.1	11128	0.0502549	CAX73964.1	hypothetical protein [Schistosoma japonicum]	1.7e-129	1	-	-	-	-	-	IPR019002 (PFAM); PTHR13243 (PANTHER)	NP_057475.2	nucleolar protein 16 isoform 3 [Homo sapiens]	0.83	6e-12	0.34	---NA---	-
PG002731	11176.7	11489.6	11283.3	11883.1	10758.2	11237.6	10912.9	10903.3	10056.5	10845.2	11734.9	10928.4	11100.8	0.0438003	CAZ37483.2	phosphoglucomutase, putative [Schistosoma mansoni]	1.3e-86	0.87	-	-	-	K01835	-	IPR012337 (G3DSA:3.30.420.GENE3D); IPR002156 (PFAM); PTHR10642 (PANTHER); PTHR10642:SF0 (PANTHER); IPR002156 (PROSITE_PROFILES); IPR012337 (SUPERFAMILY)	NP_002927.2	ribonuclease H1 isoform 1 precursor [Homo sapiens]	0.87	8e-25	0.45	3BSU	-
PG002843	12141.3	12349.3	12345.9	11405	11361	12549.9	11908.4	11944.5	12247	11966.7	11306.3	11592.9	11926.5	0.035592	CAX73250.1	Inner nuclear membrane protein Man1 (LEM domain-containing protein 3) [Schistosoma japonicum]	0	1	-	Yes	-	-	-	IPR003887 (SMART); IPR012677 (G3DSA:3.30.70.GENE3D); IPR018996 (PFAM); IPR011015 (G3DSA:1.10.720.GENE3D); IPR003887 (PFAM); PTHR13428 (PANTHER); PTHR13428:SF7 (PANTHER); CYTOPLASMIC_DOMAIN (PHOBIUS); TRANSMEMBRANE (PHOBIUS); TRANSMEMBRANE (PHOBIUS); CYTOPLASMIC_DOMAIN (PHOBIUS); NON_CYTOPLASMIC_DOMAIN (PHOBIUS); IPR003887 (PROSITE_PROFILES); IPR011015 (SUPERFAMILY); TMhelix (TMHMM); TMhelix (TMHM…	NP_055134.2	inner nuclear membrane protein Man1 isoform 1 [Homo sapiens]	0.46	4e-29	0.26	2CH0	-
PG002864	17456.7	18761.9	19346.4	18007.3	17587	18991.7	19442.3	19831.4	19432.7	21072.1	20084.9	20859.6	19239.5	0.060401	CCD74999.1	putative sfrs11 protein [Schistosoma mansoni]	2.8e-155	0.88	-	-	F:nucleic acid binding; F:nucleotide binding	K13165	-	IPR000504 (SMART); IPR012677 (G3DSA:3.30.70.GENE3D); IPR012677 (G3DSA:3.30.70.GENE3D); IPR000504 (PFAM); PTHR32343:SF0 (PANTHER); PTHR32343 (PANTHER); IPR000504 (PROSITE_PROFILES); SSF54928 (SUPERFAMILY); SSF54928 (SUPERFAMILY)	NP_001070667.1	splicing regulatory glutamine/lysine-rich protein 1 isoform a [Homo sapiens]	0.39	7e-37	0.38	---NA---	-
PG002908	14542.9	14088.4	14108.7	13759.5	14251.4	13408.7	14035.6	14538.4	14899.4	15643.8	15168.4	14478.5	14410.3	0.0426815	CAX70821.1	Enhancer of zeste homolog 1 (ENX-2) [Schistosoma japonicum]	0	1	-	-	-	K11090	-	Coil (COILS); IPR002344 (PRINTS); IPR000504 (SMART); IPR006630 (SMART); IPR014886 (PFAM); IPR012677 (G3DSA:3.30.70.GENE3D); IPR006630 (PFAM); IPR011991 (G3DSA:1.10.10.GENE3D); PF14259 (PFAM); PTHR22792 (PANTHER); IPR006630 (PROSITE_PROFILES); SSF46785 (SUPERFAMILY); SSF54928 (SUPERFAMILY)	NP_003133.1	lupus La protein [Homo sapiens]	0.97	7e-44	0.33	1YTY	-
PG002909	19915.2	19556.7	19515	19738.9	19235.1	20143.1	21189.3	20673.7	20881.1	22088.8	20723.9	21004.2	20388.7	0.0414045	AAX30590.1	SJCHGC05368 protein [Schistosoma japonicum]	2.2e-39	0.95	-	-	C:signal recognition particle, endoplasmic reticulum targeting; P:negative regulation of translational elongation; F:7S RNA binding; P:SRP-dependent cotranslational protein targeting to membrane	K03109	-	IPR008832 (PIRSF); PF05486 (PFAM); IPR009018 (G3DSA:3.30.720.GENE3D); PTHR12834:SF12 (PANTHER); IPR008832 (PANTHER); IPR009018 (SUPERFAMILY)	NP_003124.1	signal recognition particle 9 kDa protein isoform 2 [Homo sapiens]	0.98	4e-24	0.58	4UYK	-
PG002949	23123.4	24374	24126.6	24023.4	25127	22966.8	24754	24470.8	23439.3	24633.8	24153.5	24404.1	24133.1	0.0272097	---NA---	---NA---	-	-	-	-	-	-	-	no IPS match	---NA---	---NA---	-	-	-	---NA---	-
PG003184	17905.7	17980.2	18391.3	17519.7	18962.7	17856.9	18708.4	17677.1	18017	18192.3	18819.4	17804.3	18152.9	0.0258002	CAX74246.1	prefoldin subunit 4 [Schistosoma japonicum]	3.1e-80	1	-	-	-	K09550	-	Coil (COILS); Coil (COILS); IPR016661 (PIRSF); IPR002777 (PFAM); IPR016661 (PANTHER); PTHR21100:SF9 (PANTHER); IPR009053 (SUPERFAMILY)	NP_002614.2	prefoldin subunit 4 [Homo sapiens]	0.98	5e-20	0.4	---NA---	-
PG003224	21695.5	21286.9	22445.8	20781.7	22420.7	22440.2	22494.4	22246.5	21711.2	23866.6	21605.7	21715	22059.2	0.0354386	AAW25930.1	SJCHGC05478 protein [Schistosoma japonicum]	3.5e-80	1	-	-	C:ribosome; F:structural constituent of ribosome; P:translation	K02918	-	IPR001854 (PFAM); IPR001854 (G3DSA:1.10.287.GENE3D); IPR001854 (TIGRFAM); PTHR13872 (PANTHER); IPR018254 (PROSITE_PATTERNS); TRANSMEMBRANE (PHOBIUS); CYTOPLASMIC_DOMAIN (PHOBIUS); NON_CYTOPLASMIC_DOMAIN (PHOBIUS); IPR001854 (HAMAP); IPR001854 (SUPERFAMILY)	NP_009140.1	60S ribosomal protein L35 [Homo sapiens]	1	9e-34	0.55	3J3A	-
PG003242	10446	10079.9	10079.1	9970.87	9831.42	9817.99	10857.6	11069.9	10744.8	10588.1	10332.7	11001.3	10401.6	0.0433084	CAX74241.1	Dentin sialophosphoprotein precursor [Schistosoma japonicum]	0	0.99	-	-	-	K15425	-	no IPS match	NP_777567.1	serine/threonine-protein phosphatase 4 regulatory subunit 2 [Homo sapiens]	0.24	1e-21	0.36	---NA---	-
PG003287	11782.5	11261.4	11387	10359.8	12000.9	10969.4	11419.1	10978.4	11952.9	10762.9	11735.5	10929.5	11294.9	0.0453458	Q86E67.1	DRE2_SCHJARecName: Full=Anamorsin homolog; AltName: Full=Fe-S cluster assembly protein DRE2 homolog [Schistosoma japonicum]	0	1	-	-	C:cytoplasm; P:iron-sulfur cluster assembly; F:iron-sulfur cluster binding; P:negative regulation of apoptotic process; C:nucleus; P:apoptotic process	-	-	IPR007785 (PFAM); IPR007785 (PANTHER); IPR007785 (HAMAP)	NP_064709.2	anamorsin [Homo sapiens]	0.93	2e-27	0.3	4M7R	-
PG003296	10876	11689.6	10697.6	11312.4	11734.4	11757.9	11291.2	11711.4	11449.4	10460.9	11065.6	11077.1	11260.3	0.0385671	AAW27526.1	SJCHGC06097 protein [Schistosoma japonicum]	6.6e-149	1	-	-	P:cell redox homeostasis	-	-	Coil (COILS); IPR012336 (G3DSA:3.40.30.GENE3D); IPR013766 (PFAM); PTHR21148 (PANTHER); IPR007109 (PROSITE_PROFILES); IPR004154 (SUPERFAMILY); IPR012336 (SUPERFAMILY)	BAD96336.1	ATP binding protein associated with cell differentiation variant [Homo sapiens]	0.89	2e-65	0.45	---NA---	-
PG003368	32948.4	34640.2	32880.2	33602.4	33827.8	32318.7	33055.6	32063.9	31969.6	32878.8	31291.8	32621.5	32841.6	0.0274433	AAP06041.1	similar to GenBank Accession Number BC018733 CGI-27 protein in Homo sapiens [Schistosoma japonicum]	0	0.95	-	-	-	K06990	-	IPR002737 (TIGRFAM); IPR002737 (PFAM); PTHR11060:SF0 (PANTHER); IPR002737 (PANTHER); IPR002737 (HAMAP)	NP_057039.1	protein MEMO1 isoform 1	0.98	4e-123	0.55	3BD0	-
PG003393	18032.9	18677.4	17741.6	18298.9	19158.8	17956	17509.3	18008.7	17965	17748.5	17657.5	17878.1	18052.7	0.0256851	CAX70816.1	H/ACA ribonucleoprotein complex subunit 2 [Schistosoma japonicum]	5.1e-70	1	-	-	-	K11129	-	IPR018492 (PRINTS); IPR004038 (PFAM); IPR029064 (G3DSA:3.30.1330.GENE3D); PTHR23105 (PANTHER); PTHR23105:SF12 (PANTHER); IPR004037 (PROSITE_PATTERNS); IPR029064 (SUPERFAMILY)	NP_060308.1	H/ACA ribonucleoprotein complex subunit 2 isoform a [Homo sapiens]	0.88	5e-33	0.42	---NA---	-
PG003398	16349.3	18146.8	17489.4	17119.9	17238.2	18072.2	17549.4	16803.9	15910.2	16354.9	15990.7	17043.7	17005.7	0.0440154	CAX75433.1	proteasome (prosome macropain) subunit beta type 4 [Schistosoma japonicum]	0	1	-	-	-	K02736	-	IPR016295 (PIRSF); IPR001353 (PFAM); IPR029055 (G3DSA:3.60.20.GENE3D); PTHR11599:SF5 (PANTHER); PTHR11599 (PANTHER); IPR016050 (PROSITE_PATTERNS); IPR023333 (PROSITE_PROFILES); IPR029055 (SUPERFAMILY)	NP_002787.2	proteasome subunit beta type-4 [Homo sapiens]	0.91	3e-73	0.45	---NA---	-
PG003597	11290.7	11635.6	11733	11008	11200.2	10555.2	10910.6	11091.2	10875	11038.7	11937.3	11818.2	11257.8	0.0383244	AAX27896.2	SJCHGC04970 protein [Schistosoma japonicum]	1.1e-124	1	-	Yes	P:transport; C:integral to membrane	K14825	-	IPR009038 (PFAM); IPR015720 (PANTHER); PTHR22811:SF31 (PANTHER); NON_CYTOPLASMIC_DOMAIN (PHOBIUS); CYTOPLASMIC_DOMAIN (PHOBIUS); CYTOPLASMIC_DOMAIN (PHOBIUS); TRANSMEMBRANE (PHOBIUS); TRANSMEMBRANE (PHOBIUS); IPR009038 (PROSITE_PROFILES); IPR009038 (SUPERFAMILY); TMhelix (TMHMM); TMhelix (TMHMM)	NP_861974.1	transmembrane emp24 domain-containing protein 7 precursor [Homo sapiens]	0.85	4e-35	0.39	---NA---	-
PG003605	17396.4	16703.1	16991	17297.9	16351	16968.2	18119.5	19434.9	17916.6	17444.5	16727.8	18009.5	17446.7	0.047876	CCD59408.1	ormdl proteins, putative [Schistosoma mansoni]	0	0.79	-	Yes	-	K12667	-	IPR008814 (PFAM); G3DSA:3.10.10.10 (GENE3D); IPR008814 (PTHR12640:PANTHER); PTHR12640 (PANTHER); NON_CYTOPLASMIC_DOMAIN (PHOBIUS); TRANSMEMBRANE (PHOBIUS); TRANSMEMBRANE (PHOBIUS); CYTOPLASMIC_DOMAIN (PHOBIUS); CYTOPLASMIC_DOMAIN (PHOBIUS); SSF56672 (SUPERFAMILY); TMhelix (TMHMM); TMhelix (TMHMM)	NP_002942.2	dolichyl-diphosphooligosaccharide--protein glycosyltransferase subunit 2 isoform 1 precursor [Homo sapiens]	0.49	4e-27	0.32	---NA---	-
PG003641	21494.8	20602.2	20583	20202.4	20034	22436.3	22336.1	22229.8	22337.7	24064.6	22890	22478.5	21807.4	0.0563698	CAX76050.1	RNA-binding protein 4 [Schistosoma japonicum]	9.5e-130	1	-	-	-	-	-	IPR000504 (SMART); IPR012677 (G3DSA:3.30.70.GENE3D); IPR000504 (PFAM); PTHR24012 (PANTHER); PTHR24012:SF316 (PANTHER); IPR000504 (PROSITE_PROFILES); SSF54928 (SUPERFAMILY)	NP_006319.1	RNA-binding protein 14 isoform 1	0.29	1e-18	0.5	2DNP	-
PG003649	10168.9	10875.5	10568.4	9694.46	10194	10382.8	10653.5	10826.9	10853	11729.4	11029.6	11340.4	10693.1	0.0513573	XP_009176300.1	hypothetical protein T265_11394 [Opisthorchis viverrini]	4.1e-37	0.8	-	-	-	K14295	-	IPR000156 (PFAM); IPR011993 (G3DSA:2.30.29.GENE3D); PTHR13118 (PANTHER); IPR000156 (PROSITE_PROFILES); SSF50729 (SUPERFAMILY)	NP_705931.1	nuclear pore complex protein Nup50 isoform a [Homo sapiens]	0.83	2e-17	0.5	3TJ3	-
PG003671	11540	11568.7	11178.3	11791.5	11181.7	11643.8	11646.3	11053.5	10961.2	11389.1	11541.6	11330	11402.2	0.0229899	AAW24785.1	SJCHGC06165 protein [Schistosoma japonicum]	0	0.99	-	-	F:omega peptidase activity	K11863	EC:3.4.19	IPR006155 (PRINTS); IPR006155 (PFAM); IPR006501 (G3DSA:1.20.140.GENE3D); PTHR14159 (PANTHER); IPR006155 (PROSITE_PROFILES)	NP_004984.2	ataxin-3 reference isoform [Homo sapiens]	0.96	3e-72	0.42	2KLZ	-
PG003736	34203	33282.4	32322.8	30174.6	33257.3	33843.6	32052.5	33217.6	33410.3	33522.1	32401.6	33481.5	32930.8	0.0325833	XP_007910199.1	PREDICTED: calmodulin-A-like [Callorhinchus milii]	1e-95	0.93	-	-	-	K02183	-	IPR002048 (SMART); IPR002048 (PFAM); IPR011992 (PFAM); IPR011992 (G3DSA:1.10.238.GENE3D); IPR011992 (G3DSA:1.10.238.GENE3D); PTHR23050:SF155 (PANTHER); PTHR23050 (PANTHER); IPR018247 (PROSITE_PATTERNS); IPR018247 (PROSITE_PATTERNS); IPR018247 (PROSITE_PATTERNS); IPR002048 (PROSITE_PROFILES); IPR002048 (PROSITE_PROFILES); IPR002048 (PROSITE_PROFILES); IPR002048 (PROSITE_PROFILES); SSF47473 (SUPERF…	NP_001734.1	calmodulin [Homo sapiens]	0.74	1e-94	0.95	4OVN	-
PG003803	16133.4	16041.9	15704.6	15747.1	15767.1	15304.6	14904.5	15042.5	15535.5	15338	15556.3	16429.6	15625.4	0.0284725	AAP06475.1	similar to GenBank Accession Number M80542 nucleoside monophosphate kinase in Schistosoma mansoni [Schistosoma japonicum]	4.7e-110	1	-	-	P:phosphorylation; P:nucleobase-containing compound metabolic process; F:nucleobase-containing compound kinase activity; F:ATP binding	K00939	-	IPR000850 (PRINTS); PF00406 (PFAM); IPR027417 (G3DSA:3.40.50.GENE3D); IPR000850 (PANTHER); IPR000850 (PROSITE_PATTERNS); IPR000850 (HAMAP); IPR027417 (SUPERFAMILY)	NP_000467.1	adenylate kinase isoenzyme 1	0.97	7e-67	0.55	2C95	-
PG003834	10734.3	10850.4	11119.7	10800.7	10958.7	10978.7	9132.56	9721.62	9032.92	10166.2	10061	10290.3	10320.6	0.0696359	---NA---	---NA---	-	-	-	-	-	-	-	no IPS match	---NA---	---NA---	-	-	-	---NA---	-
PG003965	32069.1	29269.5	26906	27852.2	26948.7	28364.1	27573.1	26398.9	25675.2	31280.4	28448.3	35702.8	28874	0.0990121	AAB03573.1	glutathione-S-transferase [Schistosoma japonicum]	7e-140	1	-	-	F:glutathione transferase activity	K01830	EC:2.5.1.18	IPR010987 (G3DSA:1.20.1050.GENE3D); IPR004045 (PFAM); IPR004046 (PFAM); IPR012336 (G3DSA:3.40.30.GENE3D); PTHR11571 (PANTHER); PTHR11571:SF118 (PANTHER); IPR010987 (PROSITE_PROFILES); IPR004045 (PROSITE_PROFILES); IPR012336 (SUPERFAMILY); IPR010987 (SUPERFAMILY)	NP_055300.1	hematopoietic prostaglandin D synthase [Homo sapiens]	0.97	3e-23	0.33	4EDY	-
PG004030	17980.6	18667.8	18233.7	18853.1	19394.8	17474.2	18344.2	18516	18022.3	18030.2	19745.1	17880.1	18428.5	0.0354434	AAX25389.2	SJCHGC05691 protein [Schistosoma japonicum]	1.7e-95	1	-	-	-	-	-	no IPS match	---NA---	---NA---	-	-	-	---NA---	Platyhelminthes
PG004069	15812	14049.6	15575.5	15126.2	16245.6	14850.9	15226	13375.3	16124.8	15996.6	15679.6	16118.6	15348.4	0.0579072	AAW25794.1	SJCHGC06667 protein [Schistosoma japonicum]	0	1	-	-	C:ribosome; F:structural constituent of ribosome; P:translation	K02930	-	IPR002136 (PFAM); IPR025755 (PFAM); IPR023574 (G3DSA:3.40.1370.GENE3D); PTHR19431 (PANTHER); IPR013000 (PROSITE_PATTERNS); IPR023574 (SUPERFAMILY)	NP_000959.2	60S ribosomal protein L4 [Homo sapiens]	0.89	1e-144	0.63	---NA---	-
PG004207	35852.9	37374.8	36552.8	36823.3	36449.8	33740.4	35303.9	36160	37398.4	36194.7	37105.6	37797.5	36396.2	0.0301854	CAX76043.1	Universal stress protein [Schistosoma japonicum]	1.1e-113	1	-	-	-	-	-	IPR006015 (PRINTS); IPR006016 (PFAM); IPR014729 (G3DSA:3.40.50.GENE3D); PTHR31964 (PANTHER); PTHR31964:SF9 (PANTHER); SSF52402 (SUPERFAMILY)	---NA---	---NA---	-	-	-	---NA---	-
PG004260	11591.4	12317.8	11726.6	11256.4	11013.1	11560.7	12011.7	11814.1	12140.8	13120.2	12700.5	12892.2	12012.1	0.0541672	CCD80855.1	hypothetical protein Smp_164040 [Schistosoma mansoni]	3.4e-78	0.74	-	-	-	-	-	no IPS match	---NA---	---NA---	-	-	-	---NA---	Platyhelminthes
PG004278	11918.9	12501.6	11676.1	12440.5	12567.6	12249.8	12435.6	12539.8	12111.3	12474.2	12092.2	12369.1	12281.4	0.0226962	AAW26496.1	SJCHGC05724 protein [Schistosoma japonicum]	1.2e-118	1	-	-	-	K10427	-	IPR001451 (PFAM); G3DSA:2.160.10.10 (GENE3D); PF14602 (PFAM); PTHR13061 (PANTHER); PTHR13061:SF5 (PANTHER); IPR011004 (SUPERFAMILY)	NP_115875.1	dynactin subunit 5 isoform 1 [Homo sapiens]	0.97	2e-101	0.74	---NA---	-
PG004304	16162.6	15840.6	17355	16307.5	16901.3	15961.9	17249.8	16650.6	16291	16289.7	18293.6	16703.1	16667.2	0.0418924	CAX69807.1	solute carrier family 6 (neurotransmitter transporter, glycine), member 5 [Schistosoma japonicum]	0	0.89	-	Yes	-	K05038	-	IPR000175 (PRINTS); IPR000175 (PFAM); IPR000175 (PANTHER); PTHR11616:SF120 (PANTHER); IPR000175 (PROSITE_PATTERNS); TRANSMEMBRANE (PHOBIUS); TRANSMEMBRANE (PHOBIUS); TRANSMEMBRANE (PHOBIUS); CYTOPLASMIC_DOMAIN (PHOBIUS); TRANSMEMBRANE (PHOBIUS); TRANSMEMBRANE (PHOBIUS); TRANSMEMBRANE (PHOBIUS); TRANSMEMBRANE (PHOBIUS); CYTOPLASMIC_DOMAIN (PHOBIUS); TRANSMEMBRANE (PHOBIUS); TRANSMEMBRANE (PHOBIUS)…	NP_004202.2	sodium- and chloride-dependent glycine transporter 2 [Homo sapiens]	0.75	2e-135	0.38	---NA---	-
PG004312	9834.76	10211.6	10571.2	11431	10806	10278.9	10363.6	11336.6	11353.4	10685.4	11478	11644.5	10832.9	0.05537	---NA---	---NA---	-	-	-	Yes	-	-	-	NON_CYTOPLASMIC_DOMAIN (PHOBIUS); NON_CYTOPLASMIC_DOMAIN (PHOBIUS); TRANSMEMBRANE (PHOBIUS); CYTOPLASMIC_DOMAIN (PHOBIUS); TRANSMEMBRANE (PHOBIUS); TMhelix (TMHMM); TMhelix (TMHMM)	---NA---	---NA---	-	-	-	---NA---	-
PG004334	23552.5	24022.1	25130.2	24489	25317.7	24707.6	23573.3	23014	24802.7	28235.6	28145	27248.5	25186.5	0.0703489	CAX71985.1	Tubulin beta-2C chain [Schistosoma japonicum]	0	1	-	-	-	K07375	-	Coil (COILS); IPR000217 (PRINTS); IPR002453 (PRINTS); IPR003008 (SMART); IPR018316 (SMART); IPR003008 (PFAM); IPR003008 (G3DSA:3.40.50.GENE3D); IPR018316 (G3DSA:3.30.1330.GENE3D); IPR023123 (G3DSA:1.10.287.GENE3D); IPR018316 (PFAM); IPR000217 (PANTHER); PTHR11588:SF54 (PANTHER); IPR017975 (PROSITE_PATTERNS); IPR003008 (SUPERFAMILY); IPR008280 (SUPERFAMILY)	NP_006079.1	tubulin beta-4B chain [Homo sapiens]	0.99	0	0.97	---NA---	-
PG004365	11443.8	10892.7	10952.4	10245.5	10770.1	10472.6	11243.7	11187.1	11229.7	10845	11224.6	10626.7	10927.8	0.0327554	AAW26268.1	SJCHGC01787 protein [Schistosoma japonicum]	2.1e-152	1	-	-	-	-	-	IPR019370 (PFAM); PTHR15967 (PANTHER)	NP_060923.2	E2F-associated phosphoprotein [Homo sapiens]	0.47	2e-12	0.35	---NA---	-
PG004387	16897.8	17218.9	16397.4	14971	16442.2	16553.2	15981.1	15094.7	16374.5	15850.4	15385.4	14840.3	16000.6	0.0488313	CAX83691.1	pol polyprotein [Schistosoma japonicum]	1.9e-75	0.85	-	-	F:RNA-directed DNA polymerase activity; P:RNA-dependent DNA replication; F:RNA binding; F:aspartic-type endopeptidase activity; P:proteolysis; P:DNA integration	K14574	EC:3.4.23; EC:2.7.7.49	no IPS match	AAP29639.1	pol protein [Human endogenous retrovirus HCML-ARV]	0.8	3e-26	0.24	---NA---	-
PG004455	15898.7	16792.4	16438.2	16449.7	16324.1	15644.3	16592.8	16602.2	16195.9	16919.5	16106.6	16408	16364.4	0.0221601	CBY83831.1	beta integrin receptor 1 [Schistosoma mansoni]	1.2e-80	0.97	-	-	C:integral to membrane; P:multicellular organismal development; F:receptor activity; P:cell adhesion; P:integrin-mediated signaling pathway	K05719	-	Coil (COILS); G3DSA:2.10.25.10 (GENE3D); IPR013111 (PFAM); IPR013032 (PFAM); G3DSA:2.10.25.10 (GENE3D); PTHR10082:SF16 (PANTHER); IPR015812 (PANTHER); IPR015812 (PROSITE_PATTERNS); IPR013032 (PROSITE_PATTERNS); IPR015812 (PROSITE_PATTERNS); IPR013032 (PROSITE_PATTERNS); SSF57196 (SUPERFAMILY)	NP_000202.3	integrin beta-2 isoform 1 precursor [Homo sapiens]	0.39	1e-14	0.48	4NEN	-
PG004458	20475.5	20023	20486.3	19416	21392.8	20315.7	19104.8	18883.9	19198.9	18001.4	18885.4	19365.5	19629.1	0.0473973	CAX83710.1	endonuclease-reverse transcriptase [Schistosoma japonicum]	5.4e-78	0.87	-	Yes	F:endonuclease activity; F:RNA-directed DNA polymerase activity; P:RNA-dependent DNA replication; F:RNA binding	K09539	EC:2.7.7.49	IPR001623 (SMART); IPR001623 (PFAM); IPR001623 (G3DSA:1.10.287.GENE3D); PTHR12763:SF28 (PANTHER); PTHR12763 (PANTHER); TRANSMEMBRANE (PHOBIUS); CYTOPLASMIC_DOMAIN (PHOBIUS); NON_CYTOPLASMIC_DOMAIN (PHOBIUS); IPR001623 (PROSITE_PROFILES); IPR001623 (SUPERFAMILY); TMhelix (TMHMM)	O00370.1	RecName: Full=LINE-1 retrotransposable element ORF2 protein; Short=ORF2p; Includes: RecName: Full=Reverse transcriptase; Includes: RecName: Full=Endonuclease [Homo sapiens]	0.76	6e-30	0.24	---NA---	-
PG004460	19900.7	18873.4	19729.6	18031.1	18584	20446.3	19493.4	18704.4	18616.1	20186.5	18832.3	19423.2	19235.1	0.038375	CCD79778.1	putative sideroflexin 1,2,3 [Schistosoma mansoni]	0	0.74	-	-	F:cation transmembrane transporter activity; C:membrane; P:transmembrane transport; P:cation transport	K03351	-	Coil (COILS); IPR000938 (SMART); IPR000938 (G3DSA:2.30.30.GENE3D); G3DSA:3.10.20.90 (GENE3D); IPR024790 (PFAM); IPR005135 (G3DSA:3.60.10.GENE3D); IPR015943 (G3DSA:2.130.10.GENE3D); IPR005135 (PFAM); IPR024977 (PFAM); IPR000626 (PFAM); IPR000938 (PFAM); PTHR18916 (PANTHER); IPR000938 (PROSITE_PROFILES); IPR000938 (SUPERFAMILY); IPR005135 (SUPERFAMILY); IPR017986 (SUPERFAMILY); IPR029071 (SUPERFAMI…	NP_001272.2	tubulin-folding cofactor B isoform 1 [Homo sapiens]	0.18	6e-29	0.64	---NA---	-
PG004677	39483.4	36897.8	35299.1	35413.6	40031.8	40200.1	35414.2	36544.4	39857.7	39815.1	38412.3	41879.4	38270.7	0.0590928	---NA---	---NA---	-	-	-	-	-	-	-	no IPS match	---NA---	---NA---	-	-	-	---NA---	-
PG004786	15447.2	15755.7	15200	15888.9	15847	15440.6	14135.9	13701.3	13968.7	19159.4	15766.5	17751.9	15671.9	0.0981998	AAW27851.1	hypothetical protein CLF_113234 [Clonorchis sinensis]	3.6e-38	0.65	-	-	-	-	-	no IPS match	NP_060146.2	gypsy retrotransposon integrase-like protein 1 [Homo sapiens]	0.2	8e-14	0.25	---NA---	-
PG004868	9681.49	9877.16	9718.65	10387.5	9745.42	10512	10243.7	10427.9	9924.19	11843.2	10428.9	10697.1	10290.6	0.0584162	CCD81769.1	putative zinc finger protein [Schistosoma mansoni]	0	0.89	-	-	F:metal ion binding; F:nucleic acid binding	-	-	IPR015880 (SMART); IPR013087 (G3DSA:3.30.160.GENE3D); IPR013087 (G3DSA:3.30.160.GENE3D); PF13894 (PFAM); PF13465 (PFAM); PTHR11389:SF443 (PANTHER); PTHR11389 (PANTHER); IPR007087 (PROSITE_PATTERNS); IPR007087 (PROSITE_PATTERNS); IPR007087 (PROSITE_PROFILES); IPR007087 (PROSITE_PROFILES); IPR007087 (PROSITE_PROFILES); IPR007087 (PROSITE_PROFILES); SSF57667 (SUPERFAMILY); SSF57667 (SUPERFAMILY)	NP_060227.2	zinc finger protein 407 isoform 1 [Homo sapiens]	0.56	6e-26	0.3	---NA---	-
PG004898	11138.6	11304.1	13796.6	10832.2	12445.2	10232.6	9860.41	10677	10598.9	11370.1	12128.4	12333.8	11393.2	0.0973677	ACZ57174.1	NADH dehydrogenase subunit 4, partial (mitochondrion) [Schistosoma japonicum]	2.1e-33	0.96	-	Yes	C:mitochondrion	-	-	TRANSMEMBRANE (PHOBIUS); CYTOPLASMIC_DOMAIN (PHOBIUS); CYTOPLASMIC_DOMAIN (PHOBIUS); TRANSMEMBRANE (PHOBIUS); NON_CYTOPLASMIC_DOMAIN (PHOBIUS); TMhelix (TMHMM); TMhelix (TMHMM)	---NA---	---NA---	-	-	-	---NA---	-
PG004948	12369.4	11221.8	11408.7	10270.7	12070.1	10501.8	12903.3	10844.4	12455.7	10675.4	12254.4	9742.4	11393.2	0.0885187	---NA---	---NA---	-	-	-	-	-	-	-	no IPS match	---NA---	---NA---	-	-	-	---NA---	-
PG004981	43242.4	43086.2	44317.2	44321.9	44086.7	45010.6	45359.5	46042.9	45522.2	46587.4	47097.5	47182.9	45154.8	0.0308883	CDS30779.1	expressed protein [Hymenolepis microstoma]	1.8e-14	0.71	-	-	-	-	-	no IPS match	---NA---	---NA---	-	-	-	---NA---	-
PG005020	48417.3	47154.7	49680.8	51848.3	51181.8	48548.4	46508.1	47744.1	47075	46184.3	48453.5	45386	48181.9	0.0405711	AAD14114.2	S72867_1cytochrome c oxidase I [Schistosoma japonicum]	2.1e-23	0.92	-	-	P:aerobic respiration; C:mitochondrial inner membrane; C:respiratory chain; F:electron carrier activity; F:iron ion binding; P:oxidative phosphorylation; F:heme binding; C:integral to membrane; P:electron transport chain; F:cytochrome-c oxidase activity	K02256	EC:1.9.3.1	no IPS match	AIH15159.1	cytochrome c oxidase subunit I [Homo sapiens]	1	1e-49	0.68	---NA---	-
PG005029	17543.9	18446.1	18736	20274.9	19156.2	18902.4	16610.3	15625.6	17490.7	17119.6	17744.8	17336.9	17915.6	0.0699961	---NA---	---NA---	-	-	-	-	-	-	-	no IPS match	---NA---	---NA---	-	-	-	---NA---	-
PG005038	12696.8	13397.4	12481.8	13089	13169.6	13940.7	12200.2	12022	13060.1	13255.1	13905.5	13074.8	13024.4	0.045852	CCD77507.1	putative talin [Schistosoma mansoni]	1.1e-75	0.98	-	-	F:structural constituent of cytoskeleton; C:cytoskeleton; P:cytoskeletal anchoring at plasma membrane; F:actin binding; C:focal adhesion; C:ruffle; F:insulin receptor binding	-	-	IPR018979 (PFAM); PTHR19981:SF1 (PANTHER); PTHR19981 (PANTHER); IPR000299 (PROSITE_PROFILES); IPR029071 (SUPERFAMILY)	NP_006280.3	talin-1 [Homo sapiens]	0.82	7e-44	0.59	2MWN	-
PG005106	11182.3	10898.9	10887	12383.9	10633.5	10552	10733.6	10348.7	10377	10325.9	10389.3	10191.5	10742	0.0552316	AAW25086.1	SJCHGC09282 protein [Schistosoma japonicum]	0	0.95	-	-	P:deadenylation-dependent decapping of nuclear-transcribed mRNA; F:hydrolase activity	K12584	-	IPR008594 (PIRSF); IPR011146 (G3DSA:3.30.428.GENE3D); PF11969 (PFAM); IPR008594 (PFAM); IPR008594 (PANTHER); PTHR12978:SF0 (PANTHER); IPR011145 (SUPERFAMILY); IPR011146 (SUPERFAMILY)	NP_054745.1	m7GpppX diphosphatase [Homo sapiens]	0.95	2e-35	0.27	3BLA	-
PG005115	23548.3	23250.2	23742.4	24577.9	23779.9	24821.8	20812.5	22436.4	21850	19754.7	21905.2	21955.4	22702.9	0.067089	AAW24656.1	unknown [Schistosoma japonicum]	1.6e-169	1	-	Yes	C:integral to membrane	-	-	IPR018499 (PFAM); PTHR19282 (PANTHER); PTHR19282:SF176 (PANTHER); TRANSMEMBRANE (PHOBIUS); TRANSMEMBRANE (PHOBIUS); CYTOPLASMIC_DOMAIN (PHOBIUS); TRANSMEMBRANE (PHOBIUS); TRANSMEMBRANE (PHOBIUS); CYTOPLASMIC_DOMAIN (PHOBIUS); NON_CYTOPLASMIC_DOMAIN (PHOBIUS); CYTOPLASMIC_DOMAIN (PHOBIUS); NON_CYTOPLASMIC_DOMAIN (PHOBIUS); IPR008952 (SUPERFAMILY); TMhelix (TMHMM); TMhelix (TMHMM); TMhelix (TMHMM);…	NP_001771.1	CD63 antigen isoform A [Homo sapiens]	0.77	5e-09	0.21	---NA---	-
PG005145	11663.9	12564.6	12697.8	11423.8	10567.3	11715.8	11187.3	11800.7	10813	10815.8	11833.1	12830.3	11659.5	0.0644995	---NA---	---NA---	-	-	-	Yes	-	-	-	TRANSMEMBRANE (PHOBIUS); CYTOPLASMIC_DOMAIN (PHOBIUS); NON_CYTOPLASMIC_DOMAIN (PHOBIUS); TMhelix (TMHMM); TMhelix (TMHMM)	---NA---	---NA---	-	-	-	---NA---	-
PG005146	19843.5	19353.7	19014.5	19424.6	19156.8	19686.7	19508.8	20085.4	20766.5	20174.1	19485.7	19825.6	19693.8	0.0246395	AAP06147.1	SJCHGC04023 protein [Schistosoma japonicum]	6e-99	0.98	-	-	-	K11251	-	IPR002119 (PRINTS); IPR002119 (SMART); IPR005135 (G3DSA:3.60.10.GENE3D); IPR007125 (PFAM); IPR009072 (G3DSA:1.10.20.GENE3D); PTHR23430:SF5 (PANTHER); PTHR23430 (PANTHER); IPR009072 (SUPERFAMILY); IPR005135 (SUPERFAMILY)	NP_002096.1	histone H2AX	0.81	1e-37	0.53	3SHV	-
PG005184	16794	15527.4	16377.5	16259.2	14987.4	15210	17179.7	17721	17149.5	15263	15616	15683.6	16147.3	0.0557616	CCD60789.1	ubiquilin 1,2, putative [Schistosoma mansoni]	0	0.86	-	-	-	K04523	-	IPR006636 (SMART); IPR000626 (SMART); IPR015940 (SMART); IPR000626 (PFAM); G3DSA:3.10.20.90 (GENE3D); G3DSA:1.10.8.10 (GENE3D); IPR000449 (PFAM); IPR015496 (PANTHER); PTHR10677:SF3 (PANTHER); TRANSMEMBRANE (PHOBIUS); CYTOPLASMIC_DOMAIN (PHOBIUS); NON_CYTOPLASMIC_DOMAIN (PHOBIUS); IPR000626 (PROSITE_PROFILES); IPR015940 (PROSITE_PROFILES); IPR029071 (SUPERFAMILY); IPR009060 (SUPERFAMILY)	NP_038466.2	ubiquilin-1 isoform 1 [Homo sapiens]	0.98	1e-71	0.34	2KLC	-
PG005194	14954.1	16615.2	15992.8	15432.2	17439.2	15518.7	14972.3	14931.9	14952.2	15903.9	16644.7	15350.4	15725.6	0.0519322	AAX30630.1	SJCHGC06073 protein [Schistosoma japonicum]	1e-58	1	-	-	F:DNA binding	-	-	IPR004122 (SMART); IPR004122 (G3DSA:1.10.150.GENE3D); IPR004122 (PFAM); IPR004122 (PANTHER); IPR004122 (SUPERFAMILY)	NP_003851.1	barrier-to-autointegration factor [Homo sapiens]	0.98	1e-37	0.64	2BZF	-
PG005209	12366.3	12462.7	12855.8	12937.2	12296.6	13187.2	12824.1	14051.4	13062.8	12410.1	12996.5	11838.2	12774.1	0.0439717	CAX74545.1	mob as tumor suppressor [Schistosoma japonicum]	4.6e-152	0.98	Yes	-	-	K06685	-	IPR005301 (G3DSA:1.20.140.GENE3D); IPR005301 (PFAM); IPR005301 (PANTHER); PTHR22599:SF13 (PANTHER); SignalP-TM (SIGNALP_GRAM_POSITIVE); IPR005301 (SUPERFAMILY)	NP_775739.1	MOB kinase activator 1B isoform 2 [Homo sapiens]	1	6e-108	0.63	---NA---	-
PG005260	26096.5	26348.6	25231.6	25657.7	25772	26667.2	24124	25911.2	25046.9	25039.7	25711	25132.6	25561.6	0.0269568	CAX70895.1	Charged multivesicular body protein 2a (Chromatin-modifying protein 2a) [Schistosoma japonicum]	3.2e-163	0.97	-	-	-	K12191	-	Coil (COILS); IPR005024 (PFAM); PTHR10476 (PANTHER); PTHR10476:SF4 (PANTHER)	NP_055268.1	charged multivesicular body protein 2a [Homo sapiens]	0.77	6e-52	0.51	---NA---	-
PG005271	14887.7	14197.1	15086.4	16113.6	14491.9	15653.7	13324.2	13691.5	13433.3	13722.9	14341.8	14182.6	14427.2	0.0604295	CAX73609.1	hypothetical protein [Schistosoma japonicum]	7.7e-115	0.99	-	-	-	-	-	IPR001498 (PFAM); IPR001498 (G3DSA:3.30.230.GENE3D); PTHR16301:SF2 (PANTHER); IPR023582 (PANTHER); IPR020569 (PROSITE_PATTERNS); IPR020568 (SUPERFAMILY); IPR020568 (SUPERFAMILY)	NP_060909.1	protein IMPACT [Homo sapiens]	0.88	2e-48	0.35	---NA---	-
PG005280	14238.3	11920.8	14932.1	13245.7	12006.4	13450.1	13288.6	12671.9	13989.6	12233.3	13778.1	13011.5	13230.5	0.0698971	AAX28538.2	SJCHGC06583 protein [Schistosoma japonicum]	2.2e-138	0.99	-	Yes	-	-	-	IPR016186 (G3DSA:3.10.100.GENE3D); TRANSMEMBRANE (PHOBIUS); CYTOPLASMIC_DOMAIN (PHOBIUS); NON_CYTOPLASMIC_DOMAIN (PHOBIUS); IPR001304 (PROSITE_PROFILES); IPR016187 (SUPERFAMILY); TMhelix (TMHMM)	---NA---	---NA---	-	-	-	---NA---	Platyhelminthes
PG005287	16140.9	16097.9	14547.9	17004.6	14079.3	16338.2	15642.1	16099.5	15159.8	17914.6	17062	18290.9	16198.1	0.0775675	AAW26653.1	SJCHGC06307 protein [Schistosoma japonicum]	1.2e-72	0.75	Yes	-	-	-	-	NON_CYTOPLASMIC_DOMAIN (PHOBIUS); SIGNAL_PEPTIDE_C_REGION (PHOBIUS); SIGNAL_PEPTIDE_N_REGION (PHOBIUS); SIGNAL_PEPTIDE (PHOBIUS); SIGNAL_PEPTIDE_H_REGION (PHOBIUS); SignalP-noTM (SIGNALP_GRAM_NEGATIVE); SignalP-noTM (SIGNALP_EUK); SignalP-TM (SIGNALP_GRAM_POSITIVE)	---NA---	---NA---	-	-	-	---NA---	Platyhelminthes
PG005314	11555.6	11358.8	11777.7	11632.9	11049.7	11988.1	11195.2	11881.6	11886.2	11862.5	11214.3	11580.9	11582	0.0271222	GAA57201.1	cAMP-dependent protein kinase regulator, partial [Clonorchis sinensis]	0	0.84	-	-	F:kinase activity; P:regulation of protein phosphorylation; P:phosphorylation; F:cAMP-dependent protein kinase regulator activity; C:cAMP-dependent protein kinase complex	K04739	-	IPR002373 (PRINTS); IPR000595 (SMART); IPR003117 (SMART); IPR003117 (PFAM); IPR014710 (G3DSA:2.60.120.GENE3D); IPR000595 (PFAM); PTHR11635:SF126 (PANTHER); PTHR11635 (PANTHER); IPR018488 (PROSITE_PATTERNS); IPR018488 (PROSITE_PATTERNS); IPR018488 (PROSITE_PATTERNS); IPR018488 (PROSITE_PATTERNS); IPR000595 (PROSITE_PROFILES); IPR000595 (PROSITE_PROFILES); IPR018490 (SUPERFAMILY); IPR018490 (SUPERF…	NP_002725.1	cAMP-dependent protein kinase type I-alpha regulatory subunit isoform a [Homo sapiens]	0.68	2e-164	0.76	---NA---	-
PG005446	10605	9749.73	10477.6	10317.6	9066.9	9531.34	10754.8	11682.8	10909.5	9770.5	9380.38	9980.4	10185.5	0.0731144	AAW26387.1	SJCHGC09405 protein [Schistosoma japonicum]	9.9e-69	1	-	-	C:intracellular; P:transport	-	-	IPR001666 (PFAM); IPR023393 (G3DSA:3.30.530.GENE3D); IPR001666 (PANTHER); SSF55961 (SUPERFAMILY); SSF55961 (SUPERFAMILY)	NP_006215.1	phosphatidylinositol transfer protein alpha isoform [Homo sapiens]	0.89	3e-95	0.53	1UW5	-
PG005469	21156.3	20807.3	20980.5	20562.6	20606.7	20130.2	22672.2	22133.1	22549.6	19862.8	20780.2	20022.9	21022	0.0452107	AAW27291.1	SJCHGC06584 protein [Schistosoma japonicum]	1.5e-105	0.87	-	-	-	-	-	Coil (COILS); IPR007327 (PFAM); IPR007327 (PANTHER)	NP_955391.1	tumor protein D54 isoform f [Homo sapiens]	0.63	8e-14	0.38	---NA---	-
PG005474	20820.2	20739.6	20084.5	21482.8	20836.9	19972.1	21695.3	20795.6	20687.4	22003.7	21799.5	21157.1	21006.2	0.0306111	CAX70361.1	Cyclin-dependent kinase subunit 30A [Schistosoma japonicum]	2.9e-64	1	-	-	-	K02219	-	IPR000789 (PRINTS); IPR000789 (SMART); IPR000789 (PFAM); IPR000789 (G3DSA:3.30.170.GENE3D); PTHR23415 (PANTHER); IPR000789 (PROSITE_PATTERNS); IPR000789 (SUPERFAMILY)	NP_001818.1	cyclin-dependent kinases regulatory subunit 2 [Homo sapiens]	0.81	2e-36	0.73	1CKS	-
PG005484	10104.3	10455.1	10223.3	10284.7	10104.3	10443.9	10444.2	10349.9	10240.7	10800.5	10506.8	10644	10383.5	0.0201655	AAW25278.1	SJCHGC01355 protein [Schistosoma japonicum]	0	1	-	Yes	F:pyruvate dehydrogenase (acetyl-transferring) activity; C:intracellular membrane-bounded organelle; P:glycolysis; P:oxidation-reduction process	K00161	EC:1.2.4.1	IPR017597 (TIGRFAM); IPR029061 (G3DSA:3.40.50.GENE3D); IPR001017 (PFAM); PTHR11516 (PANTHER); PTHR11516:SF25 (PANTHER); CYTOPLASMIC_DOMAIN (PHOBIUS); TRANSMEMBRANE (PHOBIUS); NON_CYTOPLASMIC_DOMAIN (PHOBIUS); IPR029061 (SUPERFAMILY); TMhelix (TMHMM)	NP_005381.1	pyruvate dehydrogenase E1 component subunit alpha, testis-specific form, mitochondrial precursor [Homo sapiens]	0.96	2e-145	0.54	---NA---	-
PG005519	9816.96	9773.61	9800.67	9748.36	9691.14	10197.5	10802.1	10371.4	10220	9822.43	10260.3	10006.8	10042.6	0.0332908	CCD76058.1	adducin related protein [Schistosoma mansoni]	0	0.93	-	-	-	K18622	-	IPR001303 (SMART); IPR001303 (PFAM); IPR001303 (G3DSA:3.40.225.GENE3D); PTHR10672 (PANTHER); IPR027774 (PTHR10672:PANTHER); IPR001303 (SUPERFAMILY)	NP_059516.2	beta-adducin isoform b [Homo sapiens]	0.98	4e-81	0.36	---NA---	-
PG005532	16625.2	16981.8	17726.1	17497.1	16974.1	16370.6	17319	18295.4	17526.8	12494	15701.6	14893.3	16533.7	0.0950878	CCD80129.1	hypothetical protein Smp_156910.2 [Schistosoma mansoni]	0	0.66	-	-	-	-	-	SSF101447 (SUPERFAMILY)	---NA---	---NA---	-	-	-	---NA---	Platyhelminthes
PG005578	52493.6	48351.6	51595.3	47543.5	53894.7	52784.1	53467.9	51977	52489.3	54876	53464.9	53556.9	52207.9	0.0418459	CAX72182.1	eukaryotic translation elongation factor 1 alpha 2 [Schistosoma japonicum]	0	1	-	-	-	K03231	-	IPR000795 (PRINTS); G3DSA:2.40.30.10 (GENE3D); G3DSA:2.40.30.10 (GENE3D); IPR004539 (TIGRFAM); IPR004161 (PFAM); IPR000795 (PFAM); IPR004160 (PFAM); IPR027417 (G3DSA:3.40.50.GENE3D); PTHR23115 (PANTHER); PTHR23115:SF109 (PANTHER); IPR000795 (PROSITE_PATTERNS); IPR004539 (HAMAP); IPR009000 (SUPERFAMILY); IPR009001 (SUPERFAMILY); IPR027417 (SUPERFAMILY)	NP_001949.1	elongation factor 1-alpha 2 [Homo sapiens]	0.99	0	0.81	---NA---	-
PG005751	10586.8	11686.8	12032.8	11538.5	11453	11358.4	11491.6	11045.5	11115.1	11655.6	11557.9	11692	11434.5	0.0327661	---NA---	---NA---	-	-	-	Yes	-	-	-	NON_CYTOPLASMIC_DOMAIN (PHOBIUS); TRANSMEMBRANE (PHOBIUS); CYTOPLASMIC_DOMAIN (PHOBIUS); TRANSMEMBRANE (PHOBIUS); CYTOPLASMIC_DOMAIN (PHOBIUS); TMhelix (TMHMM); TMhelix (TMHMM)	---NA---	---NA---	-	-	-	---NA---	-
PG005774	12643.7	11722.3	12951.8	13935.2	13590.2	12352.8	10423.7	11879.5	11711.7	12706.6	10565.3	11838.9	12193.5	0.0874676	CAX83692.1	Gap-Pol polyprotein [Schistosoma japonicum]	9.1e-141	0.78	-	-	P:DNA metabolic process; F:nucleic acid binding	-	-	IPR012337 (G3DSA:3.30.420.GENE3D); IPR001584 (PFAM); PTHR24559:SF161 (PANTHER); PTHR24559 (PANTHER); IPR001584 (PROSITE_PROFILES); IPR012337 (SUPERFAMILY); SSF56672 (SUPERFAMILY)	EAW82343.1	hCG2041486 [Homo sapiens]	0.26	3e-19	0.27	---NA---	-
PG005779	14549.2	14784.9	14327.3	14516.2	15578	14007.9	14428.1	13924.9	15002	14252.1	15244.1	14407.5	14585.2	0.0336043	AAW26399.1	SJCHGC07015 protein [Schistosoma japonicum]	1.4e-123	0.97	-	-	-	-	-	IPR009071 (G3DSA:1.10.30.GENE3D); IPR009071 (G3DSA:1.10.30.GENE3D); IPR009071 (PFAM); IPR009071 (SUPERFAMILY); IPR009071 (SUPERFAMILY)	---NA---	---NA---	-	-	-	---NA---	Platyhelminthes
PG005787	14075.7	12937.3	13219.7	13709.2	12081.6	13555.4	11819.9	12450	12240.4	12859.7	11839.4	12653.4	12786.8	0.0581318	AAX25594.2	SJCHGC07210 protein [Schistosoma japonicum]	2e-99	1	-	Yes	-	-	-	TRANSMEMBRANE (PHOBIUS); CYTOPLASMIC_DOMAIN (PHOBIUS); NON_CYTOPLASMIC_DOMAIN (PHOBIUS); NON_CYTOPLASMIC_DOMAIN (PHOBIUS); TRANSMEMBRANE (PHOBIUS); TMhelix (TMHMM)	---NA---	---NA---	-	-	-	---NA---	Schistosoma
PG005842	20635.5	18860.5	19938.2	18772.1	19496.9	21177.5	20482.4	20209.6	20560.6	20064.3	18760.2	19929.5	19907.3	0.0397488	CCD79412.1	putative aspartyl-tRNA synthetase [Schistosoma mansoni]	0	0.91	-	-	F:nucleic acid binding; P:aspartyl-tRNA aminoacylation; F:ATP binding; F:aspartate-tRNA ligase activity; C:cytoplasm	K01876	EC:6.1.1.12	Coil (COILS); IPR002312 (PRINTS); G3DSA:3.30.930.10 (GENE3D); IPR004523 (TIGRFAM); IPR004365 (PFAM); IPR004364 (PFAM); IPR012340 (G3DSA:2.40.50.GENE3D); IPR018150 (PANTHER); IPR004523 (PTHR22594:PANTHER); IPR006195 (PROSITE_PROFILES); SSF55681 (SUPERFAMILY); IPR012340 (SUPERFAMILY)	NP_001340.2	aspartate--tRNA ligase, cytoplasmic isoform 1 [Homo sapiens]	0.83	3e-174	0.58	4J15	-
PG005902	13341.6	13112.7	13245.5	12694.8	12557.7	12862.8	13035.9	13364.8	12777.9	14163.6	12996.6	13773.3	13160.6	0.0349211	AAX27546.2	SJCHGC02390 protein [Schistosoma japonicum]	2.1e-135	0.99	-	Yes	C:membrane	K06528	-	IPR002000 (PFAM); IPR002000 (PANTHER); CYTOPLASMIC_DOMAIN (PHOBIUS); CYTOPLASMIC_DOMAIN (PHOBIUS); NON_CYTOPLASMIC_DOMAIN (PHOBIUS); TRANSMEMBRANE (PHOBIUS); TRANSMEMBRANE (PHOBIUS); TMhelix (TMHMM); TMhelix (TMHMM)	NP_005552.3	lysosome-associated membrane glycoprotein 1 precursor [Homo sapiens]	0.83	2e-07	0.28	---NA---	-
PG005911	20237.9	20995.2	21554.2	21158.9	20219.1	18749.5	22441.5	23277.3	21587.5	21085.5	20574.1	20069.5	20995.8	0.056081	AAW26764.1	SJCHGC06660 protein [Schistosoma japonicum]	1.2e-53	1	-	Yes	-	-	-	IPR020309 (PFAM); PTHR31019 (PANTHER); TRANSMEMBRANE (PHOBIUS); NON_CYTOPLASMIC_DOMAIN (PHOBIUS); CYTOPLASMIC_DOMAIN (PHOBIUS); TMhelix (TMHMM)	NP_777581.1	small integral membrane protein 14 [Homo sapiens]	0.93	7e-15	0.37	---NA---	-
PG006061	15310.1	14800	14609.8	13649.3	15701.5	15488.3	13949.3	13764.9	14757.4	15062.3	15149.6	15180.3	14785.2	0.0457664	AAP06395.1	similar to GenBank Accession Number BC002802 suppressor of Ty [Schistosoma japonicum]	3.3e-79	1	-	-	P:positive regulation of DNA-dependent transcription, elongation; C:nucleus; F:zinc ion binding	K15171	-	IPR022800 (PFAM); PTHR12882:SF0 (PANTHER); IPR016046 (PANTHER); IPR029040 (SUPERFAMILY)	NP_003159.1	transcription elongation factor SPT4 [Homo sapiens]	1	2e-46	0.54	3H7H	-
PG006188	18606.8	21560.6	19976.8	20199.1	20144.5	18953.5	21771	21164.3	19084.9	19392.5	19753.4	20086.6	20057.8	0.0504405	---NA---	---NA---	-	-	-	-	-	-	-	no IPS match	---NA---	---NA---	-	-	-	---NA---	-
PG006194	11322	10779.9	10995.2	12200.3	11852.7	13302.2	11619	11846.7	11801.4	10551.5	10631.5	10626.1	11460.7	0.0710432	AAX27754.2	SJCHGC06462 protein [Schistosoma japonicum]	1.9e-79	1	-	-	F:metal ion binding	K12478	-	Coil (COILS); IPR000306 (SMART); IPR013083 (G3DSA:3.30.40.GENE3D); IPR000306 (PFAM); G3DSA:1.20.5.390 (GENE3D); PTHR23164 (PANTHER); PTHR23164:SF2 (PANTHER); IPR017455 (PROSITE_PROFILES); SSF69979 (SUPERFAMILY); IPR011011 (SUPERFAMILY)	NP_003557.2	early endosome antigen 1 [Homo sapiens]	0.97	4e-25	0.39	3MJH	-
PG006545	19610.9	19748.9	18190.4	19859	19688.6	21462.3	20137.6	20871.7	20055.2	22869.8	19729.3	22795	20418.2	0.0669379	CAX73522.1	putative aldehyde dehydrogenase 1B1 precursor [Schistosoma japonicum]	0	0.99	-	Yes	-	K00128	-	IPR016162 (G3DSA:3.40.605.GENE3D); IPR016163 (G3DSA:3.40.309.GENE3D); IPR015590 (PFAM); PTHR11699:SF122 (PANTHER); PTHR11699 (PANTHER); IPR029510 (PROSITE_PATTERNS); CYTOPLASMIC_DOMAIN (PHOBIUS); TRANSMEMBRANE (PHOBIUS); NON_CYTOPLASMIC_DOMAIN (PHOBIUS); IPR016161 (SUPERFAMILY); TMhelix (TMHMM)	NP_000683.3	aldehyde dehydrogenase X, mitochondrial precursor [Homo sapiens]	0.98	0	0.56	---NA---	-
PG006656	11892	12291.5	11829	12111.6	10955	11544	13098.2	13057.6	12859.3	14525.3	12889.1	14081.3	12594.5	0.0820957	AAW25395.1	SJCHGC06259 protein [Schistosoma japonicum]	0	1	-	-	-	-	-	Coil (COILS); IPR007317 (PFAM); PTHR12875:SF0 (PANTHER); IPR007317 (PANTHER); TRANSMEMBRANE (PHOBIUS); TRANSMEMBRANE (PHOBIUS); TRANSMEMBRANE (PHOBIUS); NON_CYTOPLASMIC_DOMAIN (PHOBIUS); CYTOPLASMIC_DOMAIN (PHOBIUS); NON_CYTOPLASMIC_DOMAIN (PHOBIUS); CYTOPLASMIC_DOMAIN (PHOBIUS)	NP_057033.2	Golgi to ER traffic protein 4 homolog [Homo sapiens]	0.88	6e-63	0.37	---NA---	-
PG006763	31869.6	32697.2	31968.4	33849.9	28737.9	34552.2	34257.2	33891.6	32432.9	32156.3	30486.9	33635.7	32544.7	0.0518912	CAX69920.1	Elongin B [Schistosoma japonicum]	1.6e-85	1	-	-	-	K03873	-	IPR000626 (PFAM); G3DSA:3.10.20.90 (GENE3D); PTHR13248:SF1 (PANTHER); PTHR13248 (PANTHER); IPR000626 (PROSITE_PROFILES); IPR029071 (SUPERFAMILY)	NP_009039.1	transcription elongation factor B polypeptide 2 isoform a [Homo sapiens]	0.88	6e-31	0.48	4W9L	-
PG006775	13862.4	14476	14758.6	13098.4	11909.9	11851.9	12854.2	13243.7	13013.3	13779.8	13213.2	13617.8	13306.6	0.0661355	AAW26531.1	unknown [Schistosoma japonicum]	1.8e-33	1	-	-	-	-	-	no IPS match	---NA---	---NA---	-	-	-	---NA---	Platyhelminthes
PG006854	11751.2	12938	11703.5	10795.5	12858.8	11584.8	11430.5	12278.2	11348.6	10441.1	11307.3	10812.3	11604.1	0.067039	CAX75653.1	protein translocation complex beta [Schistosoma japonicum]	6.3e-28	1	-	Yes	-	K09481	-	IPR016482 (PFAM); IPR016482 (PANTHER); NON_CYTOPLASMIC_DOMAIN (PHOBIUS); TRANSMEMBRANE (PHOBIUS); CYTOPLASMIC_DOMAIN (PHOBIUS); TMhelix (TMHMM)	NP_006799.1	protein transport protein Sec61 subunit beta [Homo sapiens]	0.93	4e-21	0.54	---NA---	-
PG006996	14546.5	14490.1	14529.9	14490.9	13912	14317.9	14528.6	14577.5	14313.3	15933.6	15533.3	15166.7	14695	0.0385761	AAW25574.1	SJCHGC06618 protein [Schistosoma japonicum]	0	1	-	-	C:eukaryotic translation initiation factor 3 complex; C:eukaryotic 43S preinitiation complex; C:eukaryotic 48S preinitiation complex; P:regulation of translational initiation; P:formation of translation preinitiation complex; F:translation initiation factor activity; F:nucleotide binding	K03248	-	IPR000504 (SMART); IPR012677 (G3DSA:3.30.70.GENE3D); IPR024675 (PFAM); IPR000504 (PFAM); IPR017334 (PANTHER); IPR017334 (HAMAP); IPR000504 (PROSITE_PROFILES); SSF54928 (SUPERFAMILY)	NP_003746.2	eukaryotic translation initiation factor 3 subunit G [Homo sapiens]	0.9	3e-63	0.44	2CQ0	-
PG007005	10046.7	10810	11162.2	9548.24	9629.44	9060.86	10708.3	10344	10438	10530.3	10583.2	10407.9	10272.4	0.0582708	AAX28200.2	SJCHGC02393 protein [Schistosoma japonicum]	0	0.99	-	-	C:small-subunit processome	-	-	IPR007276 (PFAM); IPR007276 (PANTHER); PTHR23183:SF0 (PANTHER)	---NA---	---NA---	-	-	-	---NA---	-
PG007110	17278.5	16262.5	17213	17714.4	15771.2	17586.8	16252.3	17166.4	16752.6	15321.5	15726.3	16288.9	16611.2	0.0473689	AAW25019.1	SJCHGC09359 protein [Schistosoma japonicum]	6.2e-123	0.87	-	-	F:GTP binding; P:small GTPase mediated signal transduction; P:protein transport	K07901	-	IPR001806 (PRINTS); IPR003578 (SMART); IPR020849 (SMART); IPR003579 (SMART); IPR005225 (TIGRFAM); IPR027417 (G3DSA:3.40.50.GENE3D); IPR001806 (PFAM); IPR027417 (G3DSA:3.40.50.GENE3D); PTHR24073:SF456 (PANTHER); PTHR24073 (PANTHER); PS51419 (PROSITE_PROFILES); IPR027417 (SUPERFAMILY)	NP_005361.2	ras-related protein Rab-8A [Homo sapiens]	1	9e-94	0.64	3TNF	-
PG007203	9766.28	10087.5	9848.05	10203.4	10612.2	10167.4	11223.4	10849.4	10862.6	10331.6	10345.4	10357.4	10387.9	0.0414912	CCD78217.1	putative ribonuclease p/mrp subunit [Schistosoma mansoni]	0	0.8	-	-	-	-	-	IPR012340 (G3DSA:2.40.50.GENE3D); IPR029058 (G3DSA:3.40.50.GENE3D); IPR007745 (PFAM); IPR013970 (PFAM); PTHR22731:SF4 (PANTHER); PTHR22731 (PANTHER); TRANSMEMBRANE (PHOBIUS); CYTOPLASMIC_DOMAIN (PHOBIUS); NON_CYTOPLASMIC_DOMAIN (PHOBIUS); IPR009069 (SUPERFAMILY); IPR029058 (SUPERFAMILY); IPR012340 (SUPERFAMILY)	NP_116250.3	protein SERAC1 [Homo sapiens]	0.28	6e-24	0.4	---NA---	-
PG007410	28073.4	28111.8	27659.4	27259.3	28150.2	26953.6	27894.5	27770.5	27099.8	27222.9	27536	27602.8	27611.2	0.0148009	AAP06143.1	SJCHGC06082 protein [Schistosoma japonicum]	3.1e-55	1	-	-	F:heme binding; C:respiratory chain; P:electron transport chain; F:iron ion binding; F:electron carrier activity; C:mitochondrion	K08738	-	IPR002327 (PRINTS); IPR009056 (G3DSA:1.10.760.GENE3D); IPR003088 (PFAM); IPR002327 (PANTHER); IPR009056 (PROSITE_PROFILES); IPR009056 (SUPERFAMILY)	NP_061820.1	cytochrome c	0.94	5e-53	0.73	3ZOO	-
PG007422	23772.4	23891.9	23463.1	20961.2	24315.6	20772.8	24019.1	24019.4	23681.6	22611.8	22512.6	22725.2	23062.2	0.0513291	CAX70660.1	Saposin B domain-containing protein [Schistosoma japonicum]	5.6e-101	0.96	-	-	-	-	-	IPR011001 (G3DSA:1.10.225.GENE3D); IPR008139 (PROSITE_PROFILES); IPR011001 (SUPERFAMILY)	---NA---	---NA---	-	-	-	---NA---	Schistosoma
PG007462	34045.1	31020.2	30769.4	28394.2	29829.1	28781.3	29329.4	29616.3	29034.4	30167.5	30871.9	32397.8	30354.7	0.0531627	CAX77173.1	glutathione S-transferase M1 [Schistosoma japonicum]	4.7e-140	1	-	-	F:glutathione transferase activity	K00799	EC:2.5.1.18	IPR012336 (G3DSA:3.40.30.GENE3D); IPR004046 (PFAM); IPR004045 (PFAM); IPR010987 (G3DSA:1.20.1050.GENE3D); PTHR11571:SF3 (PANTHER); PTHR11571 (PANTHER); IPR010987 (PROSITE_PROFILES); IPR004045 (PROSITE_PROFILES); IPR012336 (SUPERFAMILY); IPR010987 (SUPERFAMILY)	NP_005954.3	myosin-1 [Homo sapiens]	0.73	9e-130	0.35	---NA---	-
PG007529	30082.1	28261.5	28345.3	27957.6	30989.6	29124.4	27322.3	27471.1	29847.6	29779	29202.5	28479.2	28905.2	0.0388716	CAX78293.1	putative ribosomal protein L5 [Schistosoma japonicum]	0	0.95	-	-	-	K02932	-	IPR005485 (PRINTS); IPR005484 (PFAM); G3DSA:3.30.420.100 (GENE3D); IPR025607 (PFAM); IPR005485 (PANTHER); IPR005485 (HAMAP); SSF53137 (SUPERFAMILY)	NP_000960.2	60S ribosomal protein L5	0.96	2e-132	0.66	3J3A	-
PG007546	40251.6	41240.3	38918	39173.8	42221.6	41091.9	39515.3	39124.2	42152.1	41074.8	39712.3	39414.7	40324.2	0.029471	AAW26101.1	unknown [Schistosoma japonicum]	5.3e-36	1	-	-	-	-	-	PTHR13523 (PANTHER)	NP_998885.1	coiled-coil-helix-coiled-coil-helix domain-containing protein 10, mitochondrial isoform b precursor [Homo sapiens]	0.7	3e-25	0.54	---NA---	-
PG007567	14372.2	14089.7	13723.4	14312.2	14923.9	13865.3	14161.4	13816	13546.4	13527.7	12973.2	12422.8	13811.2	0.0478044	---NA---	---NA---	-	-	-	-	-	-	-	no IPS match	---NA---	---NA---	-	-	-	---NA---	-
PG007644	23000.5	22208.2	21740.8	21145.4	20721.6	21310.6	22058.6	22990.8	23091.4	21566	22030.2	22161.3	22002.1	0.0345135	CAX73784.1	Ras GTPase-activating protein-binding protein 1 [Schistosoma japonicum]	0	1	-	-	-	-	-	IPR002075 (PFAM); G3DSA:3.10.450.50 (GENE3D); PTHR10693 (PANTHER); IPR018222 (PROSITE_PROFILES); SSF54427 (SUPERFAMILY)	NP_005745.1	ras GTPase-activating protein-binding protein 1 [Homo sapiens]	0.35	4e-21	0.38	4IIA	-
PG007684	11337.6	10825.4	10525.5	11019.5	11524.5	11665.8	11080.5	11270.2	10752	10658.7	11454	11393.5	11125.6	0.0333839	CAX75619.1	flotillin 1 [Schistosoma japonicum]	0	1	-	-	-	K07192	-	Coil (COILS); Coil (COILS); Coil (COILS); IPR001107 (SMART); IPR001107 (PFAM); PTHR13806:SF16 (PANTHER); IPR027705 (PANTHER); SSF117892 (SUPERFAMILY)	NP_005794.1	flotillin-1 [Homo sapiens]	0.97	0	0.62	---NA---	-
PG007732	12812.3	12207.9	12591.7	12683	13539.6	12866	12284.4	11774.9	12549	9659.81	10719.6	10318.5	12000.6	0.0973611	AAW24691.1	SJCHGC06633 protein [Schistosoma japonicum]	3.5e-96	0.99	-	-	-	-	-	PTHR12277:SF44 (PANTHER); PTHR12277 (PANTHER)	NP_066983.1	abhydrolase domain-containing protein 16A isoform a [Homo sapiens]	0.9	3e-28	0.3	---NA---	-
PG007759	12626.4	14127.7	12826.3	13083.4	13255.1	14457.7	12856.1	12377.3	11943.2	11212.7	12102	11193.5	12671.8	0.0793979	CAX70317.1	Polymerase delta-interacting protein 3 [Schistosoma japonicum]	0	0.95	-	-	-	-	-	IPR000504 (SMART); IPR000504 (PFAM); IPR012677 (G3DSA:3.30.70.GENE3D); PTHR19965 (PANTHER); IPR000504 (PROSITE_PROFILES); SSF54928 (SUPERFAMILY)	NP_835237.1	polymerase delta-interacting protein 3 isoform 2 [Homo sapiens]	0.98	2e-22	0.27	---NA---	-
PG007784	22822.6	22956.1	24886.3	24323.8	26085.9	22261.2	21975.5	22698.4	23841.7	22946.1	23496.1	21978	23356	0.0532807	CAX69497.1	Protein phosphatase inhibitor 2 [Schistosoma japonicum]	1.7e-118	0.98	-	-	-	K16833	-	IPR007062 (PFAM); PTHR12398 (PANTHER)	NP_006232.1	protein phosphatase inhibitor 2 isoform 2 [Homo sapiens]	0.57	1e-20	0.43	---NA---	-
PG007879	19992.8	20679.8	19599.3	20100.5	19956.6	18994.2	22120.1	19799.7	21042.4	15802.2	17901.1	16720.9	19392.5	0.0927909	---NA---	---NA---	-	-	-	Yes	-	-	-	TRANSMEMBRANE (PHOBIUS); CYTOPLASMIC_DOMAIN (PHOBIUS); NON_CYTOPLASMIC_DOMAIN (PHOBIUS); TMhelix (TMHMM); TMhelix (TMHMM)	---NA---	---NA---	-	-	-	---NA---	-
PG007937	36231.4	35690.8	35465.7	34147.2	36630.1	36140.5	36901.4	33936.5	35053	39194.8	36754.5	36571.9	36059.8	0.0386002	AAW27665.1	SJCHGC06232 protein [Schistosoma japonicum]	1.6e-98	1	-	-	C:ribosome; F:structural constituent of ribosome; P:translation	K02966	-	IPR001266 (PFAM); IPR001266 (PANTHER); SSF46785 (SUPERFAMILY)	NP_001013.1	40S ribosomal protein S19 [Homo sapiens]	0.96	2e-42	0.49	3J3A	-
PG008014	15136.9	15588.9	14676.4	14814.3	14849.5	16703.9	14388.3	15187	15367.4	15348.8	14738.6	15907.4	15225.6	0.0414321	CAX76440.1	RAP1B, member of RAS oncogene family [Schistosoma japonicum]	8.6e-124	1	-	-	-	K07836	-	IPR001806 (PRINTS); IPR002041 (SMART); IPR003578 (SMART); IPR020849 (SMART); IPR003579 (SMART); IPR001806 (PFAM); IPR005225 (TIGRFAM); IPR027417 (G3DSA:3.40.50.GENE3D); IPR020849 (PANTHER); PTHR24070:SF224 (PANTHER); IPR020849 (PROSITE_PROFILES); IPR027417 (SUPERFAMILY)	NP_056461.1	ras-related protein Rap-1b isoform 1 precursor [Homo sapiens]	1	1e-107	0.81	4MH0	-
[truncated: 757 more rows]
